# Supplementary material for: Genomic insights into Aspergillus sydowii 29R-4-F02: unraveling adaptive mechanisms in subseafloor coal-bearing sediment environments
Source: Front Microbiol. 2023 Jun 29;14:1216714. doi: 10.3389/fmicb.2023.1216714 (PMC10339353; doi:10.3389/fmicb.2023.1216714)
Supplement: Supplementary file 1 [file Data_Sheet_1.zip]

Archive with 13 entries (13 files):
- Figure S1.TIF
- Figure S2.TIF
- Figure S3.TIF
- Figure S4.TIF
- Figure S5.TIF
- Figure S6.TIF
- Table S1.XLS
- Table S2.XLS
- Table S3.XLS
- Table S4.XLS
- Table S5.XLS
- Table S6.XLS
- Table S7.XLS
