# Supplementary material for: Genomic insights into Aspergillus sydowii 29R-4-F02: unraveling adaptive mechanisms in subseafloor coal-bearing sediment environments
Source: Front Microbiol. 2023 Jun 29;14:1216714. doi: 10.3389/fmicb.2023.1216714 (PMC10339353; doi:10.3389/fmicb.2023.1216714)
Supplement: Supplementary file 1 [file Data_Sheet_1.zip › Table S1.XLS]

## Sheet: Sheet1
Interspersed repeats sequence result statistics
type	number	total length(bp)	in geneome	average length(bp)
LTR	1099	142902	0.3842	132
DNA	609	171868	0.4621	285
LINE	432	174113	0.4682	407
SINE	69	5111	0.0137	74
RC	31	2183	0.0059	70
Unknown	13	961	0.0026	74
Total	2253	488600	1.3137	223
From left to right, they are the type of interspersed repeats , the number of repeats, the total length of repeats, the percentage of repeats in the genome, and the average length of repeats. LTR: long terminal repeat sequence; DNA: DNA transposon; LINE: long scattered repeated sequence; SINE: short scattered repeated sequence; RC: rolling circle
Tandem repeats results statistics
type	number	repeat size(bp)	total length(bp)	in geneome(%)
TR	3179	1~498	164588	0.4425
Minisatellite DNA	2151	10~60	92480	0.2487
Microsatellite DNA	480	2~6	18975	0.051
From left to right, they are the type of tandem repeats, the number of repeats, the length range of repeats, the total length of repeats, and the percentage of repeats in the genome. TR: tandem repeat sequence; Minisatellite DNA: small satellite DNA; Microsatellite DNA: Microsatellite DNA
Non coding RNA
type	number	average length(bp)	total length(bp)
tRNA	160	87	13982
5s(denovo)	32	116	3712
5.8s(denovo)	0	0	0
18s(denovo)	8	1804	14436
28s(denovo)	8	3697	29578
sRNA	35	223	7836
snRNA	15	142	2140
miRNA	0	0	0
