# Supplementary material for: Genomic insights into Aspergillus sydowii 29R-4-F02: unraveling adaptive mechanisms in subseafloor coal-bearing sediment environments
Source: Front Microbiol. 2023 Jun 29;14:1216714. doi: 10.3389/fmicb.2023.1216714 (PMC10339353; doi:10.3389/fmicb.2023.1216714)
Supplement: Supplementary file 1 [file Data_Sheet_1.zip › Table S2.XLS]

## Sheet: GO
Gene_id	GO_number	GO_id; GO_description; GO_class
A00003	2	GO:0016310; phosphorylation; biological_process	GO:0016772; transferase activity, transferring phosphorus-containing groups; molecular_function
A00004	2	GO:0016310; phosphorylation; biological_process	GO:0016772; transferase activity, transferring phosphorus-containing groups; molecular_function
A00005	6	GO:0004799; thymidylate synthase activity; molecular_function	GO:0006231; dTMP biosynthetic process; biological_process	GO:0009249; protein lipoylation; biological_process	GO:0016757; transferase activity, transferring glycosyl groups; molecular_function	GO:0042158; lipoprotein biosynthetic process; biological_process	GO:0016020; membrane; cellular_component
A00012	1	GO:0008152; NA
A00013	3	GO:0006094; gluconeogenesis; biological_process	GO:0003941; L-serine ammonia-lyase activity; molecular_function	GO:0051539; 4 iron, 4 sulfur cluster binding; molecular_function
A00014	3	GO:0030071; regulation of mitotic metaphase/anaphase transition; biological_process	GO:0005680; anaphase-promoting complex; cellular_component	GO:0031145; anaphase-promoting complex-dependent proteasomal ubiquitin-dependent protein catabolic process; biological_process
A00015	3	GO:0005524; ATP binding; molecular_function	GO:0004386; helicase activity; molecular_function	GO:0003676; nucleic acid binding; molecular_function
A00016	8	GO:0048268; clathrin coat assembly; biological_process	GO:0008270; zinc ion binding; molecular_function	GO:0006351; transcription, DNA-dependent; biological_process	GO:0032051; clathrin light chain binding; molecular_function	GO:0016021; integral to membrane; cellular_component	GO:0005634; nucleus; cellular_component	GO:0007212; dopamine receptor signaling pathway; biological_process	GO:0003677; DNA binding; molecular_function
A00017	3	GO:0006810; transport; biological_process	GO:0016020; membrane; cellular_component	GO:0005215; NA
A00018	3	GO:0020037; heme binding; molecular_function	GO:0055114; oxidation-reduction process; biological_process	GO:0004096; catalase activity; molecular_function
A00019	6	GO:0016117; carotenoid biosynthetic process; biological_process	GO:0050660; flavin adenine dinucleotide binding; molecular_function	GO:0055114; oxidation-reduction process; biological_process	GO:0016614; oxidoreductase activity, acting on CH-OH group of donors; molecular_function	GO:0016491; oxidoreductase activity; molecular_function	GO:0016705; oxidoreductase activity, acting on paired donors, with incorporation or reduction of molecular oxygen; molecular_function
A00022	2	GO:0003677; DNA binding; molecular_function	GO:0046983; protein dimerization activity; molecular_function
A00026	6	GO:0000776; kinetochore; cellular_component	GO:0033179; proton-transporting V-type ATPase, V0 domain; cellular_component	GO:0051382; kinetochore assembly; biological_process	GO:0009405; pathogenesis; biological_process	GO:0015078; hydrogen ion transmembrane transporter activity; molecular_function	GO:0015991; ATP hydrolysis coupled proton transport; biological_process
A00027	3	GO:0019370; leukotriene biosynthetic process; biological_process	GO:0008270; zinc ion binding; molecular_function	GO:0008237; metallopeptidase activity; molecular_function
A00031	6	GO:0009395; phospholipid catabolic process; biological_process	GO:0004620; phospholipase activity; molecular_function	GO:0046872; metal ion binding; molecular_function	GO:0006629; lipid metabolic process; biological_process	GO:0005515; protein binding; molecular_function	GO:0008270; zinc ion binding; molecular_function
A00032	1	GO:0016021; integral to membrane; cellular_component
A00033	4	GO:0004842; ubiquitin-protein ligase activity; molecular_function	GO:0005680; anaphase-promoting complex; cellular_component	GO:0008270; zinc ion binding; molecular_function	GO:0005515; protein binding; molecular_function
A00034	5	GO:0007049; cell cycle; biological_process	GO:0043093; cytokinesis by binary fission; biological_process	GO:0006914; autophagy; biological_process	GO:0005737; cytoplasm; cellular_component	GO:0000917; barrier septum formation; biological_process
A00035	4	GO:0008152; NA	GO:0009236; cobalamin biosynthetic process; biological_process	GO:0016740; transferase activity; molecular_function	GO:0016829; lyase activity; molecular_function
A00037	14	GO:0016616; oxidoreductase activity, acting on the CH-OH group of donors, NAD or NADP as acceptor; molecular_function	GO:0009058; biosynthetic process; biological_process	GO:0003824; NA	GO:0044237; cellular metabolic process; biological_process	GO:0008152; NA	GO:0008677; 2-dehydropantoate 2-reductase activity; molecular_function	GO:0016491; oxidoreductase activity; molecular_function	GO:0003854; 3-beta-hydroxy-delta5-steroid dehydrogenase activity; molecular_function	GO:0055114; oxidation-reduction process; biological_process	GO:0006694; steroid biosynthetic process; biological_process	GO:0048037; cofactor binding; molecular_function	GO:0050660; flavin adenine dinucleotide binding; molecular_function	GO:0050662; coenzyme binding; molecular_function	GO:0008270; zinc ion binding; molecular_function
A00040	3	GO:0055085; transmembrane transport; biological_process	GO:0016021; integral to membrane; cellular_component	GO:0022857; transmembrane transporter activity; molecular_function
A00041	3	GO:0016491; oxidoreductase activity; molecular_function	GO:0050661; NADP binding; molecular_function	GO:0055114; oxidation-reduction process; biological_process
A00042	3	GO:0016491; oxidoreductase activity; molecular_function	GO:0008152; NA	GO:0055114; oxidation-reduction process; biological_process
A00043	6	GO:0008270; zinc ion binding; molecular_function	GO:0006355; regulation of transcription, DNA-dependent; biological_process	GO:0005634; nucleus; cellular_component	GO:0006351; transcription, DNA-dependent; biological_process	GO:0000981; sequence-specific DNA binding RNA polymerase II transcription factor activity; molecular_function	GO:0003677; DNA binding; molecular_function
A00044	3	GO:0006278; RNA-dependent DNA replication; biological_process	GO:0003964; RNA-directed DNA polymerase activity; molecular_function	GO:0003723; RNA binding; molecular_function
A00045	4	GO:0005643; nuclear pore; cellular_component	GO:0006606; protein import into nucleus; biological_process	GO:0000398; nuclear mRNA splicing, via spliceosome; biological_process	GO:0005681; spliceosomal complex; cellular_component
A00046	4	GO:0045454; cell redox homeostasis; biological_process	GO:0016209; NA	GO:0016491; oxidoreductase activity; molecular_function	GO:0055114; oxidation-reduction process; biological_process
A00047	2	GO:0016787; hydrolase activity; molecular_function	GO:0008270; zinc ion binding; molecular_function
A00048	2	GO:0055114; oxidation-reduction process; biological_process	GO:0016491; oxidoreductase activity; molecular_function
A00049	3	GO:0055114; oxidation-reduction process; biological_process	GO:0016491; oxidoreductase activity; molecular_function	GO:0008270; zinc ion binding; molecular_function
A00050	2	GO:0005976; polysaccharide metabolic process; biological_process	GO:0004553; hydrolase activity, hydrolyzing O-glycosyl compounds; molecular_function
A00051	2	GO:0003824; NA	GO:0008152; NA
A00052	14	GO:0042803; protein homodimerization activity; molecular_function	GO:0005874; microtubule; cellular_component	GO:0003677; DNA binding; molecular_function	GO:0006914; autophagy; biological_process	GO:0005634; nucleus; cellular_component	GO:0006355; regulation of transcription, DNA-dependent; biological_process	GO:0045502; dynein binding; molecular_function	GO:0000226; microtubule cytoskeleton organization; biological_process	GO:0008134; transcription factor binding; molecular_function	GO:0048870; cell motility; biological_process	GO:0043565; sequence-specific DNA binding; molecular_function	GO:0031514; motile cilium; cellular_component	GO:0003700; sequence-specific DNA binding transcription factor activity; molecular_function	GO:0005198; NA
A00057	5	GO:0043565; sequence-specific DNA binding; molecular_function	GO:0007049; cell cycle; biological_process	GO:0003700; sequence-specific DNA binding transcription factor activity; molecular_function	GO:0006355; regulation of transcription, DNA-dependent; biological_process	GO:0005515; protein binding; molecular_function
A00061	3	GO:0004672; protein kinase activity; molecular_function	GO:0005524; ATP binding; molecular_function	GO:0006468; protein phosphorylation; biological_process
A00062	2	GO:0003824; NA	GO:0005992; trehalose biosynthetic process; biological_process
A00066	2	GO:0006355; regulation of transcription, DNA-dependent; biological_process	GO:0003677; DNA binding; molecular_function
A00067	8	GO:0003723; RNA binding; molecular_function	GO:0005524; ATP binding; molecular_function	GO:0005515; protein binding; molecular_function	GO:0003724; RNA helicase activity; molecular_function	GO:0043531; ADP binding; molecular_function	GO:0006511; ubiquitin-dependent protein catabolic process; biological_process	GO:0019773; proteasome core complex, alpha-subunit complex; cellular_component	GO:0004175; endopeptidase activity; molecular_function
A00069	2	GO:0008324; cation transmembrane transporter activity; molecular_function	GO:0006812; cation transport; biological_process
A00070	4	GO:0000917; barrier septum formation; biological_process	GO:0005737; cytoplasm; cellular_component	GO:0007049; cell cycle; biological_process	GO:0043093; cytokinesis by binary fission; biological_process
A00071	1	GO:0005515; protein binding; molecular_function
A00072	1	GO:0005515; protein binding; molecular_function
A00073	2	GO:0005975; carbohydrate metabolic process; biological_process	GO:0016773; phosphotransferase activity, alcohol group as acceptor; molecular_function
A00076	13	GO:0016020; membrane; cellular_component	GO:0016149; translation release factor activity, codon specific; molecular_function	GO:0055085; transmembrane transport; biological_process	GO:0008565; protein transporter activity; molecular_function	GO:0030001; metal ion transport; biological_process	GO:0005737; cytoplasm; cellular_component	GO:0006914; autophagy; biological_process	GO:0006415; translational termination; biological_process	GO:0006886; intracellular protein transport; biological_process	GO:0015991; ATP hydrolysis coupled proton transport; biological_process	GO:0046873; metal ion transmembrane transporter activity; molecular_function	GO:0015078; hydrogen ion transmembrane transporter activity; molecular_function	GO:0033179; proton-transporting V-type ATPase, V0 domain; cellular_component
A00077	7	GO:0003676; nucleic acid binding; molecular_function	GO:0003723; RNA binding; molecular_function	GO:0004523; ribonuclease H activity; molecular_function	GO:0003964; RNA-directed DNA polymerase activity; molecular_function	GO:0006278; RNA-dependent DNA replication; biological_process	GO:0005198; NA	GO:0019031; viral envelope; cellular_component
A00078	5	GO:0009116; nucleoside metabolic process; biological_process	GO:0003824; NA	GO:0043531; ADP binding; molecular_function	GO:0042802; identical protein binding; molecular_function	GO:0005515; protein binding; molecular_function
A00079	5	GO:0004523; ribonuclease H activity; molecular_function	GO:0003676; nucleic acid binding; molecular_function	GO:0003723; RNA binding; molecular_function	GO:0006278; RNA-dependent DNA replication; biological_process	GO:0003964; RNA-directed DNA polymerase activity; molecular_function
A00080	5	GO:0003676; nucleic acid binding; molecular_function	GO:0003723; RNA binding; molecular_function	GO:0004523; ribonuclease H activity; molecular_function	GO:0003964; RNA-directed DNA polymerase activity; molecular_function	GO:0006278; RNA-dependent DNA replication; biological_process
A00081	3	GO:0003824; NA	GO:0016746; transferase activity, transferring acyl groups; molecular_function	GO:0008152; NA
A00083	3	GO:0033227; dsRNA transport; biological_process	GO:0016021; integral to membrane; cellular_component	GO:0051033; RNA transmembrane transporter activity; molecular_function
A00085	3	GO:0055114; oxidation-reduction process; biological_process	GO:0020037; heme binding; molecular_function	GO:0004601; peroxidase activity; molecular_function
A00086	5	GO:0005634; nucleus; cellular_component	GO:0000012; single strand break repair; biological_process	GO:0007155; cell adhesion; biological_process	GO:0005515; protein binding; molecular_function	GO:0003684; damaged DNA binding; molecular_function
A00089	4	GO:0008152; NA	GO:0016788; hydrolase activity, acting on ester bonds; molecular_function	GO:0003824; NA	GO:0009058; biosynthetic process; biological_process
A00090	3	GO:0016706; oxidoreductase activity, acting on paired donors, with incorporation or reduction of molecular oxygen, 2-oxoglutarate as one donor, and incorporation of one atom each of oxygen into both donors; molecular_function	GO:0055114; oxidation-reduction process; biological_process	GO:0016491; oxidoreductase activity; molecular_function
A00092	4	GO:0005506; iron ion binding; molecular_function	GO:0020037; heme binding; molecular_function	GO:0055114; oxidation-reduction process; biological_process	GO:0016705; oxidoreductase activity, acting on paired donors, with incorporation or reduction of molecular oxygen; molecular_function
A00093	1	GO:0008171; O-methyltransferase activity; molecular_function
A00094	2	GO:0005975; carbohydrate metabolic process; biological_process	GO:0016810; hydrolase activity, acting on carbon-nitrogen (but not peptide) bonds; molecular_function
A00095	2	GO:0003824; NA	GO:0051536; iron-sulfur cluster binding; molecular_function
A00096	3	GO:0055114; oxidation-reduction process; biological_process	GO:0016491; oxidoreductase activity; molecular_function	GO:0010181; FMN binding; molecular_function
A00097	2	GO:0005634; nucleus; cellular_component	GO:0003676; nucleic acid binding; molecular_function
A00098	5	GO:0003333; amino acid transmembrane transport; biological_process	GO:0055085; transmembrane transport; biological_process	GO:0016020; membrane; cellular_component	GO:0006810; transport; biological_process	GO:0015171; amino acid transmembrane transporter activity; molecular_function
A00099	10	GO:0006810; transport; biological_process	GO:0008948; oxaloacetate decarboxylase activity; molecular_function	GO:0016020; membrane; cellular_component	GO:0015081; sodium ion transmembrane transporter activity; molecular_function	GO:0016021; integral to membrane; cellular_component	GO:0005742; mitochondrial outer membrane translocase complex; cellular_component	GO:0006886; intracellular protein transport; biological_process	GO:0071436; sodium ion export; biological_process	GO:0005216; ion channel activity; molecular_function	GO:0006605; protein targeting; biological_process
A00100	6	GO:0008270; zinc ion binding; molecular_function	GO:0016491; oxidoreductase activity; molecular_function	GO:0019354; siroheme biosynthetic process; biological_process	GO:0043115; precorrin-2 dehydrogenase activity; molecular_function	GO:0006779; porphyrin biosynthetic process; biological_process	GO:0055114; oxidation-reduction process; biological_process
A00101	7	GO:0007268; synaptic transmission; biological_process	GO:0033130; acetylcholine receptor binding; molecular_function	GO:0045211; postsynaptic membrane; cellular_component	GO:0016020; membrane; cellular_component	GO:0005856; cytoskeleton; cellular_component	GO:0030054; NA	GO:0008270; zinc ion binding; molecular_function
A00102	2	GO:0055085; transmembrane transport; biological_process	GO:0016021; integral to membrane; cellular_component
A00103	1	GO:0019028; viral capsid; cellular_component
A00104	6	GO:0045132; meiotic chromosome segregation; biological_process	GO:0006289; nucleotide-excision repair; biological_process	GO:0005634; nucleus; cellular_component	GO:0000775; chromosome, centromeric region; cellular_component	GO:0009411; response to UV; biological_process	GO:0004519; endonuclease activity; molecular_function
A00105	1	GO:0005515; protein binding; molecular_function
A00110	4	GO:0005506; iron ion binding; molecular_function	GO:0055114; oxidation-reduction process; biological_process	GO:0020037; heme binding; molecular_function	GO:0016705; oxidoreductase activity, acting on paired donors, with incorporation or reduction of molecular oxygen; molecular_function
A00111	6	GO:0006351; transcription, DNA-dependent; biological_process	GO:0000981; sequence-specific DNA binding RNA polymerase II transcription factor activity; molecular_function	GO:0003677; DNA binding; molecular_function	GO:0005634; nucleus; cellular_component	GO:0006355; regulation of transcription, DNA-dependent; biological_process	GO:0008270; zinc ion binding; molecular_function
A00112	4	GO:0055114; oxidation-reduction process; biological_process	GO:0020037; heme binding; molecular_function	GO:0005506; iron ion binding; molecular_function	GO:0016705; oxidoreductase activity, acting on paired donors, with incorporation or reduction of molecular oxygen; molecular_function
A00113	6	GO:0005634; nucleus; cellular_component	GO:0008270; zinc ion binding; molecular_function	GO:0006355; regulation of transcription, DNA-dependent; biological_process	GO:0003677; DNA binding; molecular_function	GO:0000981; sequence-specific DNA binding RNA polymerase II transcription factor activity; molecular_function	GO:0006351; transcription, DNA-dependent; biological_process
A00116	8	GO:0006351; transcription, DNA-dependent; biological_process	GO:0008270; zinc ion binding; molecular_function	GO:0003677; DNA binding; molecular_function	GO:0000981; sequence-specific DNA binding RNA polymerase II transcription factor activity; molecular_function	GO:0003824; NA	GO:0006355; regulation of transcription, DNA-dependent; biological_process	GO:0008152; NA	GO:0005634; nucleus; cellular_component
A00117	7	GO:0016638; oxidoreductase activity, acting on the CH-NH2 group of donors; molecular_function	GO:0003824; NA	GO:0055114; oxidation-reduction process; biological_process	GO:0020037; heme binding; molecular_function	GO:0006537; glutamate biosynthetic process; biological_process	GO:0016491; oxidoreductase activity; molecular_function	GO:0015930; glutamate synthase activity; molecular_function
A00118	4	GO:0050661; NADP binding; molecular_function	GO:0016491; oxidoreductase activity; molecular_function	GO:0008677; 2-dehydropantoate 2-reductase activity; molecular_function	GO:0055114; oxidation-reduction process; biological_process
A00120	1	GO:0016787; hydrolase activity; molecular_function
A00121	1	GO:0016831; carboxy-lyase activity; molecular_function
A00122	4	GO:0016491; oxidoreductase activity; molecular_function	GO:0055114; oxidation-reduction process; biological_process	GO:0008762; UDP-N-acetylmuramate dehydrogenase activity; molecular_function	GO:0050660; flavin adenine dinucleotide binding; molecular_function
A00123	4	GO:0016491; oxidoreductase activity; molecular_function	GO:0006631; fatty acid metabolic process; biological_process	GO:0055114; oxidation-reduction process; biological_process	GO:0050151; oleate hydratase activity; molecular_function
A00124	7	GO:0005634; nucleus; cellular_component	GO:0016021; integral to membrane; cellular_component	GO:0008270; zinc ion binding; molecular_function	GO:0006355; regulation of transcription, DNA-dependent; biological_process	GO:0022857; transmembrane transporter activity; molecular_function	GO:0055085; transmembrane transport; biological_process	GO:0000981; sequence-specific DNA binding RNA polymerase II transcription factor activity; molecular_function
A00125	6	GO:0008033; tRNA processing; biological_process	GO:0050660; flavin adenine dinucleotide binding; molecular_function	GO:0055114; oxidation-reduction process; biological_process	GO:0006631; fatty acid metabolic process; biological_process	GO:0016491; oxidoreductase activity; molecular_function	GO:0003857; 3-hydroxyacyl-CoA dehydrogenase activity; molecular_function
A00126	2	GO:0016021; integral to membrane; cellular_component	GO:0055085; transmembrane transport; biological_process
A00127	4	GO:0016705; oxidoreductase activity, acting on paired donors, with incorporation or reduction of molecular oxygen; molecular_function	GO:0020037; heme binding; molecular_function	GO:0055114; oxidation-reduction process; biological_process	GO:0005506; iron ion binding; molecular_function
A00128	8	GO:0016616; oxidoreductase activity, acting on the CH-OH group of donors, NAD or NADP as acceptor; molecular_function	GO:0009058; biosynthetic process; biological_process	GO:0003824; NA	GO:0044237; cellular metabolic process; biological_process	GO:0050662; coenzyme binding; molecular_function	GO:0003854; 3-beta-hydroxy-delta5-steroid dehydrogenase activity; molecular_function	GO:0055114; oxidation-reduction process; biological_process	GO:0006694; steroid biosynthetic process; biological_process
A00129	4	GO:0008152; NA	GO:0008233; peptidase activity; molecular_function	GO:0016787; hydrolase activity; molecular_function	GO:0006508; proteolysis; biological_process
A00130	5	GO:0055114; oxidation-reduction process; biological_process	GO:0055085; transmembrane transport; biological_process	GO:0016021; integral to membrane; cellular_component	GO:0016491; oxidoreductase activity; molecular_function	GO:0022857; transmembrane transporter activity; molecular_function
A00131	2	GO:0008152; NA	GO:0016787; hydrolase activity; molecular_function
A00132	2	GO:0009058; biosynthetic process; biological_process	GO:0005524; ATP binding; molecular_function
A00133	12	GO:0005737; cytoplasm; cellular_component	GO:0046168; glycerol-3-phosphate catabolic process; biological_process	GO:0016021; integral to membrane; cellular_component	GO:0008677; 2-dehydropantoate 2-reductase activity; molecular_function	GO:0016491; oxidoreductase activity; molecular_function	GO:0016616; oxidoreductase activity, acting on the CH-OH group of donors, NAD or NADP as acceptor; molecular_function	GO:0051287; NAD binding; molecular_function	GO:0016705; oxidoreductase activity, acting on paired donors, with incorporation or reduction of molecular oxygen; molecular_function	GO:0004506; squalene monooxygenase activity; molecular_function	GO:0055114; oxidation-reduction process; biological_process	GO:0050660; flavin adenine dinucleotide binding; molecular_function	GO:0016117; carotenoid biosynthetic process; biological_process
A00134	2	GO:0006355; regulation of transcription, DNA-dependent; biological_process	GO:0045735; NA
A00135	2	GO:0008152; NA	GO:0016846; carbon-sulfur lyase activity; molecular_function
A00136	2	GO:0003824; NA	GO:0008152; NA
A00137	1	GO:0016787; hydrolase activity; molecular_function
A00138	1	GO:0016787; hydrolase activity; molecular_function
A00139	3	GO:0016491; oxidoreductase activity; molecular_function	GO:0008270; zinc ion binding; molecular_function	GO:0055114; oxidation-reduction process; biological_process
A00140	8	GO:0008270; zinc ion binding; molecular_function	GO:0006351; transcription, DNA-dependent; biological_process	GO:0006355; regulation of transcription, DNA-dependent; biological_process	GO:0005634; nucleus; cellular_component	GO:0008152; NA	GO:0003677; DNA binding; molecular_function	GO:0000981; sequence-specific DNA binding RNA polymerase II transcription factor activity; molecular_function	GO:0016787; hydrolase activity; molecular_function
A00141	5	GO:0055114; oxidation-reduction process; biological_process	GO:0050660; flavin adenine dinucleotide binding; molecular_function	GO:0050661; NADP binding; molecular_function	GO:0004499; flavin-containing monooxygenase activity; molecular_function	GO:0016491; oxidoreductase activity; molecular_function
A00142	2	GO:0055085; transmembrane transport; biological_process	GO:0016021; integral to membrane; cellular_component
A00143	1	GO:0016787; hydrolase activity; molecular_function
A00144	4	GO:0055114; oxidation-reduction process; biological_process	GO:0008152; NA	GO:0016491; oxidoreductase activity; molecular_function	GO:0008270; zinc ion binding; molecular_function
A00149	4	GO:0006355; regulation of transcription, DNA-dependent; biological_process	GO:0008270; zinc ion binding; molecular_function	GO:0005634; nucleus; cellular_component	GO:0000981; sequence-specific DNA binding RNA polymerase II transcription factor activity; molecular_function
A00152	3	GO:0019825; oxygen binding; molecular_function	GO:0003924; GTPase activity; molecular_function	GO:0005525; GTP binding; molecular_function
A00153	1	GO:0008171; O-methyltransferase activity; molecular_function
A00154	1	GO:0032040; small-subunit processome; cellular_component
A00155	2	GO:0055085; transmembrane transport; biological_process	GO:0016021; integral to membrane; cellular_component
A00156	1	GO:0005515; protein binding; molecular_function
A00158	5	GO:0055114; oxidation-reduction process; biological_process	GO:0003824; NA	GO:0008762; UDP-N-acetylmuramate dehydrogenase activity; molecular_function	GO:0050660; flavin adenine dinucleotide binding; molecular_function	GO:0016491; oxidoreductase activity; molecular_function
A00159	2	GO:0016021; integral to membrane; cellular_component	GO:0055085; transmembrane transport; biological_process
A00160	2	GO:0016813; hydrolase activity, acting on carbon-nitrogen (but not peptide) bonds, in linear amidines; molecular_function	GO:0046872; metal ion binding; molecular_function
A00161	2	GO:0005525; GTP binding; molecular_function	GO:0006614; SRP-dependent cotranslational protein targeting to membrane; biological_process
A00162	2	GO:0016830; carbon-carbon lyase activity; molecular_function	GO:0006725; cellular aromatic compound metabolic process; biological_process
A00163	6	GO:0005634; nucleus; cellular_component	GO:0008270; zinc ion binding; molecular_function	GO:0006355; regulation of transcription, DNA-dependent; biological_process	GO:0006351; transcription, DNA-dependent; biological_process	GO:0000981; sequence-specific DNA binding RNA polymerase II transcription factor activity; molecular_function	GO:0003677; DNA binding; molecular_function
A00167	4	GO:0005634; nucleus; cellular_component	GO:0008270; zinc ion binding; molecular_function	GO:0003677; DNA binding; molecular_function	GO:0006351; transcription, DNA-dependent; biological_process
A00168	2	GO:0016021; integral to membrane; cellular_component	GO:0055085; transmembrane transport; biological_process
A00170	7	GO:0008152; NA	GO:0006066; alcohol metabolic process; biological_process	GO:0016747; transferase activity, transferring acyl groups other than amino-acyl groups; molecular_function	GO:0004026; alcohol O-acetyltransferase activity; molecular_function	GO:0004144; diacylglycerol O-acyltransferase activity; molecular_function	GO:0045017; glycerolipid biosynthetic process; biological_process	GO:0003824; NA
A00171	6	GO:0055114; oxidation-reduction process; biological_process	GO:0008033; tRNA processing; biological_process	GO:0050660; flavin adenine dinucleotide binding; molecular_function	GO:0006813; potassium ion transport; biological_process	GO:0016491; oxidoreductase activity; molecular_function	GO:0008677; 2-dehydropantoate 2-reductase activity; molecular_function
A00172	2	GO:0003824; NA	GO:0008152; NA
A00173	1	GO:0008080; N-acetyltransferase activity; molecular_function
A00179	3	GO:0016021; integral to membrane; cellular_component	GO:0015450; P-P-bond-hydrolysis-driven protein transmembrane transporter activity; molecular_function	GO:0009306; protein secretion; biological_process
A00180	6	GO:0003677; DNA binding; molecular_function	GO:0006351; transcription, DNA-dependent; biological_process	GO:0000981; sequence-specific DNA binding RNA polymerase II transcription factor activity; molecular_function	GO:0005634; nucleus; cellular_component	GO:0006355; regulation of transcription, DNA-dependent; biological_process	GO:0008270; zinc ion binding; molecular_function
A00181	4	GO:0009058; biosynthetic process; biological_process	GO:0055114; oxidation-reduction process; biological_process	GO:0016491; oxidoreductase activity; molecular_function	GO:0008152; NA
A00183	2	GO:0016829; lyase activity; molecular_function	GO:0008152; NA
A00184	2	GO:0055085; transmembrane transport; biological_process	GO:0016021; integral to membrane; cellular_component
A00188	9	GO:0003824; NA	GO:0043115; precorrin-2 dehydrogenase activity; molecular_function	GO:0019354; siroheme biosynthetic process; biological_process	GO:0016491; oxidoreductase activity; molecular_function	GO:0055114; oxidation-reduction process; biological_process	GO:0016614; oxidoreductase activity, acting on CH-OH group of donors; molecular_function	GO:0006779; porphyrin biosynthetic process; biological_process	GO:0008033; tRNA processing; biological_process	GO:0050660; flavin adenine dinucleotide binding; molecular_function
A00190	3	GO:0008080; N-acetyltransferase activity; molecular_function	GO:0008152; NA	GO:0016491; oxidoreductase activity; molecular_function
A00191	2	GO:0046872; metal ion binding; molecular_function	GO:0008270; zinc ion binding; molecular_function
A00192	7	GO:0055114; oxidation-reduction process; biological_process	GO:0004616; phosphogluconate dehydrogenase (decarboxylating) activity; molecular_function	GO:0048037; cofactor binding; molecular_function	GO:0006098; pentose-phosphate shunt; biological_process	GO:0016616; oxidoreductase activity, acting on the CH-OH group of donors, NAD or NADP as acceptor; molecular_function	GO:0051287; NAD binding; molecular_function	GO:0008152; NA
A00194	5	GO:0016491; oxidoreductase activity; molecular_function	GO:0003824; NA	GO:0008762; UDP-N-acetylmuramate dehydrogenase activity; molecular_function	GO:0050660; flavin adenine dinucleotide binding; molecular_function	GO:0055114; oxidation-reduction process; biological_process
A00195	1	GO:0005515; protein binding; molecular_function
A00196	6	GO:0008137; NADH dehydrogenase (ubiquinone) activity; molecular_function	GO:0005739; mitochondrion; cellular_component	GO:0005737; cytoplasm; cellular_component	GO:0006096; glycolysis; biological_process	GO:0004347; glucose-6-phosphate isomerase activity; molecular_function	GO:0006094; gluconeogenesis; biological_process
A00198	6	GO:0000226; microtubule cytoskeleton organization; biological_process	GO:0005874; microtubule; cellular_component	GO:0008380; RNA splicing; biological_process	GO:0005672; transcription factor TFIIA complex; cellular_component	GO:0006367; transcription initiation from RNA polymerase II promoter; biological_process	GO:0005681; spliceosomal complex; cellular_component
A00200	10	GO:0007264; small GTPase mediated signal transduction; biological_process	GO:0007186; G-protein coupled receptor protein signaling pathway; biological_process	GO:0005622; intracellular; cellular_component	GO:0005525; GTP binding; molecular_function	GO:0019001; guanyl nucleotide binding; molecular_function	GO:0003924; GTPase activity; molecular_function	GO:0005737; cytoplasm; cellular_component	GO:0031683; G-protein beta/gamma-subunit complex binding; molecular_function	GO:0005634; nucleus; cellular_component	GO:0004871; signal transducer activity; molecular_function
A00202	2	GO:0009058; biosynthetic process; biological_process	GO:0006506; GPI anchor biosynthetic process; biological_process
A00203	7	GO:0003676; nucleic acid binding; molecular_function	GO:0003677; DNA binding; molecular_function	GO:0004386; helicase activity; molecular_function	GO:0005524; ATP binding; molecular_function	GO:0032040; small-subunit processome; cellular_component	GO:0016787; hydrolase activity; molecular_function	GO:0008026; ATP-dependent helicase activity; molecular_function
A00204	5	GO:0016788; hydrolase activity, acting on ester bonds; molecular_function	GO:0006629; lipid metabolic process; biological_process	GO:0004806; triglyceride lipase activity; molecular_function	GO:0006886; intracellular protein transport; biological_process	GO:0006505; GPI anchor metabolic process; biological_process
A00205	4	GO:0006351; transcription, DNA-dependent; biological_process	GO:0003677; DNA binding; molecular_function	GO:0008270; zinc ion binding; molecular_function	GO:0005634; nucleus; cellular_component
A00207	4	GO:0006633; fatty acid biosynthetic process; biological_process	GO:0005506; iron ion binding; molecular_function	GO:0055114; oxidation-reduction process; biological_process	GO:0016491; oxidoreductase activity; molecular_function
A00208	5	GO:0005622; intracellular; cellular_component	GO:0005840; ribosome; cellular_component	GO:0003735; structural constituent of ribosome; molecular_function	GO:0003723; RNA binding; molecular_function	GO:0006412; translation; biological_process
A00209	6	GO:0005634; nucleus; cellular_component	GO:0006355; regulation of transcription, DNA-dependent; biological_process	GO:0008270; zinc ion binding; molecular_function	GO:0003677; DNA binding; molecular_function	GO:0000981; sequence-specific DNA binding RNA polymerase II transcription factor activity; molecular_function	GO:0006351; transcription, DNA-dependent; biological_process
A00210	3	GO:0048500; signal recognition particle; cellular_component	GO:0008312; 7S RNA binding; molecular_function	GO:0006614; SRP-dependent cotranslational protein targeting to membrane; biological_process
A00211	1	GO:0046872; metal ion binding; molecular_function
A00212	12	GO:0016787; hydrolase activity; molecular_function	GO:0003676; nucleic acid binding; molecular_function	GO:0005524; ATP binding; molecular_function	GO:0003677; DNA binding; molecular_function	GO:0000184; nuclear-transcribed mRNA catabolic process, nonsense-mediated decay; biological_process	GO:0005737; cytoplasm; cellular_component	GO:0000723; telomere maintenance; biological_process	GO:0003678; DNA helicase activity; molecular_function	GO:0004386; helicase activity; molecular_function	GO:0006281; DNA repair; biological_process	GO:0008026; ATP-dependent helicase activity; molecular_function	GO:0008270; zinc ion binding; molecular_function
A00215	10	GO:0006568; tryptophan metabolic process; biological_process	GO:0006051; N-acetylmannosamine metabolic process; biological_process	GO:0004640; phosphoribosylanthranilate isomerase activity; molecular_function	GO:0004425; indole-3-glycerol-phosphate synthase activity; molecular_function	GO:0016787; hydrolase activity; molecular_function	GO:0004514; nicotinate-nucleotide diphosphorylase (carboxylating) activity; molecular_function	GO:0006541; glutamine metabolic process; biological_process	GO:0047465; N-acylglucosamine-6-phosphate 2-epimerase activity; molecular_function	GO:0000105; histidine biosynthetic process; biological_process	GO:0009435; NAD biosynthetic process; biological_process
A00216	3	GO:0005524; ATP binding; molecular_function	GO:0004672; protein kinase activity; molecular_function	GO:0006468; protein phosphorylation; biological_process
A00219	2	GO:0003824; NA	GO:0008152; NA
A00221	6	GO:0006858; extracellular transport; biological_process	GO:0006357; regulation of transcription from RNA polymerase II promoter; biological_process	GO:0006355; regulation of transcription, DNA-dependent; biological_process	GO:0016592; mediator complex; cellular_component	GO:0001104; RNA polymerase II transcription cofactor activity; molecular_function	GO:0005634; nucleus; cellular_component
A00222	20	GO:0019001; guanyl nucleotide binding; molecular_function	GO:0005737; cytoplasm; cellular_component	GO:0016021; integral to membrane; cellular_component	GO:0004871; signal transducer activity; molecular_function	GO:0005525; GTP binding; molecular_function	GO:0005524; ATP binding; molecular_function	GO:0000166; nucleotide binding; molecular_function	GO:0003896; DNA primase activity; molecular_function	GO:0007264; small GTPase mediated signal transduction; biological_process	GO:0003924; GTPase activity; molecular_function	GO:0031683; G-protein beta/gamma-subunit complex binding; molecular_function	GO:0005634; nucleus; cellular_component	GO:0003677; DNA binding; molecular_function	GO:0006260; DNA replication; biological_process	GO:0008270; zinc ion binding; molecular_function	GO:0005622; intracellular; cellular_component	GO:0007059; chromosome segregation; biological_process	GO:0007049; cell cycle; biological_process	GO:0007186; G-protein coupled receptor protein signaling pathway; biological_process	GO:0051301; cell division; biological_process
A00224	1	GO:0008299; isoprenoid biosynthetic process; biological_process
A00226	13	GO:0006400; tRNA modification; biological_process	GO:0008176; tRNA (guanine-N7-)-methyltransferase activity; molecular_function	GO:0055114; oxidation-reduction process; biological_process	GO:0006464; protein modification process; biological_process	GO:0008270; zinc ion binding; molecular_function	GO:0000179; rRNA (adenine-N6,N6-)-dimethyltransferase activity; molecular_function	GO:0008649; rRNA methyltransferase activity; molecular_function	GO:0000154; rRNA modification; biological_process	GO:0008168; methyltransferase activity; molecular_function	GO:0032259; methylation; biological_process	GO:0016491; oxidoreductase activity; molecular_function	GO:0004719; protein-L-isoaspartate (D-aspartate) O-methyltransferase activity; molecular_function	GO:0008152; NA
A00227	1	GO:0005515; protein binding; molecular_function
A00228	7	GO:0005741; mitochondrial outer membrane; cellular_component	GO:0019012; NA	GO:0003968; RNA-directed RNA polymerase activity; molecular_function	GO:0004482; mRNA (guanine-N7-)-methyltransferase activity; molecular_function	GO:0006370; mRNA capping; biological_process	GO:0006626; protein targeting to mitochondrion; biological_process	GO:0005524; ATP binding; molecular_function
A00229	5	GO:0005507; copper ion binding; molecular_function	GO:0005634; nucleus; cellular_component	GO:0003700; sequence-specific DNA binding transcription factor activity; molecular_function	GO:0006355; regulation of transcription, DNA-dependent; biological_process	GO:0003677; DNA binding; molecular_function
A00230	3	GO:0015205; nucleobase transmembrane transporter activity; molecular_function	GO:0015851; nucleobase transport; biological_process	GO:0016020; membrane; cellular_component
A00231	5	GO:0015074; DNA integration; biological_process	GO:0006278; RNA-dependent DNA replication; biological_process	GO:0003964; RNA-directed DNA polymerase activity; molecular_function	GO:0003677; DNA binding; molecular_function	GO:0003723; RNA binding; molecular_function
A00232	2	GO:0009168; purine ribonucleoside monophosphate biosynthetic process; biological_process	GO:0019239; deaminase activity; molecular_function
A00233	8	GO:0006629; lipid metabolic process; biological_process	GO:0005515; protein binding; molecular_function	GO:0004435; phosphatidylinositol phospholipase C activity; molecular_function	GO:0006071; glycerol metabolic process; biological_process	GO:0007165; signal transduction; biological_process	GO:0005509; calcium ion binding; molecular_function	GO:0035556; intracellular signal transduction; biological_process	GO:0008889; glycerophosphodiester phosphodiesterase activity; molecular_function
A00234	4	GO:0005198; NA	GO:0005515; protein binding; molecular_function	GO:0042802; identical protein binding; molecular_function	GO:0006890; retrograde vesicle-mediated transport, Golgi to ER; biological_process
A00235	4	GO:0005975; carbohydrate metabolic process; biological_process	GO:0004476; mannose-6-phosphate isomerase activity; molecular_function	GO:0008270; zinc ion binding; molecular_function	GO:0006355; regulation of transcription, DNA-dependent; biological_process
A00237	2	GO:0009231; riboflavin biosynthetic process; biological_process	GO:0003935; GTP cyclohydrolase II activity; molecular_function
A00239	6	GO:0005737; cytoplasm; cellular_component	GO:0000917; barrier septum formation; biological_process	GO:0006355; regulation of transcription, DNA-dependent; biological_process	GO:0003700; sequence-specific DNA binding transcription factor activity; molecular_function	GO:0043093; cytokinesis by binary fission; biological_process	GO:0043565; sequence-specific DNA binding; molecular_function
A00240	3	GO:0055114; oxidation-reduction process; biological_process	GO:0004616; phosphogluconate dehydrogenase (decarboxylating) activity; molecular_function	GO:0006098; pentose-phosphate shunt; biological_process
A00241	1	GO:0000902; cell morphogenesis; biological_process
A00242	5	GO:0016020; membrane; cellular_component	GO:0008643; carbohydrate transport; biological_process	GO:0005351; sugar:hydrogen symporter activity; molecular_function	GO:0000139; Golgi membrane; cellular_component	GO:0016021; integral to membrane; cellular_component
A00244	8	GO:0004003; ATP-dependent DNA helicase activity; molecular_function	GO:0005524; ATP binding; molecular_function	GO:0003677; DNA binding; molecular_function	GO:0005525; GTP binding; molecular_function	GO:0043234; protein complex; cellular_component	GO:0006184; GTP catabolic process; biological_process	GO:0051258; protein polymerization; biological_process	GO:0003924; GTPase activity; molecular_function
A00245	1	GO:0008270; zinc ion binding; molecular_function
A00246	8	GO:0005525; GTP binding; molecular_function	GO:0005047; signal recognition particle binding; molecular_function	GO:0003924; GTPase activity; molecular_function	GO:0005634; nucleus; cellular_component	GO:0006184; GTP catabolic process; biological_process	GO:0045893; positive regulation of transcription, DNA-dependent; biological_process	GO:0006886; intracellular protein transport; biological_process	GO:0005785; signal recognition particle receptor complex; cellular_component
A00248	1	GO:0019211; phosphatase activator activity; molecular_function
A00251	4	GO:0008270; zinc ion binding; molecular_function	GO:0006355; regulation of transcription, DNA-dependent; biological_process	GO:0005634; nucleus; cellular_component	GO:0000981; sequence-specific DNA binding RNA polymerase II transcription factor activity; molecular_function
A00252	3	GO:0009058; biosynthetic process; biological_process	GO:0008152; NA	GO:0030170; pyridoxal phosphate binding; molecular_function
A00257	1	GO:0008121; ubiquinol-cytochrome-c reductase activity; molecular_function
A00258	3	GO:0016645; oxidoreductase activity, acting on the CH-NH group of donors; molecular_function	GO:0003824; NA	GO:0055114; oxidation-reduction process; biological_process
A00259	3	GO:0003824; NA	GO:0016624; oxidoreductase activity, acting on the aldehyde or oxo group of donors, disulfide as acceptor; molecular_function	GO:0008152; NA
A00261	9	GO:0000981; sequence-specific DNA binding RNA polymerase II transcription factor activity; molecular_function	GO:0003677; DNA binding; molecular_function	GO:0006355; regulation of transcription, DNA-dependent; biological_process	GO:0005634; nucleus; cellular_component	GO:0006351; transcription, DNA-dependent; biological_process	GO:0043565; sequence-specific DNA binding; molecular_function	GO:0008270; zinc ion binding; molecular_function	GO:0003700; sequence-specific DNA binding transcription factor activity; molecular_function	GO:0008017; microtubule binding; molecular_function
A00262	2	GO:0005525; GTP binding; molecular_function	GO:0005515; protein binding; molecular_function
A00265	2	GO:0016020; membrane; cellular_component	GO:0004674; protein serine/threonine kinase activity; molecular_function
A00266	1	GO:0007094; mitotic cell cycle spindle assembly checkpoint; biological_process
A00268	11	GO:0016020; membrane; cellular_component	GO:0009103; lipopolysaccharide biosynthetic process; biological_process	GO:0005524; ATP binding; molecular_function	GO:0004672; protein kinase activity; molecular_function	GO:0000981; sequence-specific DNA binding RNA polymerase II transcription factor activity; molecular_function	GO:0006468; protein phosphorylation; biological_process	GO:0006355; regulation of transcription, DNA-dependent; biological_process	GO:0005634; nucleus; cellular_component	GO:0003712; transcription cofactor activity; molecular_function	GO:0016773; phosphotransferase activity, alcohol group as acceptor; molecular_function	GO:0008270; zinc ion binding; molecular_function
A00269	2	GO:0016021; integral to membrane; cellular_component	GO:0005515; protein binding; molecular_function
A00270	8	GO:0055114; oxidation-reduction process; biological_process	GO:0048037; cofactor binding; molecular_function	GO:0050660; flavin adenine dinucleotide binding; molecular_function	GO:0008033; tRNA processing; biological_process	GO:0050661; NADP binding; molecular_function	GO:0004499; flavin-containing monooxygenase activity; molecular_function	GO:0016616; oxidoreductase activity, acting on the CH-OH group of donors, NAD or NADP as acceptor; molecular_function	GO:0016491; oxidoreductase activity; molecular_function
A00272	1	GO:0055085; transmembrane transport; biological_process
A00273	1	GO:0008080; N-acetyltransferase activity; molecular_function
A00274	10	GO:0003857; 3-hydroxyacyl-CoA dehydrogenase activity; molecular_function	GO:0048037; cofactor binding; molecular_function	GO:0004616; phosphogluconate dehydrogenase (decarboxylating) activity; molecular_function	GO:0055114; oxidation-reduction process; biological_process	GO:0006098; pentose-phosphate shunt; biological_process	GO:0008152; NA	GO:0016491; oxidoreductase activity; molecular_function	GO:0006631; fatty acid metabolic process; biological_process	GO:0051287; NAD binding; molecular_function	GO:0016616; oxidoreductase activity, acting on the CH-OH group of donors, NAD or NADP as acceptor; molecular_function
A00275	1	GO:0016020; membrane; cellular_component
A00276	1	GO:0005515; protein binding; molecular_function
A00278	4	GO:0004812; aminoacyl-tRNA ligase activity; molecular_function	GO:0000166; nucleotide binding; molecular_function	GO:0006418; tRNA aminoacylation for protein translation; biological_process	GO:0005524; ATP binding; molecular_function
A00279	13	GO:0019031; viral envelope; cellular_component	GO:0000139; Golgi membrane; cellular_component	GO:0016032; NA	GO:0005198; NA	GO:0006886; intracellular protein transport; biological_process	GO:0005737; cytoplasm; cellular_component	GO:0019028; viral capsid; cellular_component	GO:0048280; vesicle fusion with Golgi apparatus; biological_process	GO:0008565; protein transporter activity; molecular_function	GO:0006606; protein import into nucleus; biological_process	GO:0005643; nuclear pore; cellular_component	GO:0016020; membrane; cellular_component	GO:0005882; intermediate filament; cellular_component
A00280	4	GO:0008270; zinc ion binding; molecular_function	GO:0005622; intracellular; cellular_component	GO:0003676; nucleic acid binding; molecular_function	GO:0004527; exonuclease activity; molecular_function
A00281	7	GO:0016765; transferase activity, transferring alkyl or aryl (other than methyl) groups; molecular_function	GO:0016491; oxidoreductase activity; molecular_function	GO:0004764; shikimate 5-dehydrogenase activity; molecular_function	GO:0003856; 3-dehydroquinate synthase activity; molecular_function	GO:0009073; aromatic amino acid family biosynthetic process; biological_process	GO:0055114; oxidation-reduction process; biological_process	GO:0003855; 3-dehydroquinate dehydratase activity; molecular_function
A00283	1	GO:0046872; metal ion binding; molecular_function
A00286	2	GO:0016021; integral to membrane; cellular_component	GO:0055085; transmembrane transport; biological_process
A00287	4	GO:0000981; sequence-specific DNA binding RNA polymerase II transcription factor activity; molecular_function	GO:0008270; zinc ion binding; molecular_function	GO:0006355; regulation of transcription, DNA-dependent; biological_process	GO:0005634; nucleus; cellular_component
A00288	2	GO:0008171; O-methyltransferase activity; molecular_function	GO:0046983; protein dimerization activity; molecular_function
A00289	4	GO:0005506; iron ion binding; molecular_function	GO:0020037; heme binding; molecular_function	GO:0055114; oxidation-reduction process; biological_process	GO:0016705; oxidoreductase activity, acting on paired donors, with incorporation or reduction of molecular oxygen; molecular_function
A00290	4	GO:0005634; nucleus; cellular_component	GO:0008270; zinc ion binding; molecular_function	GO:0006355; regulation of transcription, DNA-dependent; biological_process	GO:0000981; sequence-specific DNA binding RNA polymerase II transcription factor activity; molecular_function
A00291	5	GO:0016021; integral to membrane; cellular_component	GO:0005215; NA	GO:0022857; transmembrane transporter activity; molecular_function	GO:0055085; transmembrane transport; biological_process	GO:0006810; transport; biological_process
A00292	5	GO:0043565; sequence-specific DNA binding; molecular_function	GO:0003677; DNA binding; molecular_function	GO:0006352; transcription initiation, DNA-dependent; biological_process	GO:0005622; intracellular; cellular_component	GO:0005634; nucleus; cellular_component
A00294	4	GO:0005622; intracellular; cellular_component	GO:0006352; transcription initiation, DNA-dependent; biological_process	GO:0003677; DNA binding; molecular_function	GO:0043565; sequence-specific DNA binding; molecular_function
A00295	3	GO:0055085; transmembrane transport; biological_process	GO:0016021; integral to membrane; cellular_component	GO:0022857; transmembrane transporter activity; molecular_function
A00296	1	GO:0016021; integral to membrane; cellular_component
A00297	1	GO:0045145; single-stranded DNA specific 5'-3' exodeoxyribonuclease activity; molecular_function
A00299	1	GO:0016757; transferase activity, transferring glycosyl groups; molecular_function
A00300	2	GO:0001522; pseudouridine synthesis; biological_process	GO:0042254; ribosome biogenesis; biological_process
A00302	3	GO:0003899; DNA-directed RNA polymerase activity; molecular_function	GO:0003677; DNA binding; molecular_function	GO:0006351; transcription, DNA-dependent; biological_process
A00303	11	GO:0007067; mitosis; biological_process	GO:0005634; nucleus; cellular_component	GO:0005524; ATP binding; molecular_function	GO:0003677; DNA binding; molecular_function	GO:0006139; nucleobase, nucleoside, nucleotide and nucleic acid metabolic process; biological_process	GO:0003676; nucleic acid binding; molecular_function	GO:0016787; hydrolase activity; molecular_function	GO:0008026; ATP-dependent helicase activity; molecular_function	GO:0004003; ATP-dependent DNA helicase activity; molecular_function	GO:0000775; chromosome, centromeric region; cellular_component	GO:0016818; hydrolase activity, acting on acid anhydrides, in phosphorus-containing anhydrides; molecular_function
A00306	2	GO:0032259; methylation; biological_process	GO:0008168; methyltransferase activity; molecular_function
A00309	2	GO:0055085; transmembrane transport; biological_process	GO:0016021; integral to membrane; cellular_component
A00314	2	GO:0008168; methyltransferase activity; molecular_function	GO:0008152; NA
A00315	3	GO:0006367; transcription initiation from RNA polymerase II promoter; biological_process	GO:0005634; nucleus; cellular_component	GO:0006366; transcription from RNA polymerase II promoter; biological_process
A00316	6	GO:0006351; transcription, DNA-dependent; biological_process	GO:0000981; sequence-specific DNA binding RNA polymerase II transcription factor activity; molecular_function	GO:0003677; DNA binding; molecular_function	GO:0005634; nucleus; cellular_component	GO:0008270; zinc ion binding; molecular_function	GO:0006355; regulation of transcription, DNA-dependent; biological_process
A00318	1	GO:0046872; metal ion binding; molecular_function
A00321	3	GO:0030170; pyridoxal phosphate binding; molecular_function	GO:0016846; carbon-sulfur lyase activity; molecular_function	GO:0009058; biosynthetic process; biological_process
A00322	3	GO:0055085; transmembrane transport; biological_process	GO:0016021; integral to membrane; cellular_component	GO:0022857; transmembrane transporter activity; molecular_function
A00323	2	GO:0005975; carbohydrate metabolic process; biological_process	GO:0004553; hydrolase activity, hydrolyzing O-glycosyl compounds; molecular_function
A00326	2	GO:0055085; transmembrane transport; biological_process	GO:0016021; integral to membrane; cellular_component
A00327	2	GO:0016021; integral to membrane; cellular_component	GO:0055085; transmembrane transport; biological_process
A00329	6	GO:0055114; oxidation-reduction process; biological_process	GO:0016491; oxidoreductase activity; molecular_function	GO:0016747; transferase activity, transferring acyl groups other than amino-acyl groups; molecular_function	GO:0008270; zinc ion binding; molecular_function	GO:0008168; methyltransferase activity; molecular_function	GO:0008152; NA
A00330	6	GO:0009307; DNA restriction-modification system; biological_process	GO:0003899; DNA-directed RNA polymerase activity; molecular_function	GO:0005634; nucleus; cellular_component	GO:0003677; DNA binding; molecular_function	GO:0006351; transcription, DNA-dependent; biological_process	GO:0004519; endonuclease activity; molecular_function
A00331	10	GO:0015948; methanogenesis; biological_process	GO:0045502; dynein binding; molecular_function	GO:0030269; tetrahydromethanopterin S-methyltransferase activity; molecular_function	GO:0008134; transcription factor binding; molecular_function	GO:0019031; viral envelope; cellular_component	GO:0042803; protein homodimerization activity; molecular_function	GO:0046789; host cell surface receptor binding; molecular_function	GO:0019064; viral envelope fusion with host membrane; biological_process	GO:0016021; integral to membrane; cellular_component	GO:0006914; autophagy; biological_process
A00334	3	GO:0004553; hydrolase activity, hydrolyzing O-glycosyl compounds; molecular_function	GO:0015031; protein transport; biological_process	GO:0005975; carbohydrate metabolic process; biological_process
A00338	2	GO:0009116; nucleoside metabolic process; biological_process	GO:0003824; NA
A00339	3	GO:0005524; ATP binding; molecular_function	GO:0016740; transferase activity; molecular_function	GO:0016887; ATPase activity; molecular_function
A00341	6	GO:0016491; oxidoreductase activity; molecular_function	GO:0016705; oxidoreductase activity, acting on paired donors, with incorporation or reduction of molecular oxygen; molecular_function	GO:0055114; oxidation-reduction process; biological_process	GO:0016614; oxidoreductase activity, acting on CH-OH group of donors; molecular_function	GO:0016117; carotenoid biosynthetic process; biological_process	GO:0050660; flavin adenine dinucleotide binding; molecular_function
A00343	13	GO:0006694; steroid biosynthetic process; biological_process	GO:0003854; 3-beta-hydroxy-delta5-steroid dehydrogenase activity; molecular_function	GO:0055114; oxidation-reduction process; biological_process	GO:0016620; oxidoreductase activity, acting on the aldehyde or oxo group of donors, NAD or NADP as acceptor; molecular_function	GO:0050662; coenzyme binding; molecular_function	GO:0008831; dTDP-4-dehydrorhamnose reductase activity; molecular_function	GO:0051287; NAD binding; molecular_function	GO:0003824; NA	GO:0044237; cellular metabolic process; biological_process	GO:0016616; oxidoreductase activity, acting on the CH-OH group of donors, NAD or NADP as acceptor; molecular_function	GO:0008152; NA	GO:0045226; extracellular polysaccharide biosynthetic process; biological_process	GO:0016491; oxidoreductase activity; molecular_function
A00344	9	GO:0006464; protein modification process; biological_process	GO:0008033; tRNA processing; biological_process	GO:0004719; protein-L-isoaspartate (D-aspartate) O-methyltransferase activity; molecular_function	GO:0008168; methyltransferase activity; molecular_function	GO:0031515; tRNA (m1A) methyltransferase complex; cellular_component	GO:0016429; tRNA (adenine-N1-)-methyltransferase activity; molecular_function	GO:0006364; rRNA processing; biological_process	GO:0030488; tRNA methylation; biological_process	GO:0003723; RNA binding; molecular_function
A00345	1	GO:0019031; viral envelope; cellular_component
A00346	8	GO:0030168; platelet activation; biological_process	GO:0051258; protein polymerization; biological_process	GO:0030173; integral to Golgi membrane; cellular_component	GO:0005577; fibrinogen complex; cellular_component	GO:0007165; signal transduction; biological_process	GO:0005102; receptor binding; molecular_function	GO:0006891; intra-Golgi vesicle-mediated transport; biological_process	GO:0030674; protein binding, bridging; molecular_function
A00348	7	GO:0006725; cellular aromatic compound metabolic process; biological_process	GO:0018576; catechol 1,2-dioxygenase activity; molecular_function	GO:0008199; ferric iron binding; molecular_function	GO:0009712; catechol metabolic process; biological_process	GO:0003824; NA	GO:0005506; iron ion binding; molecular_function	GO:0055114; oxidation-reduction process; biological_process
A00350	12	GO:0016616; oxidoreductase activity, acting on the CH-OH group of donors, NAD or NADP as acceptor; molecular_function	GO:0044237; cellular metabolic process; biological_process	GO:0009058; biosynthetic process; biological_process	GO:0003824; NA	GO:0016491; oxidoreductase activity; molecular_function	GO:0045226; extracellular polysaccharide biosynthetic process; biological_process	GO:0008152; NA	GO:0003854; 3-beta-hydroxy-delta5-steroid dehydrogenase activity; molecular_function	GO:0055114; oxidation-reduction process; biological_process	GO:0006694; steroid biosynthetic process; biological_process	GO:0008831; dTDP-4-dehydrorhamnose reductase activity; molecular_function	GO:0050662; coenzyme binding; molecular_function
A00351	5	GO:0000981; sequence-specific DNA binding RNA polymerase II transcription factor activity; molecular_function	GO:0008270; zinc ion binding; molecular_function	GO:0006355; regulation of transcription, DNA-dependent; biological_process	GO:0019028; viral capsid; cellular_component	GO:0005634; nucleus; cellular_component
A00353	3	GO:0004672; protein kinase activity; molecular_function	GO:0005524; ATP binding; molecular_function	GO:0006468; protein phosphorylation; biological_process
A00354	3	GO:0006914; autophagy; biological_process	GO:0005515; protein binding; molecular_function	GO:0010508; positive regulation of autophagy; biological_process
A00355	8	GO:0003924; GTPase activity; molecular_function	GO:0016021; integral to membrane; cellular_component	GO:0006810; transport; biological_process	GO:0005525; GTP binding; molecular_function	GO:0005524; ATP binding; molecular_function	GO:0016020; membrane; cellular_component	GO:0016887; ATPase activity; molecular_function	GO:0042626; ATPase activity, coupled to transmembrane movement of substances; molecular_function
A00356	2	GO:0055114; oxidation-reduction process; biological_process	GO:0016491; oxidoreductase activity; molecular_function
A00357	6	GO:0008270; zinc ion binding; molecular_function	GO:0005634; nucleus; cellular_component	GO:0016021; integral to membrane; cellular_component	GO:0003677; DNA binding; molecular_function	GO:0006351; transcription, DNA-dependent; biological_process	GO:0009405; pathogenesis; biological_process
A00358	8	GO:0008831; dTDP-4-dehydrorhamnose reductase activity; molecular_function	GO:0050662; coenzyme binding; molecular_function	GO:0009058; biosynthetic process; biological_process	GO:0044237; cellular metabolic process; biological_process	GO:0003824; NA	GO:0016491; oxidoreductase activity; molecular_function	GO:0045226; extracellular polysaccharide biosynthetic process; biological_process	GO:0008152; NA
A00359	8	GO:0016616; oxidoreductase activity, acting on the CH-OH group of donors, NAD or NADP as acceptor; molecular_function	GO:0051287; NAD binding; molecular_function	GO:0003824; NA	GO:0008677; 2-dehydropantoate 2-reductase activity; molecular_function	GO:0016491; oxidoreductase activity; molecular_function	GO:0055114; oxidation-reduction process; biological_process	GO:0006813; potassium ion transport; biological_process	GO:0008270; zinc ion binding; molecular_function
A00360	6	GO:0055085; transmembrane transport; biological_process	GO:0015078; hydrogen ion transmembrane transporter activity; molecular_function	GO:0000276; mitochondrial proton-transporting ATP synthase complex, coupling factor F(o); cellular_component	GO:0016021; integral to membrane; cellular_component	GO:0015986; ATP synthesis coupled proton transport; biological_process	GO:0022857; transmembrane transporter activity; molecular_function
A00361	9	GO:0008152; NA	GO:0008652; cellular amino acid biosynthetic process; biological_process	GO:0051287; NAD binding; molecular_function	GO:0016616; oxidoreductase activity, acting on the CH-OH group of donors, NAD or NADP as acceptor; molecular_function	GO:0004455; ketol-acid reductoisomerase activity; molecular_function	GO:0048037; cofactor binding; molecular_function	GO:0004616; phosphogluconate dehydrogenase (decarboxylating) activity; molecular_function	GO:0055114; oxidation-reduction process; biological_process	GO:0006098; pentose-phosphate shunt; biological_process
A00362	3	GO:0006412; translation; biological_process	GO:0003735; structural constituent of ribosome; molecular_function	GO:0005840; ribosome; cellular_component
A00363	2	GO:0006886; intracellular protein transport; biological_process	GO:0005622; intracellular; cellular_component
A00364	1	GO:0019028; viral capsid; cellular_component
A00367	5	GO:0046873; metal ion transmembrane transporter activity; molecular_function	GO:0055085; transmembrane transport; biological_process	GO:0016020; membrane; cellular_component	GO:0030001; metal ion transport; biological_process	GO:0005515; protein binding; molecular_function
A00368	1	GO:0016884; carbon-nitrogen ligase activity, with glutamine as amido-N-donor; molecular_function
A00369	2	GO:0016491; oxidoreductase activity; molecular_function	GO:0008152; NA
A00370	1	GO:0005515; protein binding; molecular_function
A00371	3	GO:0016491; oxidoreductase activity; molecular_function	GO:0008270; zinc ion binding; molecular_function	GO:0055114; oxidation-reduction process; biological_process
A00372	4	GO:0004784; superoxide dismutase activity; molecular_function	GO:0046872; metal ion binding; molecular_function	GO:0055114; oxidation-reduction process; biological_process	GO:0006801; superoxide metabolic process; biological_process
A00374	3	GO:0016020; membrane; cellular_component	GO:0005509; calcium ion binding; molecular_function	GO:0004571; mannosyl-oligosaccharide 1,2-alpha-mannosidase activity; molecular_function
A00375	2	GO:0015996; chlorophyll catabolic process; biological_process	GO:0047746; chlorophyllase activity; molecular_function
A00377	1	GO:0032040; small-subunit processome; cellular_component
A00378	9	GO:0006479; protein methylation; biological_process	GO:0008276; protein methyltransferase activity; molecular_function	GO:0008171; O-methyltransferase activity; molecular_function	GO:0008176; tRNA (guanine-N7-)-methyltransferase activity; molecular_function	GO:0006400; tRNA modification; biological_process	GO:0005737; cytoplasm; cellular_component	GO:0008152; NA	GO:0032259; methylation; biological_process	GO:0008168; methyltransferase activity; molecular_function
A00379	4	GO:0016705; oxidoreductase activity, acting on paired donors, with incorporation or reduction of molecular oxygen; molecular_function	GO:0020037; heme binding; molecular_function	GO:0055114; oxidation-reduction process; biological_process	GO:0005506; iron ion binding; molecular_function
A00380	3	GO:0005975; carbohydrate metabolic process; biological_process	GO:0030246; carbohydrate binding; molecular_function	GO:0004553; hydrolase activity, hydrolyzing O-glycosyl compounds; molecular_function
A00381	4	GO:0016773; phosphotransferase activity, alcohol group as acceptor; molecular_function	GO:0005524; ATP binding; molecular_function	GO:0016020; membrane; cellular_component	GO:0009103; lipopolysaccharide biosynthetic process; biological_process
A00383	3	GO:0005524; ATP binding; molecular_function	GO:0004672; protein kinase activity; molecular_function	GO:0006468; protein phosphorylation; biological_process
A00384	3	GO:0006886; intracellular protein transport; biological_process	GO:0006505; GPI anchor metabolic process; biological_process	GO:0016788; hydrolase activity, acting on ester bonds; molecular_function
A00385	3	GO:0046872; metal ion binding; molecular_function	GO:0008270; zinc ion binding; molecular_function	GO:0005515; protein binding; molecular_function
A00386	2	GO:0009116; nucleoside metabolic process; biological_process	GO:0003824; NA
A00387	6	GO:0000105; histidine biosynthetic process; biological_process	GO:0008270; zinc ion binding; molecular_function	GO:0004399; histidinol dehydrogenase activity; molecular_function	GO:0051287; NAD binding; molecular_function	GO:0004635; phosphoribosyl-AMP cyclohydrolase activity; molecular_function	GO:0055114; oxidation-reduction process; biological_process
A00388	2	GO:0006364; rRNA processing; biological_process	GO:0032040; small-subunit processome; cellular_component
A00390	7	GO:0006367; transcription initiation from RNA polymerase II promoter; biological_process	GO:0000124; SAGA complex; cellular_component	GO:0004190; aspartic-type endopeptidase activity; molecular_function	GO:0005672; transcription factor TFIIA complex; cellular_component	GO:0006352; transcription initiation, DNA-dependent; biological_process	GO:0016021; integral to membrane; cellular_component	GO:0003712; transcription cofactor activity; molecular_function
A00391	3	GO:0005524; ATP binding; molecular_function	GO:0004672; protein kinase activity; molecular_function	GO:0006468; protein phosphorylation; biological_process
A00392	1	GO:0016747; transferase activity, transferring acyl groups other than amino-acyl groups; molecular_function
A00395	2	GO:0008152; NA	GO:0003824; NA
A00397	5	GO:0004499; flavin-containing monooxygenase activity; molecular_function	GO:0016491; oxidoreductase activity; molecular_function	GO:0050661; NADP binding; molecular_function	GO:0050660; flavin adenine dinucleotide binding; molecular_function	GO:0055114; oxidation-reduction process; biological_process
A00398	1	GO:0003993; acid phosphatase activity; molecular_function
A00400	9	GO:0006400; tRNA modification; biological_process	GO:0008176; tRNA (guanine-N7-)-methyltransferase activity; molecular_function	GO:0008171; O-methyltransferase activity; molecular_function	GO:0008276; protein methyltransferase activity; molecular_function	GO:0006479; protein methylation; biological_process	GO:0008152; NA	GO:0005737; cytoplasm; cellular_component	GO:0008168; methyltransferase activity; molecular_function	GO:0032259; methylation; biological_process
A00401	1	GO:0005515; protein binding; molecular_function
A00402	5	GO:0006366; transcription from RNA polymerase II promoter; biological_process	GO:0003677; DNA binding; molecular_function	GO:0005665; DNA-directed RNA polymerase II, core complex; cellular_component	GO:0006351; transcription, DNA-dependent; biological_process	GO:0003899; DNA-directed RNA polymerase activity; molecular_function
A00403	1	GO:0005515; protein binding; molecular_function
A00404	3	GO:0044237; cellular metabolic process; biological_process	GO:0003824; NA	GO:0050662; coenzyme binding; molecular_function
A00405	1	GO:0046677; response to antibiotic; biological_process
A00406	1	GO:0016884; carbon-nitrogen ligase activity, with glutamine as amido-N-donor; molecular_function
A00407	2	GO:0055085; transmembrane transport; biological_process	GO:0016021; integral to membrane; cellular_component
A00409	10	GO:0008270; zinc ion binding; molecular_function	GO:0006813; potassium ion transport; biological_process	GO:0050660; flavin adenine dinucleotide binding; molecular_function	GO:0008033; tRNA processing; biological_process	GO:0055114; oxidation-reduction process; biological_process	GO:0006355; regulation of transcription, DNA-dependent; biological_process	GO:0016491; oxidoreductase activity; molecular_function	GO:0005634; nucleus; cellular_component	GO:0003824; NA	GO:0000981; sequence-specific DNA binding RNA polymerase II transcription factor activity; molecular_function
A00410	11	GO:0050662; coenzyme binding; molecular_function	GO:0003854; 3-beta-hydroxy-delta5-steroid dehydrogenase activity; molecular_function	GO:0055114; oxidation-reduction process; biological_process	GO:0006694; steroid biosynthetic process; biological_process	GO:0016620; oxidoreductase activity, acting on the aldehyde or oxo group of donors, NAD or NADP as acceptor; molecular_function	GO:0016616; oxidoreductase activity, acting on the CH-OH group of donors, NAD or NADP as acceptor; molecular_function	GO:0005524; ATP binding; molecular_function	GO:0051287; NAD binding; molecular_function	GO:0044237; cellular metabolic process; biological_process	GO:0009058; biosynthetic process; biological_process	GO:0003824; NA
A00411	3	GO:0050660; flavin adenine dinucleotide binding; molecular_function	GO:0055114; oxidation-reduction process; biological_process	GO:0016491; oxidoreductase activity; molecular_function
A00412	5	GO:0003333; amino acid transmembrane transport; biological_process	GO:0016020; membrane; cellular_component	GO:0006810; transport; biological_process	GO:0015171; amino acid transmembrane transporter activity; molecular_function	GO:0055085; transmembrane transport; biological_process
A00413	9	GO:0003824; NA	GO:0016491; oxidoreductase activity; molecular_function	GO:0015930; glutamate synthase activity; molecular_function	GO:0004152; dihydroorotate dehydrogenase activity; molecular_function	GO:0016638; oxidoreductase activity, acting on the CH-NH2 group of donors; molecular_function	GO:0055114; oxidation-reduction process; biological_process	GO:0018580; nitronate monooxygenase activity; molecular_function	GO:0006537; glutamate biosynthetic process; biological_process	GO:0006222; UMP biosynthetic process; biological_process
A00414	2	GO:0030170; pyridoxal phosphate binding; molecular_function	GO:0009058; biosynthetic process; biological_process
A00415	10	GO:0006355; regulation of transcription, DNA-dependent; biological_process	GO:0030054; NA	GO:0000155; two-component sensor activity; molecular_function	GO:0003779; actin binding; molecular_function	GO:0000156; two-component response regulator activity; molecular_function	GO:0030036; actin cytoskeleton organization; biological_process	GO:0016020; membrane; cellular_component	GO:0005524; ATP binding; molecular_function	GO:0007165; signal transduction; biological_process	GO:0000160; two-component signal transduction system (phosphorelay); biological_process
A00416	4	GO:0016705; oxidoreductase activity, acting on paired donors, with incorporation or reduction of molecular oxygen; molecular_function	GO:0005506; iron ion binding; molecular_function	GO:0055114; oxidation-reduction process; biological_process	GO:0020037; heme binding; molecular_function
A00417	2	GO:0005515; protein binding; molecular_function	GO:0042802; identical protein binding; molecular_function
A00418	4	GO:0005634; nucleus; cellular_component	GO:0008270; zinc ion binding; molecular_function	GO:0006355; regulation of transcription, DNA-dependent; biological_process	GO:0000981; sequence-specific DNA binding RNA polymerase II transcription factor activity; molecular_function
A00419	3	GO:0005515; protein binding; molecular_function	GO:0016021; integral to membrane; cellular_component	GO:0055085; transmembrane transport; biological_process
A00421	2	GO:0005975; carbohydrate metabolic process; biological_process	GO:0004553; hydrolase activity, hydrolyzing O-glycosyl compounds; molecular_function
A00422	1	GO:0005515; protein binding; molecular_function
A00423	1	GO:0005515; protein binding; molecular_function
A00424	3	GO:0005515; protein binding; molecular_function	GO:0005741; mitochondrial outer membrane; cellular_component	GO:0006626; protein targeting to mitochondrion; biological_process
A00425	2	GO:0006367; transcription initiation from RNA polymerase II promoter; biological_process	GO:0005672; transcription factor TFIIA complex; cellular_component
A00426	1	GO:0046872; metal ion binding; molecular_function
A00427	3	GO:0055085; transmembrane transport; biological_process	GO:0016021; integral to membrane; cellular_component	GO:0022857; transmembrane transporter activity; molecular_function
A00428	5	GO:0055114; oxidation-reduction process; biological_process	GO:0046872; metal ion binding; molecular_function	GO:0050660; flavin adenine dinucleotide binding; molecular_function	GO:0017150; tRNA dihydrouridine synthase activity; molecular_function	GO:0008033; tRNA processing; biological_process
A00429	4	GO:0006886; intracellular protein transport; biological_process	GO:0007049; cell cycle; biological_process	GO:0016021; integral to membrane; cellular_component	GO:0005783; endoplasmic reticulum; cellular_component
A00432	7	GO:0016773; phosphotransferase activity, alcohol group as acceptor; molecular_function	GO:0006468; protein phosphorylation; biological_process	GO:0009103; lipopolysaccharide biosynthetic process; biological_process	GO:0016020; membrane; cellular_component	GO:0005524; ATP binding; molecular_function	GO:0004672; protein kinase activity; molecular_function	GO:0003824; NA
A00433	1	GO:0016787; hydrolase activity; molecular_function
A00434	6	GO:0055114; oxidation-reduction process; biological_process	GO:0050660; flavin adenine dinucleotide binding; molecular_function	GO:0016627; oxidoreductase activity, acting on the CH-CH group of donors; molecular_function	GO:0008152; NA	GO:0016491; oxidoreductase activity; molecular_function	GO:0003995; acyl-CoA dehydrogenase activity; molecular_function
A00435	4	GO:0016021; integral to membrane; cellular_component	GO:0016746; transferase activity, transferring acyl groups; molecular_function	GO:0005789; endoplasmic reticulum membrane; cellular_component	GO:0006506; GPI anchor biosynthetic process; biological_process
A00438	1	GO:0046872; metal ion binding; molecular_function
A00440	4	GO:0008236; serine-type peptidase activity; molecular_function	GO:0006508; proteolysis; biological_process	GO:0016787; hydrolase activity; molecular_function	GO:0008152; NA
A00442	4	GO:0016705; oxidoreductase activity, acting on paired donors, with incorporation or reduction of molecular oxygen; molecular_function	GO:0005506; iron ion binding; molecular_function	GO:0055114; oxidation-reduction process; biological_process	GO:0020037; heme binding; molecular_function
A00443	3	GO:0055114; oxidation-reduction process; biological_process	GO:0010309; acireductone dioxygenase [iron(II)-requiring] activity; molecular_function	GO:0006355; regulation of transcription, DNA-dependent; biological_process
A00444	14	GO:0008033; tRNA processing; biological_process	GO:0016117; carotenoid biosynthetic process; biological_process	GO:0050660; flavin adenine dinucleotide binding; molecular_function	GO:0004506; squalene monooxygenase activity; molecular_function	GO:0055114; oxidation-reduction process; biological_process	GO:0003857; 3-hydroxyacyl-CoA dehydrogenase activity; molecular_function	GO:0016705; oxidoreductase activity, acting on paired donors, with incorporation or reduction of molecular oxygen; molecular_function	GO:0051287; NAD binding; molecular_function	GO:0016616; oxidoreductase activity, acting on the CH-OH group of donors, NAD or NADP as acceptor; molecular_function	GO:0006631; fatty acid metabolic process; biological_process	GO:0016491; oxidoreductase activity; molecular_function	GO:0046168; glycerol-3-phosphate catabolic process; biological_process	GO:0005737; cytoplasm; cellular_component	GO:0016021; integral to membrane; cellular_component
A00445	2	GO:0016021; integral to membrane; cellular_component	GO:0055085; transmembrane transport; biological_process
A00446	1	GO:0016491; oxidoreductase activity; molecular_function
A00448	4	GO:0020037; heme binding; molecular_function	GO:0055114; oxidation-reduction process; biological_process	GO:0005506; iron ion binding; molecular_function	GO:0016705; oxidoreductase activity, acting on paired donors, with incorporation or reduction of molecular oxygen; molecular_function
A00450	3	GO:0006098; pentose-phosphate shunt; biological_process	GO:0004616; phosphogluconate dehydrogenase (decarboxylating) activity; molecular_function	GO:0055114; oxidation-reduction process; biological_process
A00452	3	GO:0042729; DASH complex; cellular_component	GO:0008608; attachment of spindle microtubules to kinetochore; biological_process	GO:0072686; mitotic spindle; cellular_component
A00454	4	GO:0005680; anaphase-promoting complex; cellular_component	GO:0004842; ubiquitin-protein ligase activity; molecular_function	GO:0005515; protein binding; molecular_function	GO:0008270; zinc ion binding; molecular_function
A00455	4	GO:0008610; lipid biosynthetic process; biological_process	GO:0003677; DNA binding; molecular_function	GO:0046983; protein dimerization activity; molecular_function	GO:0016747; transferase activity, transferring acyl groups other than amino-acyl groups; molecular_function
A00457	2	GO:0005515; protein binding; molecular_function	GO:0006629; lipid metabolic process; biological_process
A00458	1	GO:0003682; chromatin binding; molecular_function
A00460	4	GO:0015031; protein transport; biological_process	GO:0003677; DNA binding; molecular_function	GO:0006351; transcription, DNA-dependent; biological_process	GO:0005634; nucleus; cellular_component
A00461	5	GO:0005515; protein binding; molecular_function	GO:0016192; vesicle-mediated transport; biological_process	GO:0030131; clathrin adaptor complex; cellular_component	GO:0000746; conjugation; biological_process	GO:0006886; intracellular protein transport; biological_process
A00463	6	GO:0003724; RNA helicase activity; molecular_function	GO:0070526; threonylcarbamoyladenosine biosynthetic process; biological_process	GO:0005515; protein binding; molecular_function	GO:0009116; nucleoside metabolic process; biological_process	GO:0003723; RNA binding; molecular_function	GO:0003824; NA
A00468	1	GO:0016884; carbon-nitrogen ligase activity, with glutamine as amido-N-donor; molecular_function
A00469	3	GO:0016787; hydrolase activity; molecular_function	GO:0006198; cAMP catabolic process; biological_process	GO:0004115; 3',5'-cyclic-AMP phosphodiesterase activity; molecular_function
A00470	5	GO:0008152; NA	GO:0050662; coenzyme binding; molecular_function	GO:0016491; oxidoreductase activity; molecular_function	GO:0003824; NA	GO:0044237; cellular metabolic process; biological_process
A00471	1	GO:0003676; nucleic acid binding; molecular_function
A00472	3	GO:0016020; membrane; cellular_component	GO:0006810; transport; biological_process	GO:0005215; NA
A00473	1	GO:0005515; protein binding; molecular_function
A00474	2	GO:0004177; aminopeptidase activity; molecular_function	GO:0030145; manganese ion binding; molecular_function
A00476	6	GO:0016491; oxidoreductase activity; molecular_function	GO:0003885; D-arabinono-1,4-lactone oxidase activity; molecular_function	GO:0008762; UDP-N-acetylmuramate dehydrogenase activity; molecular_function	GO:0016020; membrane; cellular_component	GO:0050660; flavin adenine dinucleotide binding; molecular_function	GO:0055114; oxidation-reduction process; biological_process
A00477	7	GO:0009055; NA	GO:0030151; molybdenum ion binding; molecular_function	GO:0006950; response to stress; biological_process	GO:0016491; oxidoreductase activity; molecular_function	GO:0020037; heme binding; molecular_function	GO:0055114; oxidation-reduction process; biological_process	GO:0046872; metal ion binding; molecular_function
A00478	10	GO:0005622; intracellular; cellular_component	GO:0007186; G-protein coupled receptor protein signaling pathway; biological_process	GO:0007264; small GTPase mediated signal transduction; biological_process	GO:0004871; signal transducer activity; molecular_function	GO:0005634; nucleus; cellular_component	GO:0031683; G-protein beta/gamma-subunit complex binding; molecular_function	GO:0005737; cytoplasm; cellular_component	GO:0003924; GTPase activity; molecular_function	GO:0019001; guanyl nucleotide binding; molecular_function	GO:0005525; GTP binding; molecular_function
A00479	8	GO:0005634; nucleus; cellular_component	GO:0006396; RNA processing; biological_process	GO:0003676; nucleic acid binding; molecular_function	GO:0005524; ATP binding; molecular_function	GO:0005622; intracellular; cellular_component	GO:0008026; ATP-dependent helicase activity; molecular_function	GO:0008080; N-acetyltransferase activity; molecular_function	GO:0004386; helicase activity; molecular_function
A00480	3	GO:0009098; leucine biosynthetic process; biological_process	GO:0003852; 2-isopropylmalate synthase activity; molecular_function	GO:0003824; NA
A00484	4	GO:0003824; NA	GO:0008134; transcription factor binding; molecular_function	GO:0005634; nucleus; cellular_component	GO:0008152; NA
A00492	1	GO:0016021; integral to membrane; cellular_component
A00493	2	GO:0055085; transmembrane transport; biological_process	GO:0016021; integral to membrane; cellular_component
A00494	6	GO:0006355; regulation of transcription, DNA-dependent; biological_process	GO:0008270; zinc ion binding; molecular_function	GO:0005634; nucleus; cellular_component	GO:0003677; DNA binding; molecular_function	GO:0000981; sequence-specific DNA binding RNA polymerase II transcription factor activity; molecular_function	GO:0006351; transcription, DNA-dependent; biological_process
A00495	3	GO:0005840; ribosome; cellular_component	GO:0006412; translation; biological_process	GO:0003735; structural constituent of ribosome; molecular_function
A00496	5	GO:0016787; hydrolase activity; molecular_function	GO:0004386; helicase activity; molecular_function	GO:0003677; DNA binding; molecular_function	GO:0005524; ATP binding; molecular_function	GO:0003676; nucleic acid binding; molecular_function
A00497	5	GO:0055085; transmembrane transport; biological_process	GO:0006810; transport; biological_process	GO:0015171; amino acid transmembrane transporter activity; molecular_function	GO:0016020; membrane; cellular_component	GO:0003333; amino acid transmembrane transport; biological_process
A00498	1	GO:0016020; membrane; cellular_component
A00499	24	GO:0016887; ATPase activity; molecular_function	GO:0033179; proton-transporting V-type ATPase, V0 domain; cellular_component	GO:0007264; small GTPase mediated signal transduction; biological_process	GO:0015991; ATP hydrolysis coupled proton transport; biological_process	GO:0008134; transcription factor binding; molecular_function	GO:0015979; photosynthesis; biological_process	GO:0003724; RNA helicase activity; molecular_function	GO:0006355; regulation of transcription, DNA-dependent; biological_process	GO:0005524; ATP binding; molecular_function	GO:0003723; RNA binding; molecular_function	GO:0005525; GTP binding; molecular_function	GO:0005622; intracellular; cellular_component	GO:0019538; protein metabolic process; biological_process	GO:0051085; chaperone mediated protein folding requiring cofactor; biological_process	GO:0098519; NA	GO:0070526; threonylcarbamoyladenosine biosynthetic process; biological_process	GO:0016851; magnesium chelatase activity; molecular_function	GO:0015078; hydrogen ion transmembrane transporter activity; molecular_function	GO:0016301; kinase activity; molecular_function	GO:0003924; GTPase activity; molecular_function	GO:0016787; hydrolase activity; molecular_function	GO:0015995; chlorophyll biosynthetic process; biological_process	GO:0003677; DNA binding; molecular_function	GO:0006810; transport; biological_process
A00502	4	GO:0005737; cytoplasm; cellular_component	GO:0005215; NA	GO:0016021; integral to membrane; cellular_component	GO:0006810; transport; biological_process
A00503	4	GO:0051082; unfolded protein binding; molecular_function	GO:0007049; cell cycle; biological_process	GO:0016272; prefoldin complex; cellular_component	GO:0006457; protein folding; biological_process
A00504	5	GO:0044237; cellular metabolic process; biological_process	GO:0003824; NA	GO:0016491; oxidoreductase activity; molecular_function	GO:0008152; NA	GO:0050662; coenzyme binding; molecular_function
A00505	6	GO:0005634; nucleus; cellular_component	GO:0006355; regulation of transcription, DNA-dependent; biological_process	GO:0008270; zinc ion binding; molecular_function	GO:0000981; sequence-specific DNA binding RNA polymerase II transcription factor activity; molecular_function	GO:0006351; transcription, DNA-dependent; biological_process	GO:0003677; DNA binding; molecular_function
A00506	2	GO:0016772; transferase activity, transferring phosphorus-containing groups; molecular_function	GO:0016310; phosphorylation; biological_process
A00507	2	GO:0008168; methyltransferase activity; molecular_function	GO:0008152; NA
A00508	1	GO:0000902; cell morphogenesis; biological_process
A00510	2	GO:0016020; membrane; cellular_component	GO:0009847; spore germination; biological_process
A00512	1	GO:0006353; transcription termination, DNA-dependent; biological_process
A00513	6	GO:0005975; carbohydrate metabolic process; biological_process	GO:0003824; NA	GO:0043169; cation binding; molecular_function	GO:0004553; hydrolase activity, hydrolyzing O-glycosyl compounds; molecular_function	GO:0046527; glucosyltransferase activity; molecular_function	GO:0009250; glucan biosynthetic process; biological_process
A00514	7	GO:0019354; siroheme biosynthetic process; biological_process	GO:0050661; NADP binding; molecular_function	GO:0008677; 2-dehydropantoate 2-reductase activity; molecular_function	GO:0016491; oxidoreductase activity; molecular_function	GO:0055114; oxidation-reduction process; biological_process	GO:0043115; precorrin-2 dehydrogenase activity; molecular_function	GO:0006779; porphyrin biosynthetic process; biological_process
A00516	2	GO:0006508; proteolysis; biological_process	GO:0004197; cysteine-type endopeptidase activity; molecular_function
A00517	9	GO:0005852; eukaryotic translation initiation factor 3 complex; cellular_component	GO:0005219; ryanodine-sensitive calcium-release channel activity; molecular_function	GO:0003743; translation initiation factor activity; molecular_function	GO:0006270; DNA-dependent DNA replication initiation; biological_process	GO:0005737; cytoplasm; cellular_component	GO:0016021; integral to membrane; cellular_component	GO:0046872; metal ion binding; molecular_function	GO:0006874; cellular calcium ion homeostasis; biological_process	GO:0032040; small-subunit processome; cellular_component
A00519	5	GO:0043631; RNA polyadenylation; biological_process	GO:0005634; nucleus; cellular_component	GO:0016779; nucleotidyltransferase activity; molecular_function	GO:0003723; RNA binding; molecular_function	GO:0004652; polynucleotide adenylyltransferase activity; molecular_function
A00520	3	GO:0016787; hydrolase activity; molecular_function	GO:0006508; proteolysis; biological_process	GO:0008236; serine-type peptidase activity; molecular_function
A00521	4	GO:0010181; FMN binding; molecular_function	GO:0016491; oxidoreductase activity; molecular_function	GO:0042602; flavin reductase activity; molecular_function	GO:0055114; oxidation-reduction process; biological_process
A00522	6	GO:0005634; nucleus; cellular_component	GO:0006355; regulation of transcription, DNA-dependent; biological_process	GO:0008270; zinc ion binding; molecular_function	GO:0006351; transcription, DNA-dependent; biological_process	GO:0000981; sequence-specific DNA binding RNA polymerase II transcription factor activity; molecular_function	GO:0003677; DNA binding; molecular_function
A00524	3	GO:0016491; oxidoreductase activity; molecular_function	GO:0005507; copper ion binding; molecular_function	GO:0055114; oxidation-reduction process; biological_process
A00528	1	GO:0005515; protein binding; molecular_function
A00529	2	GO:0005515; protein binding; molecular_function	GO:0008270; zinc ion binding; molecular_function
A00530	9	GO:0043565; sequence-specific DNA binding; molecular_function	GO:0016972; thiol oxidase activity; molecular_function	GO:0055114; oxidation-reduction process; biological_process	GO:0003700; sequence-specific DNA binding transcription factor activity; molecular_function	GO:0016881; acid-amino acid ligase activity; molecular_function	GO:0003677; DNA binding; molecular_function	GO:0046872; metal ion binding; molecular_function	GO:0005515; protein binding; molecular_function	GO:0006355; regulation of transcription, DNA-dependent; biological_process
A00532	5	GO:0003824; NA	GO:0005524; ATP binding; molecular_function	GO:0008716; D-alanine-D-alanine ligase activity; molecular_function	GO:0008152; NA	GO:0016874; ligase activity; molecular_function
A00533	1	GO:0005515; protein binding; molecular_function
A00534	7	GO:0015093; ferrous iron transmembrane transporter activity; molecular_function	GO:0005525; GTP binding; molecular_function	GO:0005524; ATP binding; molecular_function	GO:0016021; integral to membrane; cellular_component	GO:0016887; ATPase activity; molecular_function	GO:0015684; ferrous iron transport; biological_process	GO:0003924; GTPase activity; molecular_function
A00535	3	GO:0022857; transmembrane transporter activity; molecular_function	GO:0016021; integral to membrane; cellular_component	GO:0055085; transmembrane transport; biological_process
A00536	6	GO:0005634; nucleus; cellular_component	GO:0006355; regulation of transcription, DNA-dependent; biological_process	GO:0008270; zinc ion binding; molecular_function	GO:0003677; DNA binding; molecular_function	GO:0000981; sequence-specific DNA binding RNA polymerase II transcription factor activity; molecular_function	GO:0006351; transcription, DNA-dependent; biological_process
A00539	3	GO:0004019; adenylosuccinate synthase activity; molecular_function	GO:0005525; GTP binding; molecular_function	GO:0006164; purine nucleotide biosynthetic process; biological_process
A00540	7	GO:0000049; tRNA binding; molecular_function	GO:0008026; ATP-dependent helicase activity; molecular_function	GO:0004526; ribonuclease P activity; molecular_function	GO:0005524; ATP binding; molecular_function	GO:0004386; helicase activity; molecular_function	GO:0008033; tRNA processing; biological_process	GO:0003676; nucleic acid binding; molecular_function
A00541	3	GO:0055114; oxidation-reduction process; biological_process	GO:0016491; oxidoreductase activity; molecular_function	GO:0008270; zinc ion binding; molecular_function
A00542	5	GO:0016021; integral to membrane; cellular_component	GO:0005230; extracellular ligand-gated ion channel activity; molecular_function	GO:0005740; mitochondrial envelope; cellular_component	GO:0016020; membrane; cellular_component	GO:0006810; transport; biological_process
A00543	1	GO:0005737; cytoplasm; cellular_component
A00544	1	GO:0046983; protein dimerization activity; molecular_function
A00545	2	GO:0008152; NA	GO:0016846; carbon-sulfur lyase activity; molecular_function
A00548	3	GO:0005507; copper ion binding; molecular_function	GO:0016491; oxidoreductase activity; molecular_function	GO:0055114; oxidation-reduction process; biological_process
A00549	4	GO:0055114; oxidation-reduction process; biological_process	GO:0045454; cell redox homeostasis; biological_process	GO:0016209; NA	GO:0016491; oxidoreductase activity; molecular_function
A00550	4	GO:0000981; sequence-specific DNA binding RNA polymerase II transcription factor activity; molecular_function	GO:0005634; nucleus; cellular_component	GO:0008270; zinc ion binding; molecular_function	GO:0006355; regulation of transcription, DNA-dependent; biological_process
A00553	1	GO:0005515; protein binding; molecular_function
A00554	11	GO:0030117; membrane coat; cellular_component	GO:0016192; vesicle-mediated transport; biological_process	GO:0008536; Ran GTPase binding; molecular_function	GO:0000175; 3'-5'-exoribonuclease activity; molecular_function	GO:0006351; transcription, DNA-dependent; biological_process	GO:0006886; intracellular protein transport; biological_process	GO:0003887; DNA-directed DNA polymerase activity; molecular_function	GO:0005515; protein binding; molecular_function	GO:0003677; DNA binding; molecular_function	GO:0003723; RNA binding; molecular_function	GO:0006396; RNA processing; biological_process
A00555	3	GO:0005840; ribosome; cellular_component	GO:0006412; translation; biological_process	GO:0003735; structural constituent of ribosome; molecular_function
A00557	1	GO:0005515; protein binding; molecular_function
A00558	2	GO:0004609; phosphatidylserine decarboxylase activity; molecular_function	GO:0008654; phospholipid biosynthetic process; biological_process
A00559	1	GO:0019013; viral nucleocapsid; cellular_component
A00560	8	GO:0003735; structural constituent of ribosome; molecular_function	GO:0006281; DNA repair; biological_process	GO:0009379; Holliday junction helicase complex; cellular_component	GO:0009378; four-way junction helicase activity; molecular_function	GO:0005840; ribosome; cellular_component	GO:0005524; ATP binding; molecular_function	GO:0006412; translation; biological_process	GO:0006310; DNA recombination; biological_process
A00561	2	GO:0055114; oxidation-reduction process; biological_process	GO:0016616; oxidoreductase activity, acting on the CH-OH group of donors, NAD or NADP as acceptor; molecular_function
A00562	3	GO:0016020; membrane; cellular_component	GO:0008654; phospholipid biosynthetic process; biological_process	GO:0016780; phosphotransferase activity, for other substituted phosphate groups; molecular_function
A00563	3	GO:0016491; oxidoreductase activity; molecular_function	GO:0008152; NA	GO:0003824; NA
A00564	3	GO:0010333; terpene synthase activity; molecular_function	GO:0000287; magnesium ion binding; molecular_function	GO:0016829; lyase activity; molecular_function
A00565	4	GO:0055114; oxidation-reduction process; biological_process	GO:0020037; heme binding; molecular_function	GO:0005506; iron ion binding; molecular_function	GO:0016705; oxidoreductase activity, acting on paired donors, with incorporation or reduction of molecular oxygen; molecular_function
A00566	4	GO:0016705; oxidoreductase activity, acting on paired donors, with incorporation or reduction of molecular oxygen; molecular_function	GO:0020037; heme binding; molecular_function	GO:0055114; oxidation-reduction process; biological_process	GO:0005506; iron ion binding; molecular_function
A00567	3	GO:0034229; ethanolamine transport; biological_process	GO:0034228; ethanolamine transmembrane transporter activity; molecular_function	GO:0016021; integral to membrane; cellular_component
A00568	1	GO:0010508; positive regulation of autophagy; biological_process
A00569	1	GO:0003676; nucleic acid binding; molecular_function
A00570	7	GO:0016491; oxidoreductase activity; molecular_function	GO:0006633; fatty acid biosynthetic process; biological_process	GO:0009058; biosynthetic process; biological_process	GO:0016833; oxo-acid-lyase activity; molecular_function	GO:0005506; iron ion binding; molecular_function	GO:0055114; oxidation-reduction process; biological_process	GO:0020037; heme binding; molecular_function
A00571	2	GO:0006511; ubiquitin-dependent protein catabolic process; biological_process	GO:0004221; ubiquitin thiolesterase activity; molecular_function
A00572	2	GO:0004590; orotidine-5'-phosphate decarboxylase activity; molecular_function	GO:0006207; 'de novo' pyrimidine base biosynthetic process; biological_process
A00575	4	GO:0030131; clathrin adaptor complex; cellular_component	GO:0006886; intracellular protein transport; biological_process	GO:0005515; protein binding; molecular_function	GO:0016192; vesicle-mediated transport; biological_process
A00577	3	GO:0015693; magnesium ion transport; biological_process	GO:0016020; membrane; cellular_component	GO:0015095; magnesium ion transmembrane transporter activity; molecular_function
A00578	1	GO:0042578; phosphoric ester hydrolase activity; molecular_function
A00579	8	GO:0006886; intracellular protein transport; biological_process	GO:0008536; Ran GTPase binding; molecular_function	GO:0016192; vesicle-mediated transport; biological_process	GO:0030117; membrane coat; cellular_component	GO:0008601; protein phosphatase type 2A regulator activity; molecular_function	GO:0007165; signal transduction; biological_process	GO:0000159; protein phosphatase type 2A complex; cellular_component	GO:0005515; protein binding; molecular_function
A00580	3	GO:0004221; ubiquitin thiolesterase activity; molecular_function	GO:0006511; ubiquitin-dependent protein catabolic process; biological_process	GO:0005622; intracellular; cellular_component
A00581	4	GO:0008270; zinc ion binding; molecular_function	GO:0006355; regulation of transcription, DNA-dependent; biological_process	GO:0005634; nucleus; cellular_component	GO:0000981; sequence-specific DNA binding RNA polymerase II transcription factor activity; molecular_function
A00582	4	GO:0033179; proton-transporting V-type ATPase, V0 domain; cellular_component	GO:0015991; ATP hydrolysis coupled proton transport; biological_process	GO:0009424; bacterial-type flagellum hook; cellular_component	GO:0015078; hydrogen ion transmembrane transporter activity; molecular_function
A00583	1	GO:0016773; phosphotransferase activity, alcohol group as acceptor; molecular_function
A00584	2	GO:0055085; transmembrane transport; biological_process	GO:0016021; integral to membrane; cellular_component
A00585	3	GO:0006468; protein phosphorylation; biological_process	GO:0004672; protein kinase activity; molecular_function	GO:0005524; ATP binding; molecular_function
A00586	6	GO:0045454; cell redox homeostasis; biological_process	GO:0003857; 3-hydroxyacyl-CoA dehydrogenase activity; molecular_function	GO:0016491; oxidoreductase activity; molecular_function	GO:0006631; fatty acid metabolic process; biological_process	GO:0055114; oxidation-reduction process; biological_process	GO:0050660; flavin adenine dinucleotide binding; molecular_function
A00587	2	GO:0004553; hydrolase activity, hydrolyzing O-glycosyl compounds; molecular_function	GO:0005975; carbohydrate metabolic process; biological_process
A00588	2	GO:0071203; WASH complex; cellular_component	GO:0019028; viral capsid; cellular_component
A00589	4	GO:0006418; tRNA aminoacylation for protein translation; biological_process	GO:0005524; ATP binding; molecular_function	GO:0004812; aminoacyl-tRNA ligase activity; molecular_function	GO:0000166; nucleotide binding; molecular_function
A00590	4	GO:0006351; transcription, DNA-dependent; biological_process	GO:0003677; DNA binding; molecular_function	GO:0008270; zinc ion binding; molecular_function	GO:0005634; nucleus; cellular_component
A00591	3	GO:0055085; transmembrane transport; biological_process	GO:0016021; integral to membrane; cellular_component	GO:0022857; transmembrane transporter activity; molecular_function
A00592	2	GO:0003824; NA	GO:0008152; NA
A00593	6	GO:0005737; cytoplasm; cellular_component	GO:0003723; RNA binding; molecular_function	GO:0001522; pseudouridine synthesis; biological_process	GO:0006886; intracellular protein transport; biological_process	GO:0009451; RNA modification; biological_process	GO:0009982; pseudouridine synthase activity; molecular_function
A00594	2	GO:0005975; carbohydrate metabolic process; biological_process	GO:0004553; hydrolase activity, hydrolyzing O-glycosyl compounds; molecular_function
A00595	3	GO:0008270; zinc ion binding; molecular_function	GO:0016491; oxidoreductase activity; molecular_function	GO:0055114; oxidation-reduction process; biological_process
A00596	3	GO:0015078; hydrogen ion transmembrane transporter activity; molecular_function	GO:0000276; mitochondrial proton-transporting ATP synthase complex, coupling factor F(o); cellular_component	GO:0015986; ATP synthesis coupled proton transport; biological_process
A00597	8	GO:0016020; membrane; cellular_component	GO:0005524; ATP binding; molecular_function	GO:0003677; DNA binding; molecular_function	GO:0003676; nucleic acid binding; molecular_function	GO:0016787; hydrolase activity; molecular_function	GO:0008026; ATP-dependent helicase activity; molecular_function	GO:0004386; helicase activity; molecular_function	GO:0009291; unidirectional conjugation; biological_process
A00599	1	GO:0008168; methyltransferase activity; molecular_function
A00601	1	GO:0032040; small-subunit processome; cellular_component
A00602	3	GO:0055085; transmembrane transport; biological_process	GO:0006812; cation transport; biological_process	GO:0008324; cation transmembrane transporter activity; molecular_function
A00603	5	GO:0003824; NA	GO:0019008; molybdopterin synthase complex; cellular_component	GO:0006777; Mo-molybdopterin cofactor biosynthetic process; biological_process	GO:0051536; iron-sulfur cluster binding; molecular_function	GO:0051539; 4 iron, 4 sulfur cluster binding; molecular_function
A00604	2	GO:0006275; regulation of DNA replication; biological_process	GO:0003677; DNA binding; molecular_function
A00605	10	GO:0016887; ATPase activity; molecular_function	GO:0007059; chromosome segregation; biological_process	GO:0003724; RNA helicase activity; molecular_function	GO:0030261; chromosome condensation; biological_process	GO:0003924; GTPase activity; molecular_function	GO:0009295; nucleoid; cellular_component	GO:0003677; DNA binding; molecular_function	GO:0005524; ATP binding; molecular_function	GO:0003723; RNA binding; molecular_function	GO:0005525; GTP binding; molecular_function
A00606	4	GO:0016491; oxidoreductase activity; molecular_function	GO:0006633; fatty acid biosynthetic process; biological_process	GO:0005506; iron ion binding; molecular_function	GO:0055114; oxidation-reduction process; biological_process
A00608	6	GO:0016117; carotenoid biosynthetic process; biological_process	GO:0050660; flavin adenine dinucleotide binding; molecular_function	GO:0016614; oxidoreductase activity, acting on CH-OH group of donors; molecular_function	GO:0055114; oxidation-reduction process; biological_process	GO:0016491; oxidoreductase activity; molecular_function	GO:0016705; oxidoreductase activity, acting on paired donors, with incorporation or reduction of molecular oxygen; molecular_function
A00609	3	GO:0004096; catalase activity; molecular_function	GO:0055114; oxidation-reduction process; biological_process	GO:0020037; heme binding; molecular_function
A00610	3	GO:0006355; regulation of transcription, DNA-dependent; biological_process	GO:0003700; sequence-specific DNA binding transcription factor activity; molecular_function	GO:0043565; sequence-specific DNA binding; molecular_function
A00611	2	GO:0016787; hydrolase activity; molecular_function	GO:0008033; tRNA processing; biological_process
A00612	1	GO:0003993; acid phosphatase activity; molecular_function
A00613	5	GO:0007264; small GTPase mediated signal transduction; biological_process	GO:0005525; GTP binding; molecular_function	GO:0005737; cytoplasm; cellular_component	GO:0005622; intracellular; cellular_component	GO:0005634; nucleus; cellular_component
A00614	1	GO:0020037; heme binding; molecular_function
A00616	3	GO:0005622; intracellular; cellular_component	GO:0003700; sequence-specific DNA binding transcription factor activity; molecular_function	GO:0006355; regulation of transcription, DNA-dependent; biological_process
A00617	6	GO:0004152; dihydroorotate dehydrogenase activity; molecular_function	GO:0006222; UMP biosynthetic process; biological_process	GO:0055114; oxidation-reduction process; biological_process	GO:0017150; tRNA dihydrouridine synthase activity; molecular_function	GO:0008033; tRNA processing; biological_process	GO:0050660; flavin adenine dinucleotide binding; molecular_function
A00618	5	GO:0006260; DNA replication; biological_process	GO:0005664; nuclear origin of replication recognition complex; cellular_component	GO:0003677; DNA binding; molecular_function	GO:0006281; DNA repair; biological_process	GO:0051382; kinetochore assembly; biological_process
A00622	7	GO:0007049; cell cycle; biological_process	GO:0043093; cytokinesis by binary fission; biological_process	GO:0005737; cytoplasm; cellular_component	GO:0000917; barrier septum formation; biological_process	GO:0000775; chromosome, centromeric region; cellular_component	GO:0005634; nucleus; cellular_component	GO:0007067; mitosis; biological_process
A00623	3	GO:0003824; NA	GO:0016787; hydrolase activity; molecular_function	GO:0008152; NA
A00624	1	GO:0006629; lipid metabolic process; biological_process
A00625	1	GO:0016021; integral to membrane; cellular_component
A00626	5	GO:0008270; zinc ion binding; molecular_function	GO:0005515; protein binding; molecular_function	GO:0046872; metal ion binding; molecular_function	GO:0004842; ubiquitin-protein ligase activity; molecular_function	GO:0005680; anaphase-promoting complex; cellular_component
A00627	3	GO:0006367; transcription initiation from RNA polymerase II promoter; biological_process	GO:0005674; transcription factor TFIIF complex; cellular_component	GO:0005524; ATP binding; molecular_function
A00628	2	GO:0003723; RNA binding; molecular_function	GO:0033897; ribonuclease T2 activity; molecular_function
A00629	2	GO:0008080; N-acetyltransferase activity; molecular_function	GO:0016747; transferase activity, transferring acyl groups other than amino-acyl groups; molecular_function
A00630	3	GO:0055085; transmembrane transport; biological_process	GO:0022857; transmembrane transporter activity; molecular_function	GO:0016021; integral to membrane; cellular_component
A00632	1	GO:0046872; metal ion binding; molecular_function
A00633	2	GO:0000124; SAGA complex; cellular_component	GO:0003712; transcription cofactor activity; molecular_function
A00635	1	GO:0016772; transferase activity, transferring phosphorus-containing groups; molecular_function
A00636	2	GO:0055085; transmembrane transport; biological_process	GO:0016021; integral to membrane; cellular_component
A00637	1	GO:0003676; nucleic acid binding; molecular_function
A00638	9	GO:0030117; membrane coat; cellular_component	GO:0016192; vesicle-mediated transport; biological_process	GO:0046961; proton-transporting ATPase activity, rotational mechanism; molecular_function	GO:0015991; ATP hydrolysis coupled proton transport; biological_process	GO:0006886; intracellular protein transport; biological_process	GO:0000221; vacuolar proton-transporting V-type ATPase, V1 domain; cellular_component	GO:0016820; hydrolase activity, acting on acid anhydrides, catalyzing transmembrane movement of substances; molecular_function	GO:0005515; protein binding; molecular_function	GO:0004177; aminopeptidase activity; molecular_function
A00639	2	GO:0005975; carbohydrate metabolic process; biological_process	GO:0004553; hydrolase activity, hydrolyzing O-glycosyl compounds; molecular_function
A00640	1	GO:0016021; integral to membrane; cellular_component
A00642	1	GO:0016021; integral to membrane; cellular_component
A00643	4	GO:0003723; RNA binding; molecular_function	GO:0009451; RNA modification; biological_process	GO:0009982; pseudouridine synthase activity; molecular_function	GO:0001522; pseudouridine synthesis; biological_process
A00647	2	GO:0008080; N-acetyltransferase activity; molecular_function	GO:0016747; transferase activity, transferring acyl groups other than amino-acyl groups; molecular_function
A00648	3	GO:0004672; protein kinase activity; molecular_function	GO:0005524; ATP binding; molecular_function	GO:0006468; protein phosphorylation; biological_process
A00649	2	GO:0003723; RNA binding; molecular_function	GO:0000178; exosome (RNase complex); cellular_component
A00650	2	GO:0006352; transcription initiation, DNA-dependent; biological_process	GO:0005669; transcription factor TFIID complex; cellular_component
A00651	1	GO:0016787; hydrolase activity; molecular_function
A00652	3	GO:0030170; pyridoxal phosphate binding; molecular_function	GO:0008483; transaminase activity; molecular_function	GO:0016846; carbon-sulfur lyase activity; molecular_function
A00653	7	GO:0044237; cellular metabolic process; biological_process	GO:0003824; NA	GO:0016491; oxidoreductase activity; molecular_function	GO:0008152; NA	GO:0045226; extracellular polysaccharide biosynthetic process; biological_process	GO:0008831; dTDP-4-dehydrorhamnose reductase activity; molecular_function	GO:0050662; coenzyme binding; molecular_function
A00654	2	GO:0055085; transmembrane transport; biological_process	GO:0016021; integral to membrane; cellular_component
A00655	2	GO:0008138; protein tyrosine/serine/threonine phosphatase activity; molecular_function	GO:0006470; protein dephosphorylation; biological_process
A00657	4	GO:0006886; intracellular protein transport; biological_process	GO:0016192; vesicle-mediated transport; biological_process	GO:0030117; membrane coat; cellular_component	GO:0005515; protein binding; molecular_function
A00659	3	GO:0003723; RNA binding; molecular_function	GO:0006396; RNA processing; biological_process	GO:0004525; ribonuclease III activity; molecular_function
A00660	2	GO:0003924; GTPase activity; molecular_function	GO:0005525; GTP binding; molecular_function
A00663	6	GO:0003779; actin binding; molecular_function	GO:0042600; chorion; cellular_component	GO:0005213; structural constituent of chorion; molecular_function	GO:0005576; NA	GO:0007010; cytoskeleton organization; biological_process	GO:0007304; chorion-containing eggshell formation; biological_process
A00667	2	GO:0016616; oxidoreductase activity, acting on the CH-OH group of donors, NAD or NADP as acceptor; molecular_function	GO:0055114; oxidation-reduction process; biological_process
A00668	6	GO:0005634; nucleus; cellular_component	GO:0016021; integral to membrane; cellular_component	GO:0006355; regulation of transcription, DNA-dependent; biological_process	GO:0004190; aspartic-type endopeptidase activity; molecular_function	GO:0032040; small-subunit processome; cellular_component	GO:0043189; H4/H2A histone acetyltransferase complex; cellular_component
A00669	3	GO:0000922; spindle pole; cellular_component	GO:0000226; microtubule cytoskeleton organization; biological_process	GO:0005815; microtubule organizing center; cellular_component
A00670	5	GO:0020037; heme binding; molecular_function	GO:0055114; oxidation-reduction process; biological_process	GO:0009055; NA	GO:0030151; molybdenum ion binding; molecular_function	GO:0016491; oxidoreductase activity; molecular_function
A00672	6	GO:0020037; heme binding; molecular_function	GO:0055114; oxidation-reduction process; biological_process	GO:0050660; flavin adenine dinucleotide binding; molecular_function	GO:0051536; iron-sulfur cluster binding; molecular_function	GO:0016491; oxidoreductase activity; molecular_function	GO:0051537; 2 iron, 2 sulfur cluster binding; molecular_function
A00673	3	GO:0055085; transmembrane transport; biological_process	GO:0016021; integral to membrane; cellular_component	GO:0019031; viral envelope; cellular_component
A00674	3	GO:0005737; cytoplasm; cellular_component	GO:0019299; rhamnose metabolic process; biological_process	GO:0016857; racemase and epimerase activity, acting on carbohydrates and derivatives; molecular_function
A00676	4	GO:0003677; DNA binding; molecular_function	GO:0005515; protein binding; molecular_function	GO:0006355; regulation of transcription, DNA-dependent; biological_process	GO:0005634; nucleus; cellular_component
A00679	5	GO:0016757; transferase activity, transferring glycosyl groups; molecular_function	GO:0016020; membrane; cellular_component	GO:0005524; ATP binding; molecular_function	GO:0006810; transport; biological_process	GO:0016887; ATPase activity; molecular_function
A00680	2	GO:0005975; carbohydrate metabolic process; biological_process	GO:0008184; glycogen phosphorylase activity; molecular_function
A00681	11	GO:0007186; G-protein coupled receptor protein signaling pathway; biological_process	GO:0007264; small GTPase mediated signal transduction; biological_process	GO:0005622; intracellular; cellular_component	GO:0003723; RNA binding; molecular_function	GO:0005525; GTP binding; molecular_function	GO:0003924; GTPase activity; molecular_function	GO:0019001; guanyl nucleotide binding; molecular_function	GO:0005634; nucleus; cellular_component	GO:0004871; signal transducer activity; molecular_function	GO:0031683; G-protein beta/gamma-subunit complex binding; molecular_function	GO:0005737; cytoplasm; cellular_component
A00682	8	GO:0000151; ubiquitin ligase complex; cellular_component	GO:0004842; ubiquitin-protein ligase activity; molecular_function	GO:0005515; protein binding; molecular_function	GO:0006886; intracellular protein transport; biological_process	GO:0016192; vesicle-mediated transport; biological_process	GO:0005198; NA	GO:0016567; protein ubiquitination; biological_process	GO:0030117; membrane coat; cellular_component
A00683	7	GO:0006468; protein phosphorylation; biological_process	GO:0016773; phosphotransferase activity, alcohol group as acceptor; molecular_function	GO:0016020; membrane; cellular_component	GO:0009103; lipopolysaccharide biosynthetic process; biological_process	GO:0005524; ATP binding; molecular_function	GO:0004672; protein kinase activity; molecular_function	GO:0003824; NA
A00685	8	GO:0031625; ubiquitin protein ligase binding; molecular_function	GO:0055114; oxidation-reduction process; biological_process	GO:0031461; cullin-RING ubiquitin ligase complex; cellular_component	GO:0009399; nitrogen fixation; biological_process	GO:0003896; DNA primase activity; molecular_function	GO:0016163; nitrogenase activity; molecular_function	GO:0006269; DNA replication, synthesis of RNA primer; biological_process	GO:0006511; ubiquitin-dependent protein catabolic process; biological_process
A00686	1	GO:0016020; membrane; cellular_component
A00688	3	GO:0005509; calcium ion binding; molecular_function	GO:0007015; actin filament organization; biological_process	GO:0006897; endocytosis; biological_process
A00689	5	GO:0003676; nucleic acid binding; molecular_function	GO:0004386; helicase activity; molecular_function	GO:0003677; DNA binding; molecular_function	GO:0005524; ATP binding; molecular_function	GO:0016787; hydrolase activity; molecular_function
A00690	10	GO:0008270; zinc ion binding; molecular_function	GO:0008610; lipid biosynthetic process; biological_process	GO:0051382; kinetochore assembly; biological_process	GO:0005737; cytoplasm; cellular_component	GO:0007155; cell adhesion; biological_process	GO:0008168; methyltransferase activity; molecular_function	GO:0000776; kinetochore; cellular_component	GO:0005604; basement membrane; cellular_component	GO:0007165; signal transduction; biological_process	GO:0016020; membrane; cellular_component
A00691	3	GO:0072686; mitotic spindle; cellular_component	GO:0042729; DASH complex; cellular_component	GO:0008608; attachment of spindle microtubules to kinetochore; biological_process
A00694	4	GO:0005506; iron ion binding; molecular_function	GO:0055114; oxidation-reduction process; biological_process	GO:0020037; heme binding; molecular_function	GO:0016705; oxidoreductase activity, acting on paired donors, with incorporation or reduction of molecular oxygen; molecular_function
A00696	5	GO:0003333; amino acid transmembrane transport; biological_process	GO:0016020; membrane; cellular_component	GO:0015171; amino acid transmembrane transporter activity; molecular_function	GO:0006810; transport; biological_process	GO:0055085; transmembrane transport; biological_process
A00697	12	GO:0008152; NA	GO:0016491; oxidoreductase activity; molecular_function	GO:0055085; transmembrane transport; biological_process	GO:0003824; NA	GO:0006810; transport; biological_process	GO:0044237; cellular metabolic process; biological_process	GO:0016020; membrane; cellular_component	GO:0003333; amino acid transmembrane transport; biological_process	GO:0050662; coenzyme binding; molecular_function	GO:0000124; SAGA complex; cellular_component	GO:0003712; transcription cofactor activity; molecular_function	GO:0015171; amino acid transmembrane transporter activity; molecular_function
A00699	7	GO:0050660; flavin adenine dinucleotide binding; molecular_function	GO:0016117; carotenoid biosynthetic process; biological_process	GO:0055114; oxidation-reduction process; biological_process	GO:0016491; oxidoreductase activity; molecular_function	GO:0006099; tricarboxylic acid cycle; biological_process	GO:0016705; oxidoreductase activity, acting on paired donors, with incorporation or reduction of molecular oxygen; molecular_function	GO:0008924; malate dehydrogenase (quinone) activity; molecular_function
A00700	6	GO:0016491; oxidoreductase activity; molecular_function	GO:0051537; 2 iron, 2 sulfur cluster binding; molecular_function	GO:0055114; oxidation-reduction process; biological_process	GO:0016708; oxidoreductase activity, acting on paired donors, with incorporation or reduction of molecular oxygen, NADH or NADPH as one donor, and incorporation of two atoms of oxygen into one donor; molecular_function	GO:0019439; aromatic compound catabolic process; biological_process	GO:0005506; iron ion binding; molecular_function
A00701	10	GO:0016747; transferase activity, transferring acyl groups other than amino-acyl groups; molecular_function	GO:0000179; rRNA (adenine-N6,N6-)-dimethyltransferase activity; molecular_function	GO:0050662; coenzyme binding; molecular_function	GO:0008168; methyltransferase activity; molecular_function	GO:0016491; oxidoreductase activity; molecular_function	GO:0008152; NA	GO:0008649; rRNA methyltransferase activity; molecular_function	GO:0003824; NA	GO:0044237; cellular metabolic process; biological_process	GO:0000154; rRNA modification; biological_process
A00702	3	GO:0006629; lipid metabolic process; biological_process	GO:0055114; oxidation-reduction process; biological_process	GO:0016717; oxidoreductase activity, acting on paired donors, with oxidation of a pair of donors resulting in the reduction of molecular oxygen to two molecules of water; molecular_function
A00703	4	GO:0008270; zinc ion binding; molecular_function	GO:0005576; NA	GO:0004252; serine-type endopeptidase activity; molecular_function	GO:0006508; proteolysis; biological_process
A00705	1	GO:0005515; protein binding; molecular_function
A00706	2	GO:0019867; outer membrane; cellular_component	GO:0009297; pilus assembly; biological_process
A00707	2	GO:0008770; [acyl-carrier-protein] phosphodiesterase activity; molecular_function	GO:0006633; fatty acid biosynthetic process; biological_process
A00709	2	GO:0003743; translation initiation factor activity; molecular_function	GO:0006413; translational initiation; biological_process
A00712	1	GO:0000902; cell morphogenesis; biological_process
A00713	4	GO:0008152; NA	GO:0016747; transferase activity, transferring acyl groups other than amino-acyl groups; molecular_function	GO:0004315; 3-oxoacyl-[acyl-carrier-protein] synthase activity; molecular_function	GO:0006633; fatty acid biosynthetic process; biological_process
A00714	6	GO:0003697; single-stranded DNA binding; molecular_function	GO:0003678; DNA helicase activity; molecular_function	GO:0006260; DNA replication; biological_process	GO:0009432; SOS response; biological_process	GO:0006281; DNA repair; biological_process	GO:0005524; ATP binding; molecular_function
A00715	1	GO:0003676; nucleic acid binding; molecular_function
A00720	2	GO:0005672; transcription factor TFIIA complex; cellular_component	GO:0006367; transcription initiation from RNA polymerase II promoter; biological_process
A00721	6	GO:0003677; DNA binding; molecular_function	GO:0016987; sigma factor activity; molecular_function	GO:0006355; regulation of transcription, DNA-dependent; biological_process	GO:0003700; sequence-specific DNA binding transcription factor activity; molecular_function	GO:0005515; protein binding; molecular_function	GO:0006352; transcription initiation, DNA-dependent; biological_process
A00722	2	GO:0005975; carbohydrate metabolic process; biological_process	GO:0004553; hydrolase activity, hydrolyzing O-glycosyl compounds; molecular_function
A00724	1	GO:0016746; transferase activity, transferring acyl groups; molecular_function
A00725	1	GO:0005515; protein binding; molecular_function
A00726	2	GO:0005622; intracellular; cellular_component	GO:0042254; ribosome biogenesis; biological_process
A00727	5	GO:0003333; amino acid transmembrane transport; biological_process	GO:0006810; transport; biological_process	GO:0015171; amino acid transmembrane transporter activity; molecular_function	GO:0016020; membrane; cellular_component	GO:0055085; transmembrane transport; biological_process
A00728	3	GO:0032040; small-subunit processome; cellular_component	GO:0006270; DNA-dependent DNA replication initiation; biological_process	GO:0000062; fatty-acyl-CoA binding; molecular_function
A00729	2	GO:0005739; mitochondrion; cellular_component	GO:0004129; cytochrome-c oxidase activity; molecular_function
A00731	3	GO:0005634; nucleus; cellular_component	GO:0003677; DNA binding; molecular_function	GO:0006351; transcription, DNA-dependent; biological_process
A00734	5	GO:0016788; hydrolase activity, acting on ester bonds; molecular_function	GO:0006629; lipid metabolic process; biological_process	GO:0008374; O-acyltransferase activity; molecular_function	GO:0006505; GPI anchor metabolic process; biological_process	GO:0006886; intracellular protein transport; biological_process
A00738	14	GO:0050662; coenzyme binding; molecular_function	GO:0008839; dihydrodipicolinate reductase activity; molecular_function	GO:0003854; 3-beta-hydroxy-delta5-steroid dehydrogenase activity; molecular_function	GO:0055114; oxidation-reduction process; biological_process	GO:0006694; steroid biosynthetic process; biological_process	GO:0016620; oxidoreductase activity, acting on the aldehyde or oxo group of donors, NAD or NADP as acceptor; molecular_function	GO:0008152; NA	GO:0016491; oxidoreductase activity; molecular_function	GO:0016616; oxidoreductase activity, acting on the CH-OH group of donors, NAD or NADP as acceptor; molecular_function	GO:0009058; biosynthetic process; biological_process	GO:0009089; lysine biosynthetic process via diaminopimelate; biological_process	GO:0051287; NAD binding; molecular_function	GO:0044237; cellular metabolic process; biological_process	GO:0003824; NA
A00739	3	GO:0055085; transmembrane transport; biological_process	GO:0022857; transmembrane transporter activity; molecular_function	GO:0016021; integral to membrane; cellular_component
A00740	2	GO:0005975; carbohydrate metabolic process; biological_process	GO:0004553; hydrolase activity, hydrolyzing O-glycosyl compounds; molecular_function
A00741	2	GO:0005976; polysaccharide metabolic process; biological_process	GO:0004553; hydrolase activity, hydrolyzing O-glycosyl compounds; molecular_function
A00742	3	GO:0005215; NA	GO:0006810; transport; biological_process	GO:0016020; membrane; cellular_component
A00743	4	GO:0005840; ribosome; cellular_component	GO:0003735; structural constituent of ribosome; molecular_function	GO:0006412; translation; biological_process	GO:0019843; rRNA binding; molecular_function
A00744	2	GO:0006546; glycine catabolic process; biological_process	GO:0005960; glycine cleavage complex; cellular_component
A00745	6	GO:0046872; metal ion binding; molecular_function	GO:0004842; ubiquitin-protein ligase activity; molecular_function	GO:0005680; anaphase-promoting complex; cellular_component	GO:0008017; microtubule binding; molecular_function	GO:0008270; zinc ion binding; molecular_function	GO:0005515; protein binding; molecular_function
A00746	5	GO:0005680; anaphase-promoting complex; cellular_component	GO:0046872; metal ion binding; molecular_function	GO:0004842; ubiquitin-protein ligase activity; molecular_function	GO:0005515; protein binding; molecular_function	GO:0008270; zinc ion binding; molecular_function
A00748	6	GO:0008270; zinc ion binding; molecular_function	GO:0005576; NA	GO:0005179; hormone activity; molecular_function	GO:0005634; nucleus; cellular_component	GO:0006351; transcription, DNA-dependent; biological_process	GO:0003677; DNA binding; molecular_function
A00749	4	GO:0004807; triose-phosphate isomerase activity; molecular_function	GO:0055070; copper ion homeostasis; biological_process	GO:0005507; copper ion binding; molecular_function	GO:0008152; NA
A00750	4	GO:0008324; cation transmembrane transporter activity; molecular_function	GO:0016021; integral to membrane; cellular_component	GO:0006812; cation transport; biological_process	GO:0055085; transmembrane transport; biological_process
A00753	4	GO:0003743; translation initiation factor activity; molecular_function	GO:0005737; cytoplasm; cellular_component	GO:0006413; translational initiation; biological_process	GO:0003723; RNA binding; molecular_function
A00754	2	GO:0000398; nuclear mRNA splicing, via spliceosome; biological_process	GO:0005681; spliceosomal complex; cellular_component
A00755	1	GO:0016787; hydrolase activity; molecular_function
A00756	5	GO:0003885; D-arabinono-1,4-lactone oxidase activity; molecular_function	GO:0003743; translation initiation factor activity; molecular_function	GO:0006413; translational initiation; biological_process	GO:0016020; membrane; cellular_component	GO:0055114; oxidation-reduction process; biological_process
A00757	4	GO:0005525; GTP binding; molecular_function	GO:0005524; ATP binding; molecular_function	GO:0006576; cellular biogenic amine metabolic process; biological_process	GO:0003924; GTPase activity; molecular_function
A00758	3	GO:0005525; GTP binding; molecular_function	GO:0007049; cell cycle; biological_process	GO:0003924; GTPase activity; molecular_function
A00761	2	GO:0016020; membrane; cellular_component	GO:0009405; pathogenesis; biological_process
A00762	2	GO:0008080; N-acetyltransferase activity; molecular_function	GO:0016747; transferase activity, transferring acyl groups other than amino-acyl groups; molecular_function
A00763	4	GO:0055114; oxidation-reduction process; biological_process	GO:0020037; heme binding; molecular_function	GO:0005506; iron ion binding; molecular_function	GO:0016705; oxidoreductase activity, acting on paired donors, with incorporation or reduction of molecular oxygen; molecular_function
A00766	2	GO:0003676; nucleic acid binding; molecular_function	GO:0008080; N-acetyltransferase activity; molecular_function
A00769	2	GO:0005525; GTP binding; molecular_function	GO:0003924; GTPase activity; molecular_function
A00770	6	GO:0055114; oxidation-reduction process; biological_process	GO:0050660; flavin adenine dinucleotide binding; molecular_function	GO:0043115; precorrin-2 dehydrogenase activity; molecular_function	GO:0006779; porphyrin biosynthetic process; biological_process	GO:0019354; siroheme biosynthetic process; biological_process	GO:0016491; oxidoreductase activity; molecular_function
A00771	1	GO:0015031; protein transport; biological_process
A00772	2	GO:0000079; regulation of cyclin-dependent protein kinase activity; biological_process	GO:0019901; protein kinase binding; molecular_function
A00773	5	GO:0005215; NA	GO:0016021; integral to membrane; cellular_component	GO:0016020; membrane; cellular_component	GO:0006810; transport; biological_process	GO:0055085; transmembrane transport; biological_process
A00775	3	GO:0055114; oxidation-reduction process; biological_process	GO:0016491; oxidoreductase activity; molecular_function	GO:0008270; zinc ion binding; molecular_function
A00776	5	GO:0055085; transmembrane transport; biological_process	GO:0006506; GPI anchor biosynthetic process; biological_process	GO:0005789; endoplasmic reticulum membrane; cellular_component	GO:0016746; transferase activity, transferring acyl groups; molecular_function	GO:0016021; integral to membrane; cellular_component
A00777	1	GO:0005515; protein binding; molecular_function
A00778	2	GO:0003700; sequence-specific DNA binding transcription factor activity; molecular_function	GO:0006355; regulation of transcription, DNA-dependent; biological_process
A00779	3	GO:0004672; protein kinase activity; molecular_function	GO:0005524; ATP binding; molecular_function	GO:0006468; protein phosphorylation; biological_process
A00780	2	GO:0008152; NA	GO:0008168; methyltransferase activity; molecular_function
A00781	1	GO:0005515; protein binding; molecular_function
A00782	3	GO:0005525; GTP binding; molecular_function	GO:0070526; threonylcarbamoyladenosine biosynthetic process; biological_process	GO:0003924; GTPase activity; molecular_function
A00783	2	GO:0003824; NA	GO:0016787; hydrolase activity; molecular_function
A00784	4	GO:0016746; transferase activity, transferring acyl groups; molecular_function	GO:0016021; integral to membrane; cellular_component	GO:0006506; GPI anchor biosynthetic process; biological_process	GO:0005789; endoplasmic reticulum membrane; cellular_component
A00785	1	GO:0019867; outer membrane; cellular_component
A00787	5	GO:0016829; lyase activity; molecular_function	GO:0009058; biosynthetic process; biological_process	GO:0030170; pyridoxal phosphate binding; molecular_function	GO:0008152; NA	GO:0006520; cellular amino acid metabolic process; biological_process
A00788	3	GO:0004553; hydrolase activity, hydrolyzing O-glycosyl compounds; molecular_function	GO:0008171; O-methyltransferase activity; molecular_function	GO:0005975; carbohydrate metabolic process; biological_process
A00789	6	GO:0005634; nucleus; cellular_component	GO:0008270; zinc ion binding; molecular_function	GO:0006355; regulation of transcription, DNA-dependent; biological_process	GO:0006351; transcription, DNA-dependent; biological_process	GO:0000981; sequence-specific DNA binding RNA polymerase II transcription factor activity; molecular_function	GO:0003677; DNA binding; molecular_function
A00792	2	GO:0016787; hydrolase activity; molecular_function	GO:0008152; NA
A00794	2	GO:0008152; NA	GO:0003824; NA
A00796	2	GO:0005741; mitochondrial outer membrane; cellular_component	GO:0006886; intracellular protein transport; biological_process
A00798	3	GO:0055085; transmembrane transport; biological_process	GO:0022857; transmembrane transporter activity; molecular_function	GO:0016021; integral to membrane; cellular_component
A00799	2	GO:0055114; oxidation-reduction process; biological_process	GO:0016491; oxidoreductase activity; molecular_function
A00800	2	GO:0055085; transmembrane transport; biological_process	GO:0016021; integral to membrane; cellular_component
A00801	5	GO:0004499; flavin-containing monooxygenase activity; molecular_function	GO:0016491; oxidoreductase activity; molecular_function	GO:0050661; NADP binding; molecular_function	GO:0050660; flavin adenine dinucleotide binding; molecular_function	GO:0055114; oxidation-reduction process; biological_process
A00804	16	GO:0016787; hydrolase activity; molecular_function	GO:0006810; transport; biological_process	GO:0003677; DNA binding; molecular_function	GO:0003924; GTPase activity; molecular_function	GO:0006281; DNA repair; biological_process	GO:0003723; RNA binding; molecular_function	GO:0005525; GTP binding; molecular_function	GO:0005524; ATP binding; molecular_function	GO:0000723; telomere maintenance; biological_process	GO:0003724; RNA helicase activity; molecular_function	GO:0043531; ADP binding; molecular_function	GO:0003678; DNA helicase activity; molecular_function	GO:0006355; regulation of transcription, DNA-dependent; biological_process	GO:0008134; transcription factor binding; molecular_function	GO:0004386; helicase activity; molecular_function	GO:0016887; ATPase activity; molecular_function
A00805	6	GO:0003723; RNA binding; molecular_function	GO:0003824; NA	GO:0009116; nucleoside metabolic process; biological_process	GO:0005515; protein binding; molecular_function	GO:0043531; ADP binding; molecular_function	GO:0003724; RNA helicase activity; molecular_function
A00806	2	GO:0003824; NA	GO:0009116; nucleoside metabolic process; biological_process
A00808	1	GO:0046983; protein dimerization activity; molecular_function
A00812	1	GO:0016021; integral to membrane; cellular_component
A00816	1	GO:0003779; actin binding; molecular_function
A00817	3	GO:0004553; hydrolase activity, hydrolyzing O-glycosyl compounds; molecular_function	GO:0030246; carbohydrate binding; molecular_function	GO:0005975; carbohydrate metabolic process; biological_process
A00818	3	GO:0005328; neurotransmitter:sodium symporter activity; molecular_function	GO:0016021; integral to membrane; cellular_component	GO:0006836; neurotransmitter transport; biological_process
A00820	4	GO:0055085; transmembrane transport; biological_process	GO:0046873; metal ion transmembrane transporter activity; molecular_function	GO:0016020; membrane; cellular_component	GO:0030001; metal ion transport; biological_process
A00821	13	GO:0003924; GTPase activity; molecular_function	GO:0019001; guanyl nucleotide binding; molecular_function	GO:0004871; signal transducer activity; molecular_function	GO:0005634; nucleus; cellular_component	GO:0031683; G-protein beta/gamma-subunit complex binding; molecular_function	GO:0005737; cytoplasm; cellular_component	GO:0005524; ATP binding; molecular_function	GO:0005525; GTP binding; molecular_function	GO:0005622; intracellular; cellular_component	GO:0003873; 6-phosphofructo-2-kinase activity; molecular_function	GO:0007186; G-protein coupled receptor protein signaling pathway; biological_process	GO:0006000; fructose metabolic process; biological_process	GO:0007264; small GTPase mediated signal transduction; biological_process
A00825	28	GO:0016491; oxidoreductase activity; molecular_function	GO:0019354; siroheme biosynthetic process; biological_process	GO:0046168; glycerol-3-phosphate catabolic process; biological_process	GO:0003824; NA	GO:0003857; 3-hydroxyacyl-CoA dehydrogenase activity; molecular_function	GO:0006098; pentose-phosphate shunt; biological_process	GO:0050660; flavin adenine dinucleotide binding; molecular_function	GO:0016117; carotenoid biosynthetic process; biological_process	GO:0009396; folic acid-containing compound biosynthetic process; biological_process	GO:0055114; oxidation-reduction process; biological_process	GO:0008677; 2-dehydropantoate 2-reductase activity; molecular_function	GO:0006520; cellular amino acid metabolic process; biological_process	GO:0005737; cytoplasm; cellular_component	GO:0016616; oxidoreductase activity, acting on the CH-OH group of donors, NAD or NADP as acceptor; molecular_function	GO:0043115; precorrin-2 dehydrogenase activity; molecular_function	GO:0051287; NAD binding; molecular_function	GO:0008652; cellular amino acid biosynthetic process; biological_process	GO:0006631; fatty acid metabolic process; biological_process	GO:0004455; ketol-acid reductoisomerase activity; molecular_function	GO:0004499; flavin-containing monooxygenase activity; molecular_function	GO:0004488; methylenetetrahydrofolate dehydrogenase (NADP+) activity; molecular_function	GO:0016705; oxidoreductase activity, acting on paired donors, with incorporation or reduction of molecular oxygen; molecular_function	GO:0050661; NADP binding; molecular_function	GO:0006813; potassium ion transport; biological_process	GO:0006779; porphyrin biosynthetic process; biological_process	GO:0008033; tRNA processing; biological_process	GO:0048037; cofactor binding; molecular_function	GO:0004616; phosphogluconate dehydrogenase (decarboxylating) activity; molecular_function
A00826	2	GO:0005975; carbohydrate metabolic process; biological_process	GO:0004553; hydrolase activity, hydrolyzing O-glycosyl compounds; molecular_function
A00828	3	GO:0055114; oxidation-reduction process; biological_process	GO:0006801; superoxide metabolic process; biological_process	GO:0046872; metal ion binding; molecular_function
A00829	4	GO:0005524; ATP binding; molecular_function	GO:0003855; 3-dehydroquinate dehydratase activity; molecular_function	GO:0055114; oxidation-reduction process; biological_process	GO:0004764; shikimate 5-dehydrogenase activity; molecular_function
A00830	6	GO:0006351; transcription, DNA-dependent; biological_process	GO:0000981; sequence-specific DNA binding RNA polymerase II transcription factor activity; molecular_function	GO:0003677; DNA binding; molecular_function	GO:0008270; zinc ion binding; molecular_function	GO:0006355; regulation of transcription, DNA-dependent; biological_process	GO:0005634; nucleus; cellular_component
A00831	1	GO:0003855; 3-dehydroquinate dehydratase activity; molecular_function
A00832	1	GO:0046854; phosphatidylinositol phosphorylation; biological_process
A00833	5	GO:0004764; shikimate 5-dehydrogenase activity; molecular_function	GO:0031419; cobalamin binding; molecular_function	GO:0016491; oxidoreductase activity; molecular_function	GO:0055114; oxidation-reduction process; biological_process	GO:0046872; metal ion binding; molecular_function
A00834	3	GO:0016021; integral to membrane; cellular_component	GO:0022857; transmembrane transporter activity; molecular_function	GO:0055085; transmembrane transport; biological_process
A00835	3	GO:0008152; NA	GO:0016491; oxidoreductase activity; molecular_function	GO:0055114; oxidation-reduction process; biological_process
A00837	5	GO:0000151; ubiquitin ligase complex; cellular_component	GO:0004842; ubiquitin-protein ligase activity; molecular_function	GO:0003755; peptidyl-prolyl cis-trans isomerase activity; molecular_function	GO:0006457; protein folding; biological_process	GO:0016567; protein ubiquitination; biological_process
A00839	3	GO:0000772; mating pheromone activity; molecular_function	GO:0016020; membrane; cellular_component	GO:0035556; intracellular signal transduction; biological_process
A00840	3	GO:0009055; NA	GO:0045454; cell redox homeostasis; biological_process	GO:0015035; protein disulfide oxidoreductase activity; molecular_function
A00841	4	GO:0055114; oxidation-reduction process; biological_process	GO:0008762; UDP-N-acetylmuramate dehydrogenase activity; molecular_function	GO:0050660; flavin adenine dinucleotide binding; molecular_function	GO:0016491; oxidoreductase activity; molecular_function
A00842	3	GO:0030170; pyridoxal phosphate binding; molecular_function	GO:0008483; transaminase activity; molecular_function	GO:0009058; biosynthetic process; biological_process
A00843	1	GO:0007155; cell adhesion; biological_process
A00845	1	GO:0008270; zinc ion binding; molecular_function
A00846	4	GO:0008324; cation transmembrane transporter activity; molecular_function	GO:0016021; integral to membrane; cellular_component	GO:0006812; cation transport; biological_process	GO:0055085; transmembrane transport; biological_process
A00848	1	GO:0003824; NA
A00849	3	GO:0008017; microtubule binding; molecular_function	GO:0000910; cytokinesis; biological_process	GO:0000226; microtubule cytoskeleton organization; biological_process
A00850	8	GO:0003677; DNA binding; molecular_function	GO:0006357; regulation of transcription from RNA polymerase II promoter; biological_process	GO:0016787; hydrolase activity; molecular_function	GO:0003899; DNA-directed RNA polymerase activity; molecular_function	GO:0005666; DNA-directed RNA polymerase III complex; cellular_component	GO:0006383; transcription from RNA polymerase III promoter; biological_process	GO:0016592; mediator complex; cellular_component	GO:0001104; RNA polymerase II transcription cofactor activity; molecular_function
A00852	6	GO:0008152; NA	GO:0008171; O-methyltransferase activity; molecular_function	GO:0008168; methyltransferase activity; molecular_function	GO:0046917; triphosphoribosyl-dephospho-CoA synthase activity; molecular_function	GO:0005524; ATP binding; molecular_function	GO:0016310; phosphorylation; biological_process
A00853	2	GO:0006810; transport; biological_process	GO:0016021; integral to membrane; cellular_component
A00854	1	GO:0003682; chromatin binding; molecular_function
A00855	2	GO:0005975; carbohydrate metabolic process; biological_process	GO:0004553; hydrolase activity, hydrolyzing O-glycosyl compounds; molecular_function
A00857	2	GO:0016973; poly(A)+ mRNA export from nucleus; biological_process	GO:0005643; nuclear pore; cellular_component
A00858	2	GO:0003723; RNA binding; molecular_function	GO:0004540; ribonuclease activity; molecular_function
A00859	10	GO:0043565; sequence-specific DNA binding; molecular_function	GO:0006886; intracellular protein transport; biological_process	GO:0003700; sequence-specific DNA binding transcription factor activity; molecular_function	GO:0003677; DNA binding; molecular_function	GO:0019069; viral capsid assembly; biological_process	GO:0005783; endoplasmic reticulum; cellular_component	GO:0006355; regulation of transcription, DNA-dependent; biological_process	GO:0006914; autophagy; biological_process	GO:0016021; integral to membrane; cellular_component	GO:0005634; nucleus; cellular_component
A00861	2	GO:0016881; acid-amino acid ligase activity; molecular_function	GO:0005515; protein binding; molecular_function
A00864	3	GO:0003746; translation elongation factor activity; molecular_function	GO:0006414; translational elongation; biological_process	GO:0005853; eukaryotic translation elongation factor 1 complex; cellular_component
A00865	21	GO:0016887; ATPase activity; molecular_function	GO:0000166; nucleotide binding; molecular_function	GO:0007264; small GTPase mediated signal transduction; biological_process	GO:0008134; transcription factor binding; molecular_function	GO:0015979; photosynthesis; biological_process	GO:0003724; RNA helicase activity; molecular_function	GO:0006355; regulation of transcription, DNA-dependent; biological_process	GO:0005524; ATP binding; molecular_function	GO:0003723; RNA binding; molecular_function	GO:0005525; GTP binding; molecular_function	GO:0006614; SRP-dependent cotranslational protein targeting to membrane; biological_process	GO:0005622; intracellular; cellular_component	GO:0098519; NA	GO:0070526; threonylcarbamoyladenosine biosynthetic process; biological_process	GO:0016851; magnesium chelatase activity; molecular_function	GO:0007049; cell cycle; biological_process	GO:0016301; kinase activity; molecular_function	GO:0051082; unfolded protein binding; molecular_function	GO:0003924; GTPase activity; molecular_function	GO:0006576; cellular biogenic amine metabolic process; biological_process	GO:0015995; chlorophyll biosynthetic process; biological_process
A00866	3	GO:0005524; ATP binding; molecular_function	GO:0030983; mismatched DNA binding; molecular_function	GO:0006298; mismatch repair; biological_process
A00868	16	GO:0004488; methylenetetrahydrofolate dehydrogenase (NADP+) activity; molecular_function	GO:0004616; phosphogluconate dehydrogenase (decarboxylating) activity; molecular_function	GO:0006779; porphyrin biosynthetic process; biological_process	GO:0008152; NA	GO:0008677; 2-dehydropantoate 2-reductase activity; molecular_function	GO:0006631; fatty acid metabolic process; biological_process	GO:0043115; precorrin-2 dehydrogenase activity; molecular_function	GO:0050662; coenzyme binding; molecular_function	GO:0003857; 3-hydroxyacyl-CoA dehydrogenase activity; molecular_function	GO:0055114; oxidation-reduction process; biological_process	GO:0006098; pentose-phosphate shunt; biological_process	GO:0009396; folic acid-containing compound biosynthetic process; biological_process	GO:0019354; siroheme biosynthetic process; biological_process	GO:0016491; oxidoreductase activity; molecular_function	GO:0003824; NA	GO:0044237; cellular metabolic process; biological_process
A00869	4	GO:0055114; oxidation-reduction process; biological_process	GO:0006633; fatty acid biosynthetic process; biological_process	GO:0005506; iron ion binding; molecular_function	GO:0016491; oxidoreductase activity; molecular_function
A00870	4	GO:0005840; ribosome; cellular_component	GO:0005622; intracellular; cellular_component	GO:0006412; translation; biological_process	GO:0003735; structural constituent of ribosome; molecular_function
A00871	2	GO:0006914; autophagy; biological_process	GO:0010508; positive regulation of autophagy; biological_process
A00872	2	GO:0005737; cytoplasm; cellular_component	GO:0005634; nucleus; cellular_component
A00873	5	GO:0006811; ion transport; biological_process	GO:0005216; ion channel activity; molecular_function	GO:0005509; calcium ion binding; molecular_function	GO:0016020; membrane; cellular_component	GO:0055085; transmembrane transport; biological_process
A00874	5	GO:0018024; histone-lysine N-methyltransferase activity; molecular_function	GO:0034968; histone lysine methylation; biological_process	GO:0005634; nucleus; cellular_component	GO:0008270; zinc ion binding; molecular_function	GO:0005515; protein binding; molecular_function
A00876	1	GO:0051082; unfolded protein binding; molecular_function
A00877	7	GO:0016020; membrane; cellular_component	GO:0009103; lipopolysaccharide biosynthetic process; biological_process	GO:0004672; protein kinase activity; molecular_function	GO:0005524; ATP binding; molecular_function	GO:0003824; NA	GO:0016773; phosphotransferase activity, alcohol group as acceptor; molecular_function	GO:0006468; protein phosphorylation; biological_process
A00878	2	GO:0005515; protein binding; molecular_function	GO:0003676; nucleic acid binding; molecular_function
A00879	10	GO:0006810; transport; biological_process	GO:0003723; RNA binding; molecular_function	GO:0005525; GTP binding; molecular_function	GO:0005524; ATP binding; molecular_function	GO:0016020; membrane; cellular_component	GO:0016021; integral to membrane; cellular_component	GO:0003724; RNA helicase activity; molecular_function	GO:0003924; GTPase activity; molecular_function	GO:0016887; ATPase activity; molecular_function	GO:0042626; ATPase activity, coupled to transmembrane movement of substances; molecular_function
A00880	12	GO:0030688; preribosome, small subunit precursor; cellular_component	GO:0000775; chromosome, centromeric region; cellular_component	GO:0006383; transcription from RNA polymerase III promoter; biological_process	GO:0004190; aspartic-type endopeptidase activity; molecular_function	GO:0005666; DNA-directed RNA polymerase III complex; cellular_component	GO:0003677; DNA binding; molecular_function	GO:0006364; rRNA processing; biological_process	GO:0003682; chromatin binding; molecular_function	GO:0005634; nucleus; cellular_component	GO:0003899; DNA-directed RNA polymerase activity; molecular_function	GO:0016021; integral to membrane; cellular_component	GO:0006355; regulation of transcription, DNA-dependent; biological_process
A00881	2	GO:0004143; diacylglycerol kinase activity; molecular_function	GO:0007205; activation of protein kinase C activity by G-protein coupled receptor protein signaling pathway; biological_process
A00882	4	GO:0006355; regulation of transcription, DNA-dependent; biological_process	GO:0008270; zinc ion binding; molecular_function	GO:0005634; nucleus; cellular_component	GO:0000981; sequence-specific DNA binding RNA polymerase II transcription factor activity; molecular_function
A00883	6	GO:0006886; intracellular protein transport; biological_process	GO:0030126; COPI vesicle coat; cellular_component	GO:0016192; vesicle-mediated transport; biological_process	GO:0005198; NA	GO:0005515; protein binding; molecular_function	GO:0030117; membrane coat; cellular_component
A00884	1	GO:0005634; nucleus; cellular_component
A00886	3	GO:0004672; protein kinase activity; molecular_function	GO:0005524; ATP binding; molecular_function	GO:0006468; protein phosphorylation; biological_process
A00887	1	GO:0003824; NA
A00888	3	GO:0008519; ammonium transmembrane transporter activity; molecular_function	GO:0015696; ammonium transport; biological_process	GO:0016020; membrane; cellular_component
A00889	5	GO:0005525; GTP binding; molecular_function	GO:0003924; GTPase activity; molecular_function	GO:0006184; GTP catabolic process; biological_process	GO:0043234; protein complex; cellular_component	GO:0051258; protein polymerization; biological_process
A00890	1	GO:0003676; nucleic acid binding; molecular_function
A00891	1	GO:0008121; ubiquinol-cytochrome-c reductase activity; molecular_function
A00892	3	GO:0015205; nucleobase transmembrane transporter activity; molecular_function	GO:0015851; nucleobase transport; biological_process	GO:0016020; membrane; cellular_component
A00893	2	GO:0006508; proteolysis; biological_process	GO:0004190; aspartic-type endopeptidase activity; molecular_function
A00894	7	GO:0004803; transposase activity; molecular_function	GO:0015074; DNA integration; biological_process	GO:0008270; zinc ion binding; molecular_function	GO:0005634; nucleus; cellular_component	GO:0006313; transposition, DNA-mediated; biological_process	GO:0006351; transcription, DNA-dependent; biological_process	GO:0003677; DNA binding; molecular_function
A00895	1	GO:0016787; hydrolase activity; molecular_function
A00896	2	GO:0055085; transmembrane transport; biological_process	GO:0016021; integral to membrane; cellular_component
A00897	4	GO:0016021; integral to membrane; cellular_component	GO:0000166; nucleotide binding; molecular_function	GO:0005886; plasma membrane; cellular_component	GO:0046872; metal ion binding; molecular_function
A00898	2	GO:0005643; nuclear pore; cellular_component	GO:0006810; transport; biological_process
A00899	1	GO:0005515; protein binding; molecular_function
A00900	3	GO:0015740; C4-dicarboxylate transport; biological_process	GO:0016021; integral to membrane; cellular_component	GO:0015556; C4-dicarboxylate transmembrane transporter activity; molecular_function
A00901	9	GO:0005634; nucleus; cellular_component	GO:0008152; NA	GO:0006355; regulation of transcription, DNA-dependent; biological_process	GO:0003677; DNA binding; molecular_function	GO:0005524; ATP binding; molecular_function	GO:0003824; NA	GO:0008270; zinc ion binding; molecular_function	GO:0016818; hydrolase activity, acting on acid anhydrides, in phosphorus-containing anhydrides; molecular_function	GO:0048037; cofactor binding; molecular_function
A00902	7	GO:0033180; proton-transporting V-type ATPase, V1 domain; cellular_component	GO:0004020; adenylylsulfate kinase activity; molecular_function	GO:0005524; ATP binding; molecular_function	GO:0004379; glycylpeptide N-tetradecanoyltransferase activity; molecular_function	GO:0000103; sulfate assimilation; biological_process	GO:0015078; hydrogen ion transmembrane transporter activity; molecular_function	GO:0015991; ATP hydrolysis coupled proton transport; biological_process
A00905	4	GO:0006807; nitrogen compound metabolic process; biological_process	GO:0004356; glutamate-ammonia ligase activity; molecular_function	GO:0006542; glutamine biosynthetic process; biological_process	GO:0019028; viral capsid; cellular_component
A00906	3	GO:0005737; cytoplasm; cellular_component	GO:0004047; aminomethyltransferase activity; molecular_function	GO:0006546; glycine catabolic process; biological_process
A00909	4	GO:0005524; ATP binding; molecular_function	GO:0006418; tRNA aminoacylation for protein translation; biological_process	GO:0000166; nucleotide binding; molecular_function	GO:0004812; aminoacyl-tRNA ligase activity; molecular_function
A00910	1	GO:0016787; hydrolase activity; molecular_function
A00911	1	GO:0030554; adenyl nucleotide binding; molecular_function
A00912	1	GO:0005515; protein binding; molecular_function
A00913	6	GO:0005634; nucleus; cellular_component	GO:0006355; regulation of transcription, DNA-dependent; biological_process	GO:0008270; zinc ion binding; molecular_function	GO:0004402; histone acetyltransferase activity; molecular_function	GO:0046872; metal ion binding; molecular_function	GO:0003712; transcription cofactor activity; molecular_function
A00916	2	GO:0006810; transport; biological_process	GO:0005524; ATP binding; molecular_function
A00917	6	GO:0006457; protein folding; biological_process	GO:0016272; prefoldin complex; cellular_component	GO:0000287; magnesium ion binding; molecular_function	GO:0004016; adenylate cyclase activity; molecular_function	GO:0051082; unfolded protein binding; molecular_function	GO:0006171; cAMP biosynthetic process; biological_process
A00918	1	GO:0003723; RNA binding; molecular_function
A00919	11	GO:0000723; telomere maintenance; biological_process	GO:0003777; microtubule motor activity; molecular_function	GO:0003724; RNA helicase activity; molecular_function	GO:0003682; chromatin binding; molecular_function	GO:0003678; DNA helicase activity; molecular_function	GO:0007018; microtubule-based movement; biological_process	GO:0003723; RNA binding; molecular_function	GO:0005524; ATP binding; molecular_function	GO:0008017; microtubule binding; molecular_function	GO:0070526; threonylcarbamoyladenosine biosynthetic process; biological_process	GO:0006281; DNA repair; biological_process
A00920	1	GO:0005515; protein binding; molecular_function
A00921	1	GO:0005515; protein binding; molecular_function
A00923	4	GO:0046961; proton-transporting ATPase activity, rotational mechanism; molecular_function	GO:0015991; ATP hydrolysis coupled proton transport; biological_process	GO:0016820; hydrolase activity, acting on acid anhydrides, catalyzing transmembrane movement of substances; molecular_function	GO:0000221; vacuolar proton-transporting V-type ATPase, V1 domain; cellular_component
A00925	2	GO:0005882; intermediate filament; cellular_component	GO:0005198; NA
A00926	4	GO:0008270; zinc ion binding; molecular_function	GO:0006355; regulation of transcription, DNA-dependent; biological_process	GO:0005634; nucleus; cellular_component	GO:0000981; sequence-specific DNA binding RNA polymerase II transcription factor activity; molecular_function
A00928	17	GO:0003924; GTPase activity; molecular_function	GO:0006576; cellular biogenic amine metabolic process; biological_process	GO:0003677; DNA binding; molecular_function	GO:0006810; transport; biological_process	GO:0070526; threonylcarbamoyladenosine biosynthetic process; biological_process	GO:0098519; NA	GO:0007059; chromosome segregation; biological_process	GO:0051301; cell division; biological_process	GO:0007049; cell cycle; biological_process	GO:0003724; RNA helicase activity; molecular_function	GO:0016021; integral to membrane; cellular_component	GO:0005524; ATP binding; molecular_function	GO:0003723; RNA binding; molecular_function	GO:0006614; SRP-dependent cotranslational protein targeting to membrane; biological_process	GO:0005525; GTP binding; molecular_function	GO:0000166; nucleotide binding; molecular_function	GO:0016887; ATPase activity; molecular_function
A00929	2	GO:0004478; methionine adenosyltransferase activity; molecular_function	GO:0006556; S-adenosylmethionine biosynthetic process; biological_process
A00936	16	GO:0006886; intracellular protein transport; biological_process	GO:0006270; DNA-dependent DNA replication initiation; biological_process	GO:0007131; reciprocal meiotic recombination; biological_process	GO:0003700; sequence-specific DNA binding transcription factor activity; molecular_function	GO:0005525; GTP binding; molecular_function	GO:0016021; integral to membrane; cellular_component	GO:0006355; regulation of transcription, DNA-dependent; biological_process	GO:0005785; signal recognition particle receptor complex; cellular_component	GO:0007059; chromosome segregation; biological_process	GO:0043565; sequence-specific DNA binding; molecular_function	GO:0005219; ryanodine-sensitive calcium-release channel activity; molecular_function	GO:0005047; signal recognition particle binding; molecular_function	GO:0003677; DNA binding; molecular_function	GO:0006874; cellular calcium ion homeostasis; biological_process	GO:0006184; GTP catabolic process; biological_process	GO:0003924; GTPase activity; molecular_function
A00937	3	GO:0016021; integral to membrane; cellular_component	GO:0055085; transmembrane transport; biological_process	GO:0016020; membrane; cellular_component
A00938	6	GO:0016021; integral to membrane; cellular_component	GO:0015684; ferrous iron transport; biological_process	GO:0003924; GTPase activity; molecular_function	GO:0032040; small-subunit processome; cellular_component	GO:0015093; ferrous iron transmembrane transporter activity; molecular_function	GO:0005525; GTP binding; molecular_function
A00939	6	GO:0005622; intracellular; cellular_component	GO:0006367; transcription initiation from RNA polymerase II promoter; biological_process	GO:0005672; transcription factor TFIIA complex; cellular_component	GO:0032040; small-subunit processome; cellular_component	GO:0043565; sequence-specific DNA binding; molecular_function	GO:0003677; DNA binding; molecular_function
A00940	3	GO:0008770; [acyl-carrier-protein] phosphodiesterase activity; molecular_function	GO:0006633; fatty acid biosynthetic process; biological_process	GO:0070403; NAD+ binding; molecular_function
A00942	4	GO:0003735; structural constituent of ribosome; molecular_function	GO:0006412; translation; biological_process	GO:0005622; intracellular; cellular_component	GO:0005840; ribosome; cellular_component
A00943	13	GO:0007049; cell cycle; biological_process	GO:0006886; intracellular protein transport; biological_process	GO:0006535; cysteine biosynthetic process from serine; biological_process	GO:0051382; kinetochore assembly; biological_process	GO:0005801; cis-Golgi network; cellular_component	GO:0009001; serine O-acetyltransferase activity; molecular_function	GO:0048193; Golgi vesicle transport; biological_process	GO:0016020; membrane; cellular_component	GO:0005737; cytoplasm; cellular_component	GO:0005634; nucleus; cellular_component	GO:0017119; Golgi transport complex; cellular_component	GO:0006355; regulation of transcription, DNA-dependent; biological_process	GO:0000776; kinetochore; cellular_component
A00944	2	GO:0033615; mitochondrial proton-transporting ATP synthase complex assembly; biological_process	GO:0005743; mitochondrial inner membrane; cellular_component
A00945	1	GO:0016779; nucleotidyltransferase activity; molecular_function
A00946	5	GO:0003677; DNA binding; molecular_function	GO:0000981; sequence-specific DNA binding RNA polymerase II transcription factor activity; molecular_function	GO:0006355; regulation of transcription, DNA-dependent; biological_process	GO:0008270; zinc ion binding; molecular_function	GO:0005634; nucleus; cellular_component
A00948	7	GO:0009058; biosynthetic process; biological_process	GO:0003824; NA	GO:0055114; oxidation-reduction process; biological_process	GO:0018580; nitronate monooxygenase activity; molecular_function	GO:0003864; 3-methyl-2-oxobutanoate hydroxymethyltransferase activity; molecular_function	GO:0015940; pantothenate biosynthetic process; biological_process	GO:0008152; NA
A00950	1	GO:0003723; RNA binding; molecular_function
A00952	8	GO:0006281; DNA repair; biological_process	GO:0006260; DNA replication; biological_process	GO:0006357; regulation of transcription from RNA polymerase II promoter; biological_process	GO:0005524; ATP binding; molecular_function	GO:0009432; SOS response; biological_process	GO:0003697; single-stranded DNA binding; molecular_function	GO:0033588; Elongator holoenzyme complex; cellular_component	GO:0003678; DNA helicase activity; molecular_function
A00954	15	GO:0042626; ATPase activity, coupled to transmembrane movement of substances; molecular_function	GO:0016887; ATPase activity; molecular_function	GO:0006122; mitochondrial electron transport, ubiquinol to cytochrome c; biological_process	GO:0005750; mitochondrial respiratory chain complex III; cellular_component	GO:0003924; GTPase activity; molecular_function	GO:0006576; cellular biogenic amine metabolic process; biological_process	GO:0003724; RNA helicase activity; molecular_function	GO:0043531; ADP binding; molecular_function	GO:0016021; integral to membrane; cellular_component	GO:0005524; ATP binding; molecular_function	GO:0003723; RNA binding; molecular_function	GO:0005525; GTP binding; molecular_function	GO:0006810; transport; biological_process	GO:0055085; transmembrane transport; biological_process	GO:0005740; mitochondrial envelope; cellular_component
A00955	5	GO:0008152; NA	GO:0006066; alcohol metabolic process; biological_process	GO:0016747; transferase activity, transferring acyl groups other than amino-acyl groups; molecular_function	GO:0004026; alcohol O-acetyltransferase activity; molecular_function	GO:0003824; NA
A00956	2	GO:0055085; transmembrane transport; biological_process	GO:0016021; integral to membrane; cellular_component
A00960	2	GO:0004618; phosphoglycerate kinase activity; molecular_function	GO:0006096; glycolysis; biological_process
A00961	1	GO:0016021; integral to membrane; cellular_component
A00963	1	GO:0005515; protein binding; molecular_function
A00964	10	GO:0006614; SRP-dependent cotranslational protein targeting to membrane; biological_process	GO:0005525; GTP binding; molecular_function	GO:0003723; RNA binding; molecular_function	GO:0005524; ATP binding; molecular_function	GO:0051536; iron-sulfur cluster binding; molecular_function	GO:0003724; RNA helicase activity; molecular_function	GO:0006576; cellular biogenic amine metabolic process; biological_process	GO:0003924; GTPase activity; molecular_function	GO:0016887; ATPase activity; molecular_function	GO:0070526; threonylcarbamoyladenosine biosynthetic process; biological_process
A00965	9	GO:0004386; helicase activity; molecular_function	GO:0016818; hydrolase activity, acting on acid anhydrides, in phosphorus-containing anhydrides; molecular_function	GO:0008270; zinc ion binding; molecular_function	GO:0003676; nucleic acid binding; molecular_function	GO:0005524; ATP binding; molecular_function	GO:0003677; DNA binding; molecular_function	GO:0016787; hydrolase activity; molecular_function	GO:0006355; regulation of transcription, DNA-dependent; biological_process	GO:0005634; nucleus; cellular_component
A00966	4	GO:0046872; metal ion binding; molecular_function	GO:0007275; multicellular organismal development; biological_process	GO:0005634; nucleus; cellular_component	GO:0006511; ubiquitin-dependent protein catabolic process; biological_process
A00968	2	GO:0055114; oxidation-reduction process; biological_process	GO:0051920; peroxiredoxin activity; molecular_function
A00969	2	GO:0046872; metal ion binding; molecular_function	GO:0003677; DNA binding; molecular_function
A00970	2	GO:0055114; oxidation-reduction process; biological_process	GO:0016491; oxidoreductase activity; molecular_function
A00971	1	GO:0008440; inositol trisphosphate 3-kinase activity; molecular_function
A00974	1	GO:0005515; protein binding; molecular_function
A00975	6	GO:0005515; protein binding; molecular_function	GO:0009399; nitrogen fixation; biological_process	GO:0006397; mRNA processing; biological_process	GO:0005622; intracellular; cellular_component	GO:0005634; nucleus; cellular_component	GO:0006396; RNA processing; biological_process
A00979	10	GO:0016616; oxidoreductase activity, acting on the CH-OH group of donors, NAD or NADP as acceptor; molecular_function	GO:0004013; adenosylhomocysteinase activity; molecular_function	GO:0008652; cellular amino acid biosynthetic process; biological_process	GO:0006520; cellular amino acid metabolic process; biological_process	GO:0016491; oxidoreductase activity; molecular_function	GO:0006813; potassium ion transport; biological_process	GO:0048037; cofactor binding; molecular_function	GO:0055114; oxidation-reduction process; biological_process	GO:0006730; one-carbon metabolic process; biological_process	GO:0004455; ketol-acid reductoisomerase activity; molecular_function
A00980	8	GO:0044237; cellular metabolic process; biological_process	GO:0003824; NA	GO:0005524; ATP binding; molecular_function	GO:0008152; NA	GO:0016491; oxidoreductase activity; molecular_function	GO:0043934; sporulation; biological_process	GO:0050662; coenzyme binding; molecular_function	GO:0016887; ATPase activity; molecular_function
A00982	2	GO:0016021; integral to membrane; cellular_component	GO:0055085; transmembrane transport; biological_process
A00983	1	GO:0046872; metal ion binding; molecular_function
A00984	6	GO:0008026; ATP-dependent helicase activity; molecular_function	GO:0003677; DNA binding; molecular_function	GO:0005524; ATP binding; molecular_function	GO:0004386; helicase activity; molecular_function	GO:0003676; nucleic acid binding; molecular_function	GO:0016787; hydrolase activity; molecular_function
A00988	1	GO:0005515; protein binding; molecular_function
A00990	4	GO:0016788; hydrolase activity, acting on ester bonds; molecular_function	GO:0008152; NA	GO:0016787; hydrolase activity; molecular_function	GO:0009058; biosynthetic process; biological_process
A00991	6	GO:0005956; protein kinase CK2 complex; cellular_component	GO:0005737; cytoplasm; cellular_component	GO:0008565; protein transporter activity; molecular_function	GO:0006886; intracellular protein transport; biological_process	GO:0019887; protein kinase regulator activity; molecular_function	GO:0016020; membrane; cellular_component
A00992	2	GO:0030245; cellulose catabolic process; biological_process	GO:0004553; hydrolase activity, hydrolyzing O-glycosyl compounds; molecular_function
A00993	5	GO:0003824; NA	GO:0044237; cellular metabolic process; biological_process	GO:0004518; nuclease activity; molecular_function	GO:0003677; DNA binding; molecular_function	GO:0050662; coenzyme binding; molecular_function
A00997	3	GO:0055085; transmembrane transport; biological_process	GO:0016021; integral to membrane; cellular_component	GO:0022857; transmembrane transporter activity; molecular_function
A00998	2	GO:0046556; alpha-N-arabinofuranosidase activity; molecular_function	GO:0046373; L-arabinose metabolic process; biological_process
A00999	2	GO:0004867; serine-type endopeptidase inhibitor activity; molecular_function	GO:0009611; response to wounding; biological_process
A01001	9	GO:0051258; protein polymerization; biological_process	GO:0016021; integral to membrane; cellular_component	GO:0043234; protein complex; cellular_component	GO:0006184; GTP catabolic process; biological_process	GO:0017004; cytochrome complex assembly; biological_process	GO:0003924; GTPase activity; molecular_function	GO:0005525; GTP binding; molecular_function	GO:0019031; viral envelope; cellular_component	GO:0015886; heme transport; biological_process
A01002	5	GO:0005840; ribosome; cellular_component	GO:0005515; protein binding; molecular_function	GO:0006412; translation; biological_process	GO:0035091; phosphatidylinositol binding; molecular_function	GO:0003735; structural constituent of ribosome; molecular_function
A01003	3	GO:0001104; RNA polymerase II transcription cofactor activity; molecular_function	GO:0016592; mediator complex; cellular_component	GO:0006357; regulation of transcription from RNA polymerase II promoter; biological_process
A01004	4	GO:0007018; microtubule-based movement; biological_process	GO:0005524; ATP binding; molecular_function	GO:0003777; microtubule motor activity; molecular_function	GO:0008017; microtubule binding; molecular_function
A01005	4	GO:0003684; damaged DNA binding; molecular_function	GO:0005515; protein binding; molecular_function	GO:0006289; nucleotide-excision repair; biological_process	GO:0043161; proteasomal ubiquitin-dependent protein catabolic process; biological_process
A01007	14	GO:0016568; chromatin modification; biological_process	GO:0003723; RNA binding; molecular_function	GO:0005525; GTP binding; molecular_function	GO:0006355; regulation of transcription, DNA-dependent; biological_process	GO:0016491; oxidoreductase activity; molecular_function	GO:0005515; protein binding; molecular_function	GO:0003682; chromatin binding; molecular_function	GO:0005634; nucleus; cellular_component	GO:0016021; integral to membrane; cellular_component	GO:0008762; UDP-N-acetylmuramate dehydrogenase activity; molecular_function	GO:0050660; flavin adenine dinucleotide binding; molecular_function	GO:0015093; ferrous iron transmembrane transporter activity; molecular_function	GO:0055114; oxidation-reduction process; biological_process	GO:0015684; ferrous iron transport; biological_process
A01011	5	GO:0006812; cation transport; biological_process	GO:0055085; transmembrane transport; biological_process	GO:0006950; response to stress; biological_process	GO:0015299; solute:hydrogen antiporter activity; molecular_function	GO:0016021; integral to membrane; cellular_component
A01012	2	GO:0008152; NA	GO:0016846; carbon-sulfur lyase activity; molecular_function
A01013	2	GO:0003824; NA	GO:0016020; membrane; cellular_component
A01014	6	GO:0005102; receptor binding; molecular_function	GO:0007165; signal transduction; biological_process	GO:0030674; protein binding, bridging; molecular_function	GO:0005577; fibrinogen complex; cellular_component	GO:0051258; protein polymerization; biological_process	GO:0030168; platelet activation; biological_process
A01015	1	GO:0009058; biosynthetic process; biological_process
A01016	1	GO:0005515; protein binding; molecular_function
A01017	3	GO:0006388; tRNA splicing, via endonucleolytic cleavage and ligation; biological_process	GO:0003972; RNA ligase (ATP) activity; molecular_function	GO:0005524; ATP binding; molecular_function
A01018	1	GO:0046983; protein dimerization activity; molecular_function
A01019	1	GO:0005576; NA
A01022	3	GO:0055114; oxidation-reduction process; biological_process	GO:0016491; oxidoreductase activity; molecular_function	GO:0010181; FMN binding; molecular_function
A01025	4	GO:0006508; proteolysis; biological_process	GO:0004222; metalloendopeptidase activity; molecular_function	GO:0031012; extracellular matrix; cellular_component	GO:0008270; zinc ion binding; molecular_function
A01027	6	GO:0003677; DNA binding; molecular_function	GO:0000981; sequence-specific DNA binding RNA polymerase II transcription factor activity; molecular_function	GO:0006351; transcription, DNA-dependent; biological_process	GO:0006355; regulation of transcription, DNA-dependent; biological_process	GO:0008270; zinc ion binding; molecular_function	GO:0005634; nucleus; cellular_component
A01028	4	GO:0003824; NA	GO:0008199; ferric iron binding; molecular_function	GO:0055114; oxidation-reduction process; biological_process	GO:0006725; cellular aromatic compound metabolic process; biological_process
A01029	6	GO:0016773; phosphotransferase activity, alcohol group as acceptor; molecular_function	GO:0005975; carbohydrate metabolic process; biological_process	GO:0000981; sequence-specific DNA binding RNA polymerase II transcription factor activity; molecular_function	GO:0005634; nucleus; cellular_component	GO:0008270; zinc ion binding; molecular_function	GO:0006355; regulation of transcription, DNA-dependent; biological_process
A01030	14	GO:0005975; carbohydrate metabolic process; biological_process	GO:0009228; thiamine biosynthetic process; biological_process	GO:0016857; racemase and epimerase activity, acting on carbohydrates and derivatives; molecular_function	GO:0003824; NA	GO:0015930; glutamate synthase activity; molecular_function	GO:0036355; NA	GO:0016491; oxidoreductase activity; molecular_function	GO:0000105; histidine biosynthetic process; biological_process	GO:0055114; oxidation-reduction process; biological_process	GO:0016638; oxidoreductase activity, acting on the CH-NH2 group of donors; molecular_function	GO:0050660; flavin adenine dinucleotide binding; molecular_function	GO:0008033; tRNA processing; biological_process	GO:0017150; tRNA dihydrouridine synthase activity; molecular_function	GO:0006537; glutamate biosynthetic process; biological_process
A01031	14	GO:0022857; transmembrane transporter activity; molecular_function	GO:0032259; methylation; biological_process	GO:0016491; oxidoreductase activity; molecular_function	GO:0008168; methyltransferase activity; molecular_function	GO:0016021; integral to membrane; cellular_component	GO:0005737; cytoplasm; cellular_component	GO:0051287; NAD binding; molecular_function	GO:0016616; oxidoreductase activity, acting on the CH-OH group of donors, NAD or NADP as acceptor; molecular_function	GO:0055085; transmembrane transport; biological_process	GO:0006479; protein methylation; biological_process	GO:0008276; protein methyltransferase activity; molecular_function	GO:0008270; zinc ion binding; molecular_function	GO:0048037; cofactor binding; molecular_function	GO:0055114; oxidation-reduction process; biological_process
A01033	4	GO:0016705; oxidoreductase activity, acting on paired donors, with incorporation or reduction of molecular oxygen; molecular_function	GO:0005506; iron ion binding; molecular_function	GO:0020037; heme binding; molecular_function	GO:0055114; oxidation-reduction process; biological_process
A01035	5	GO:0055085; transmembrane transport; biological_process	GO:0006810; transport; biological_process	GO:0015171; amino acid transmembrane transporter activity; molecular_function	GO:0016020; membrane; cellular_component	GO:0003333; amino acid transmembrane transport; biological_process
A01036	3	GO:0015979; photosynthesis; biological_process	GO:0030089; phycobilisome; cellular_component	GO:0008080; N-acetyltransferase activity; molecular_function
A01037	3	GO:0003899; DNA-directed RNA polymerase activity; molecular_function	GO:0005634; nucleus; cellular_component	GO:0006351; transcription, DNA-dependent; biological_process
A01038	3	GO:0046556; alpha-N-arabinofuranosidase activity; molecular_function	GO:0031221; arabinan metabolic process; biological_process	GO:0046373; L-arabinose metabolic process; biological_process
A01039	3	GO:0055085; transmembrane transport; biological_process	GO:0022857; transmembrane transporter activity; molecular_function	GO:0016021; integral to membrane; cellular_component
A01041	1	GO:0008080; N-acetyltransferase activity; molecular_function
A01045	4	GO:0005515; protein binding; molecular_function	GO:0006468; protein phosphorylation; biological_process	GO:0004672; protein kinase activity; molecular_function	GO:0005524; ATP binding; molecular_function
A01047	2	GO:0008080; N-acetyltransferase activity; molecular_function	GO:0016747; transferase activity, transferring acyl groups other than amino-acyl groups; molecular_function
A01049	4	GO:0016491; oxidoreductase activity; molecular_function	GO:0008762; UDP-N-acetylmuramate dehydrogenase activity; molecular_function	GO:0050660; flavin adenine dinucleotide binding; molecular_function	GO:0055114; oxidation-reduction process; biological_process
A01051	1	GO:0019031; viral envelope; cellular_component
A01052	2	GO:0005975; carbohydrate metabolic process; biological_process	GO:0004553; hydrolase activity, hydrolyzing O-glycosyl compounds; molecular_function
A01055	5	GO:0005515; protein binding; molecular_function	GO:0050840; extracellular matrix binding; molecular_function	GO:0006355; regulation of transcription, DNA-dependent; biological_process	GO:0005576; NA	GO:0005634; nucleus; cellular_component
A01056	4	GO:0005634; nucleus; cellular_component	GO:0045122; aflatoxin biosynthetic process; biological_process	GO:0006355; regulation of transcription, DNA-dependent; biological_process	GO:0003677; DNA binding; molecular_function
A01057	8	GO:0004190; aspartic-type endopeptidase activity; molecular_function	GO:0046873; metal ion transmembrane transporter activity; molecular_function	GO:0016021; integral to membrane; cellular_component	GO:0004864; protein phosphatase inhibitor activity; molecular_function	GO:0030001; metal ion transport; biological_process	GO:0007165; signal transduction; biological_process	GO:0016020; membrane; cellular_component	GO:0055085; transmembrane transport; biological_process
A01059	2	GO:0046872; metal ion binding; molecular_function	GO:0016813; hydrolase activity, acting on carbon-nitrogen (but not peptide) bonds, in linear amidines; molecular_function
A01060	2	GO:0005576; NA	GO:0007618; mating; biological_process
A01061	10	GO:0051082; unfolded protein binding; molecular_function	GO:0016021; integral to membrane; cellular_component	GO:0006914; autophagy; biological_process	GO:0008855; exodeoxyribonuclease VII activity; molecular_function	GO:0046872; metal ion binding; molecular_function	GO:0033179; proton-transporting V-type ATPase, V0 domain; cellular_component	GO:0004190; aspartic-type endopeptidase activity; molecular_function	GO:0006270; DNA-dependent DNA replication initiation; biological_process	GO:0015078; hydrogen ion transmembrane transporter activity; molecular_function	GO:0015991; ATP hydrolysis coupled proton transport; biological_process
A01062	1	GO:0051082; unfolded protein binding; molecular_function
A01063	5	GO:0031514; motile cilium; cellular_component	GO:0005515; protein binding; molecular_function	GO:0003676; nucleic acid binding; molecular_function	GO:0048870; cell motility; biological_process	GO:0004842; ubiquitin-protein ligase activity; molecular_function
A01065	5	GO:0046872; metal ion binding; molecular_function	GO:0009058; biosynthetic process; biological_process	GO:0008152; NA	GO:0030170; pyridoxal phosphate binding; molecular_function	GO:0031419; cobalamin binding; molecular_function
A01066	1	GO:0005515; protein binding; molecular_function
A01067	1	GO:0044237; cellular metabolic process; biological_process
A01068	4	GO:0005840; ribosome; cellular_component	GO:0005622; intracellular; cellular_component	GO:0006412; translation; biological_process	GO:0003735; structural constituent of ribosome; molecular_function
A01070	5	GO:0015297; antiporter activity; molecular_function	GO:0015238; drug transmembrane transporter activity; molecular_function	GO:0055085; transmembrane transport; biological_process	GO:0006855; drug transmembrane transport; biological_process	GO:0016020; membrane; cellular_component
A01072	4	GO:0005840; ribosome; cellular_component	GO:0005622; intracellular; cellular_component	GO:0006412; translation; biological_process	GO:0003735; structural constituent of ribosome; molecular_function
A01073	1	GO:0003676; nucleic acid binding; molecular_function
A01076	5	GO:0005669; transcription factor TFIID complex; cellular_component	GO:0005634; nucleus; cellular_component	GO:0006352; transcription initiation, DNA-dependent; biological_process	GO:0006366; transcription from RNA polymerase II promoter; biological_process	GO:0003677; DNA binding; molecular_function
A01077	1	GO:0005515; protein binding; molecular_function
A01078	4	GO:0005524; ATP binding; molecular_function	GO:0003676; nucleic acid binding; molecular_function	GO:0005634; nucleus; cellular_component	GO:0008026; ATP-dependent helicase activity; molecular_function
A01079	1	GO:0016020; membrane; cellular_component
A01081	4	GO:0005634; nucleus; cellular_component	GO:0008270; zinc ion binding; molecular_function	GO:0006351; transcription, DNA-dependent; biological_process	GO:0003677; DNA binding; molecular_function
A01082	3	GO:0016021; integral to membrane; cellular_component	GO:0022857; transmembrane transporter activity; molecular_function	GO:0055085; transmembrane transport; biological_process
A01083	2	GO:0009058; biosynthetic process; biological_process	GO:0003824; NA
A01084	1	GO:0003824; NA
A01086	3	GO:0042438; melanin biosynthetic process; biological_process	GO:0005515; protein binding; molecular_function	GO:0005507; copper ion binding; molecular_function
A01087	9	GO:0006094; gluconeogenesis; biological_process	GO:0004386; helicase activity; molecular_function	GO:0008026; ATP-dependent helicase activity; molecular_function	GO:0042132; fructose 1,6-bisphosphate 1-phosphatase activity; molecular_function	GO:0006260; DNA replication; biological_process	GO:0005524; ATP binding; molecular_function	GO:0006810; transport; biological_process	GO:0003676; nucleic acid binding; molecular_function	GO:0003688; DNA replication origin binding; molecular_function
A01089	1	GO:0015031; protein transport; biological_process
A01090	20	GO:0019079; viral genome replication; biological_process	GO:0009058; biosynthetic process; biological_process	GO:0003723; RNA binding; molecular_function	GO:0005524; ATP binding; molecular_function	GO:0043531; ADP binding; molecular_function	GO:0015979; photosynthesis; biological_process	GO:0003724; RNA helicase activity; molecular_function	GO:0006355; regulation of transcription, DNA-dependent; biological_process	GO:0003678; DNA helicase activity; molecular_function	GO:0008134; transcription factor binding; molecular_function	GO:0016887; ATPase activity; molecular_function	GO:0004161; dimethylallyltranstransferase activity; molecular_function	GO:0016740; transferase activity; molecular_function	GO:0015995; chlorophyll biosynthetic process; biological_process	GO:0006310; DNA recombination; biological_process	GO:0016301; kinase activity; molecular_function	GO:0009378; four-way junction helicase activity; molecular_function	GO:0016851; magnesium chelatase activity; molecular_function	GO:0006281; DNA repair; biological_process	GO:0070526; threonylcarbamoyladenosine biosynthetic process; biological_process
A01091	2	GO:0006364; rRNA processing; biological_process	GO:0005515; protein binding; molecular_function
A01092	4	GO:0006355; regulation of transcription, DNA-dependent; biological_process	GO:0008270; zinc ion binding; molecular_function	GO:0005634; nucleus; cellular_component	GO:0000981; sequence-specific DNA binding RNA polymerase II transcription factor activity; molecular_function
A01093	1	GO:0019867; outer membrane; cellular_component
A01097	5	GO:0003723; RNA binding; molecular_function	GO:0004252; serine-type endopeptidase activity; molecular_function	GO:0006351; transcription, DNA-dependent; biological_process	GO:0016021; integral to membrane; cellular_component	GO:0003968; RNA-directed RNA polymerase activity; molecular_function
A01098	3	GO:0006629; lipid metabolic process; biological_process	GO:0006355; regulation of transcription, DNA-dependent; biological_process	GO:0003700; sequence-specific DNA binding transcription factor activity; molecular_function
A01099	7	GO:0003735; structural constituent of ribosome; molecular_function	GO:0015035; protein disulfide oxidoreductase activity; molecular_function	GO:0019843; rRNA binding; molecular_function	GO:0006412; translation; biological_process	GO:0045454; cell redox homeostasis; biological_process	GO:0009055; NA	GO:0005840; ribosome; cellular_component
A01104	8	GO:0004197; cysteine-type endopeptidase activity; molecular_function	GO:0008270; zinc ion binding; molecular_function	GO:0005515; protein binding; molecular_function	GO:0006355; regulation of transcription, DNA-dependent; biological_process	GO:0006914; autophagy; biological_process	GO:0019028; viral capsid; cellular_component	GO:0003677; DNA binding; molecular_function	GO:0006508; proteolysis; biological_process
A01105	2	GO:0038032; NA	GO:0035091; phosphatidylinositol binding; molecular_function
A01107	5	GO:0006508; proteolysis; biological_process	GO:0008236; serine-type peptidase activity; molecular_function	GO:0005515; protein binding; molecular_function	GO:0044781; NA	GO:0016021; integral to membrane; cellular_component
A01108	4	GO:0004812; aminoacyl-tRNA ligase activity; molecular_function	GO:0000166; nucleotide binding; molecular_function	GO:0006418; tRNA aminoacylation for protein translation; biological_process	GO:0005524; ATP binding; molecular_function
A01112	2	GO:0006508; proteolysis; biological_process	GO:0004185; serine-type carboxypeptidase activity; molecular_function
A01113	5	GO:0016192; vesicle-mediated transport; biological_process	GO:0030117; membrane coat; cellular_component	GO:0005515; protein binding; molecular_function	GO:0005198; NA	GO:0006886; intracellular protein transport; biological_process
A01114	1	GO:0005515; protein binding; molecular_function
A01115	1	GO:0005515; protein binding; molecular_function
A01116	1	GO:0005515; protein binding; molecular_function
A01117	2	GO:0016151; nickel ion binding; molecular_function	GO:0006464; protein modification process; biological_process
A01120	2	GO:0005882; intermediate filament; cellular_component	GO:0005198; NA
A01121	19	GO:0007059; chromosome segregation; biological_process	GO:0007049; cell cycle; biological_process	GO:0051301; cell division; biological_process	GO:0007186; G-protein coupled receptor protein signaling pathway; biological_process	GO:0005622; intracellular; cellular_component	GO:0003677; DNA binding; molecular_function	GO:0003924; GTPase activity; molecular_function	GO:0005634; nucleus; cellular_component	GO:0031683; G-protein beta/gamma-subunit complex binding; molecular_function	GO:0007264; small GTPase mediated signal transduction; biological_process	GO:0000166; nucleotide binding; molecular_function	GO:0016887; ATPase activity; molecular_function	GO:0005525; GTP binding; molecular_function	GO:0005524; ATP binding; molecular_function	GO:0019001; guanyl nucleotide binding; molecular_function	GO:0016021; integral to membrane; cellular_component	GO:0005737; cytoplasm; cellular_component	GO:0004871; signal transducer activity; molecular_function	GO:0043531; ADP binding; molecular_function
A01122	11	GO:0006355; regulation of transcription, DNA-dependent; biological_process	GO:0005515; protein binding; molecular_function	GO:0005634; nucleus; cellular_component	GO:0019028; viral capsid; cellular_component	GO:0005524; ATP binding; molecular_function	GO:0005882; intermediate filament; cellular_component	GO:0003677; DNA binding; molecular_function	GO:0004715; non-membrane spanning protein tyrosine kinase activity; molecular_function	GO:0006468; protein phosphorylation; biological_process	GO:0005198; NA	GO:0019031; viral envelope; cellular_component
A01124	6	GO:0006631; fatty acid metabolic process; biological_process	GO:0055114; oxidation-reduction process; biological_process	GO:0008033; tRNA processing; biological_process	GO:0050660; flavin adenine dinucleotide binding; molecular_function	GO:0016491; oxidoreductase activity; molecular_function	GO:0003857; 3-hydroxyacyl-CoA dehydrogenase activity; molecular_function
A01125	4	GO:0020037; heme binding; molecular_function	GO:0055114; oxidation-reduction process; biological_process	GO:0005506; iron ion binding; molecular_function	GO:0016705; oxidoreductase activity, acting on paired donors, with incorporation or reduction of molecular oxygen; molecular_function
A01127	3	GO:0042729; DASH complex; cellular_component	GO:0072686; mitotic spindle; cellular_component	GO:0007067; mitosis; biological_process
A01128	3	GO:0045132; meiotic chromosome segregation; biological_process	GO:0005634; nucleus; cellular_component	GO:0000775; chromosome, centromeric region; cellular_component
A01129	2	GO:0006886; intracellular protein transport; biological_process	GO:0008536; Ran GTPase binding; molecular_function
A01130	5	GO:0008270; zinc ion binding; molecular_function	GO:0006355; regulation of transcription, DNA-dependent; biological_process	GO:0005634; nucleus; cellular_component	GO:0000981; sequence-specific DNA binding RNA polymerase II transcription factor activity; molecular_function	GO:0016407; acetyltransferase activity; molecular_function
A01131	5	GO:0033014; tetrapyrrole biosynthetic process; biological_process	GO:0007205; activation of protein kinase C activity by G-protein coupled receptor protein signaling pathway; biological_process	GO:0046872; metal ion binding; molecular_function	GO:0004143; diacylglycerol kinase activity; molecular_function	GO:0004655; porphobilinogen synthase activity; molecular_function
A01132	5	GO:0006886; intracellular protein transport; biological_process	GO:0006505; GPI anchor metabolic process; biological_process	GO:0008374; O-acyltransferase activity; molecular_function	GO:0016788; hydrolase activity, acting on ester bonds; molecular_function	GO:0006629; lipid metabolic process; biological_process
A01134	3	GO:0005634; nucleus; cellular_component	GO:0045893; positive regulation of transcription, DNA-dependent; biological_process	GO:0003677; DNA binding; molecular_function
A01135	5	GO:0004318; enoyl-[acyl-carrier-protein] reductase (NADH) activity; molecular_function	GO:0055114; oxidation-reduction process; biological_process	GO:0008152; NA	GO:0018580; nitronate monooxygenase activity; molecular_function	GO:0016491; oxidoreductase activity; molecular_function
A01136	9	GO:0016491; oxidoreductase activity; molecular_function	GO:0008152; NA	GO:0005213; structural constituent of chorion; molecular_function	GO:0042600; chorion; cellular_component	GO:0007304; chorion-containing eggshell formation; biological_process	GO:0005576; NA	GO:0000287; magnesium ion binding; molecular_function	GO:0008897; holo-[acyl-carrier-protein] synthase activity; molecular_function	GO:0009059; macromolecule biosynthetic process; biological_process
A01137	2	GO:0003677; DNA binding; molecular_function	GO:0006355; regulation of transcription, DNA-dependent; biological_process
A01138	4	GO:0004809; tRNA (guanine-N2-)-methyltransferase activity; molecular_function	GO:0016740; transferase activity; molecular_function	GO:0008033; tRNA processing; biological_process	GO:0003723; RNA binding; molecular_function
A01139	1	GO:0046872; metal ion binding; molecular_function
A01140	2	GO:0008152; NA	GO:0003824; NA
A01141	2	GO:0016787; hydrolase activity; molecular_function	GO:0009166; nucleotide catabolic process; biological_process
A01142	3	GO:0055114; oxidation-reduction process; biological_process	GO:0016491; oxidoreductase activity; molecular_function	GO:0008270; zinc ion binding; molecular_function
A01143	1	GO:0016884; carbon-nitrogen ligase activity, with glutamine as amido-N-donor; molecular_function
A01144	1	GO:0005515; protein binding; molecular_function
A01146	9	GO:0003677; DNA binding; molecular_function	GO:0007283; spermatogenesis; biological_process	GO:0006355; regulation of transcription, DNA-dependent; biological_process	GO:0006914; autophagy; biological_process	GO:0005634; nucleus; cellular_component	GO:0043565; sequence-specific DNA binding; molecular_function	GO:0000786; nucleosome; cellular_component	GO:0003700; sequence-specific DNA binding transcription factor activity; molecular_function	GO:0010508; positive regulation of autophagy; biological_process
A01147	1	GO:0015031; protein transport; biological_process
A01150	2	GO:0008410; CoA-transferase activity; molecular_function	GO:0008152; NA
A01151	3	GO:0022857; transmembrane transporter activity; molecular_function	GO:0016021; integral to membrane; cellular_component	GO:0055085; transmembrane transport; biological_process
A01152	2	GO:0055085; transmembrane transport; biological_process	GO:0016021; integral to membrane; cellular_component
A01153	2	GO:0016491; oxidoreductase activity; molecular_function	GO:0008152; NA
A01154	1	GO:0015743; malate transport; biological_process
A01155	2	GO:0016021; integral to membrane; cellular_component	GO:0016012; sarcoglycan complex; cellular_component
A01158	4	GO:0055114; oxidation-reduction process; biological_process	GO:0020037; heme binding; molecular_function	GO:0005506; iron ion binding; molecular_function	GO:0016705; oxidoreductase activity, acting on paired donors, with incorporation or reduction of molecular oxygen; molecular_function
A01160	2	GO:0016151; nickel ion binding; molecular_function	GO:0006807; nitrogen compound metabolic process; biological_process
A01161	5	GO:0043419; urea catabolic process; biological_process	GO:0016151; nickel ion binding; molecular_function	GO:0019627; urea metabolic process; biological_process	GO:0016787; hydrolase activity; molecular_function	GO:0009039; urease activity; molecular_function
A01163	2	GO:0008152; NA	GO:0016491; oxidoreductase activity; molecular_function
A01164	7	GO:0051287; NAD binding; molecular_function	GO:0006813; potassium ion transport; biological_process	GO:0016616; oxidoreductase activity, acting on the CH-OH group of donors, NAD or NADP as acceptor; molecular_function	GO:0050660; flavin adenine dinucleotide binding; molecular_function	GO:0055114; oxidation-reduction process; biological_process	GO:0016491; oxidoreductase activity; molecular_function	GO:0008677; 2-dehydropantoate 2-reductase activity; molecular_function
A01165	3	GO:0055085; transmembrane transport; biological_process	GO:0006810; transport; biological_process	GO:0016020; membrane; cellular_component
A01166	10	GO:0008831; dTDP-4-dehydrorhamnose reductase activity; molecular_function	GO:0050662; coenzyme binding; molecular_function	GO:0008270; zinc ion binding; molecular_function	GO:0055114; oxidation-reduction process; biological_process	GO:0008152; NA	GO:0045226; extracellular polysaccharide biosynthetic process; biological_process	GO:0016491; oxidoreductase activity; molecular_function	GO:0044237; cellular metabolic process; biological_process	GO:0003824; NA	GO:0009058; biosynthetic process; biological_process
A01167	2	GO:0009073; aromatic amino acid family biosynthetic process; biological_process	GO:0004107; chorismate synthase activity; molecular_function
A01168	6	GO:0006351; transcription, DNA-dependent; biological_process	GO:0000981; sequence-specific DNA binding RNA polymerase II transcription factor activity; molecular_function	GO:0003677; DNA binding; molecular_function	GO:0005634; nucleus; cellular_component	GO:0008270; zinc ion binding; molecular_function	GO:0006355; regulation of transcription, DNA-dependent; biological_process
A01169	2	GO:0055114; oxidation-reduction process; biological_process	GO:0016491; oxidoreductase activity; molecular_function
A01170	2	GO:0006486; protein glycosylation; biological_process	GO:0005515; protein binding; molecular_function
A01171	2	GO:0006950; response to stress; biological_process	GO:0016021; integral to membrane; cellular_component
A01172	4	GO:0000981; sequence-specific DNA binding RNA polymerase II transcription factor activity; molecular_function	GO:0005634; nucleus; cellular_component	GO:0006355; regulation of transcription, DNA-dependent; biological_process	GO:0008270; zinc ion binding; molecular_function
A01173	10	GO:0008270; zinc ion binding; molecular_function	GO:0050662; coenzyme binding; molecular_function	GO:0055114; oxidation-reduction process; biological_process	GO:0048037; cofactor binding; molecular_function	GO:0008677; 2-dehydropantoate 2-reductase activity; molecular_function	GO:0016491; oxidoreductase activity; molecular_function	GO:0008152; NA	GO:0016616; oxidoreductase activity, acting on the CH-OH group of donors, NAD or NADP as acceptor; molecular_function	GO:0003824; NA	GO:0044237; cellular metabolic process; biological_process
A01174	2	GO:0016787; hydrolase activity; molecular_function	GO:0009166; nucleotide catabolic process; biological_process
A01175	5	GO:0003824; NA	GO:0009058; biosynthetic process; biological_process	GO:0003864; 3-methyl-2-oxobutanoate hydroxymethyltransferase activity; molecular_function	GO:0015940; pantothenate biosynthetic process; biological_process	GO:0008152; NA
A01176	7	GO:0016042; lipid catabolic process; biological_process	GO:0016788; hydrolase activity, acting on ester bonds; molecular_function	GO:0006629; lipid metabolic process; biological_process	GO:0008152; NA	GO:0004806; triglyceride lipase activity; molecular_function	GO:0009058; biosynthetic process; biological_process	GO:0016787; hydrolase activity; molecular_function
A01178	2	GO:0016021; integral to membrane; cellular_component	GO:0055085; transmembrane transport; biological_process
A01180	2	GO:0055085; transmembrane transport; biological_process	GO:0016021; integral to membrane; cellular_component
A01181	4	GO:0000981; sequence-specific DNA binding RNA polymerase II transcription factor activity; molecular_function	GO:0005634; nucleus; cellular_component	GO:0008270; zinc ion binding; molecular_function	GO:0006355; regulation of transcription, DNA-dependent; biological_process
A01182	8	GO:0004725; protein tyrosine phosphatase activity; molecular_function	GO:0005634; nucleus; cellular_component	GO:0008138; protein tyrosine/serine/threonine phosphatase activity; molecular_function	GO:0003677; DNA binding; molecular_function	GO:0005524; ATP binding; molecular_function	GO:0006470; protein dephosphorylation; biological_process	GO:0006260; DNA replication; biological_process	GO:0016818; hydrolase activity, acting on acid anhydrides, in phosphorus-containing anhydrides; molecular_function
A01183	2	GO:0008081; phosphoric diester hydrolase activity; molecular_function	GO:0046872; metal ion binding; molecular_function
A01184	4	GO:0005634; nucleus; cellular_component	GO:0006355; regulation of transcription, DNA-dependent; biological_process	GO:0008270; zinc ion binding; molecular_function	GO:0000981; sequence-specific DNA binding RNA polymerase II transcription factor activity; molecular_function
A01185	4	GO:0016020; membrane; cellular_component	GO:0008236; serine-type peptidase activity; molecular_function	GO:0016787; hydrolase activity; molecular_function	GO:0006508; proteolysis; biological_process
A01190	4	GO:0016491; oxidoreductase activity; molecular_function	GO:0008270; zinc ion binding; molecular_function	GO:0055114; oxidation-reduction process; biological_process	GO:0006813; potassium ion transport; biological_process
A01191	2	GO:0004553; hydrolase activity, hydrolyzing O-glycosyl compounds; molecular_function	GO:0005975; carbohydrate metabolic process; biological_process
A01193	9	GO:0000160; two-component signal transduction system (phosphorelay); biological_process	GO:0000155; two-component sensor activity; molecular_function	GO:0005515; protein binding; molecular_function	GO:0006355; regulation of transcription, DNA-dependent; biological_process	GO:0004871; signal transducer activity; molecular_function	GO:0005524; ATP binding; molecular_function	GO:0016020; membrane; cellular_component	GO:0007165; signal transduction; biological_process	GO:0000156; two-component response regulator activity; molecular_function
A01195	1	GO:0016021; integral to membrane; cellular_component
A01196	7	GO:0055114; oxidation-reduction process; biological_process	GO:0009712; catechol metabolic process; biological_process	GO:0008199; ferric iron binding; molecular_function	GO:0005506; iron ion binding; molecular_function	GO:0003824; NA	GO:0018576; catechol 1,2-dioxygenase activity; molecular_function	GO:0006725; cellular aromatic compound metabolic process; biological_process
A01197	8	GO:0003676; nucleic acid binding; molecular_function	GO:0004842; ubiquitin-protein ligase activity; molecular_function	GO:0046872; metal ion binding; molecular_function	GO:0030915; Smc5-Smc6 complex; cellular_component	GO:0005515; protein binding; molecular_function	GO:0005680; anaphase-promoting complex; cellular_component	GO:0006281; DNA repair; biological_process	GO:0008270; zinc ion binding; molecular_function
A01201	4	GO:0003677; DNA binding; molecular_function	GO:0043565; sequence-specific DNA binding; molecular_function	GO:0005622; intracellular; cellular_component	GO:0006352; transcription initiation, DNA-dependent; biological_process
A01202	5	GO:0016491; oxidoreductase activity; molecular_function	GO:0050662; coenzyme binding; molecular_function	GO:0008152; NA	GO:0044237; cellular metabolic process; biological_process	GO:0003824; NA
A01203	5	GO:0050660; flavin adenine dinucleotide binding; molecular_function	GO:0055114; oxidation-reduction process; biological_process	GO:0006099; tricarboxylic acid cycle; biological_process	GO:0016491; oxidoreductase activity; molecular_function	GO:0008924; malate dehydrogenase (quinone) activity; molecular_function
A01204	3	GO:0022857; transmembrane transporter activity; molecular_function	GO:0016021; integral to membrane; cellular_component	GO:0055085; transmembrane transport; biological_process
A01205	1	GO:0042742; defense response to bacterium; biological_process
A01206	2	GO:0009607; response to biotic stimulus; biological_process	GO:0016021; integral to membrane; cellular_component
A01207	5	GO:0005524; ATP binding; molecular_function	GO:0003723; RNA binding; molecular_function	GO:0003724; RNA helicase activity; molecular_function	GO:0008270; zinc ion binding; molecular_function	GO:0005515; protein binding; molecular_function
A01210	3	GO:0050662; coenzyme binding; molecular_function	GO:0044237; cellular metabolic process; biological_process	GO:0003824; NA
A01212	1	GO:0016747; transferase activity, transferring acyl groups other than amino-acyl groups; molecular_function
A01217	2	GO:0046872; metal ion binding; molecular_function	GO:0008081; phosphoric diester hydrolase activity; molecular_function
A01220	4	GO:0005789; endoplasmic reticulum membrane; cellular_component	GO:0004579; dolichyl-diphosphooligosaccharide-protein glycotransferase activity; molecular_function	GO:0018279; protein N-linked glycosylation via asparagine; biological_process	GO:0006817; phosphate transport; biological_process
A01222	5	GO:0055114; oxidation-reduction process; biological_process	GO:0005975; carbohydrate metabolic process; biological_process	GO:0020037; heme binding; molecular_function	GO:0004096; catalase activity; molecular_function	GO:0003824; NA
A01223	4	GO:0008270; zinc ion binding; molecular_function	GO:0005634; nucleus; cellular_component	GO:0006351; transcription, DNA-dependent; biological_process	GO:0003677; DNA binding; molecular_function
A01224	4	GO:0008270; zinc ion binding; molecular_function	GO:0005634; nucleus; cellular_component	GO:0003677; DNA binding; molecular_function	GO:0006351; transcription, DNA-dependent; biological_process
A01225	4	GO:0051287; NAD binding; molecular_function	GO:0055114; oxidation-reduction process; biological_process	GO:0008615; pyridoxine biosynthetic process; biological_process	GO:0050570; 4-hydroxythreonine-4-phosphate dehydrogenase activity; molecular_function
A01226	2	GO:0016021; integral to membrane; cellular_component	GO:0055085; transmembrane transport; biological_process
A01227	10	GO:0015991; ATP hydrolysis coupled proton transport; biological_process	GO:0015078; hydrogen ion transmembrane transporter activity; molecular_function	GO:0008017; microtubule binding; molecular_function	GO:0033179; proton-transporting V-type ATPase, V0 domain; cellular_component	GO:0007018; microtubule-based movement; biological_process	GO:0005524; ATP binding; molecular_function	GO:0005886; plasma membrane; cellular_component	GO:0006810; transport; biological_process	GO:0003777; microtubule motor activity; molecular_function	GO:0051082; unfolded protein binding; molecular_function
A01228	10	GO:0003854; 3-beta-hydroxy-delta5-steroid dehydrogenase activity; molecular_function	GO:0055114; oxidation-reduction process; biological_process	GO:0006694; steroid biosynthetic process; biological_process	GO:0016620; oxidoreductase activity, acting on the aldehyde or oxo group of donors, NAD or NADP as acceptor; molecular_function	GO:0050662; coenzyme binding; molecular_function	GO:0016616; oxidoreductase activity, acting on the CH-OH group of donors, NAD or NADP as acceptor; molecular_function	GO:0051287; NAD binding; molecular_function	GO:0044237; cellular metabolic process; biological_process	GO:0003824; NA	GO:0016491; oxidoreductase activity; molecular_function
A01230	1	GO:0005515; protein binding; molecular_function
A01232	5	GO:0016020; membrane; cellular_component	GO:0006810; transport; biological_process	GO:0055085; transmembrane transport; biological_process	GO:0016021; integral to membrane; cellular_component	GO:0005215; NA
A01233	5	GO:0046872; metal ion binding; molecular_function	GO:0003677; DNA binding; molecular_function	GO:0006351; transcription, DNA-dependent; biological_process	GO:0008270; zinc ion binding; molecular_function	GO:0005634; nucleus; cellular_component
A01234	4	GO:0016705; oxidoreductase activity, acting on paired donors, with incorporation or reduction of molecular oxygen; molecular_function	GO:0055114; oxidation-reduction process; biological_process	GO:0020037; heme binding; molecular_function	GO:0005506; iron ion binding; molecular_function
A01235	2	GO:0016832; aldehyde-lyase activity; molecular_function	GO:0005975; carbohydrate metabolic process; biological_process
A01236	4	GO:0016787; hydrolase activity; molecular_function	GO:0006508; proteolysis; biological_process	GO:0008236; serine-type peptidase activity; molecular_function	GO:0008152; NA
A01238	1	GO:0044237; cellular metabolic process; biological_process
A01239	8	GO:0016705; oxidoreductase activity, acting on paired donors, with incorporation or reduction of molecular oxygen; molecular_function	GO:0008270; zinc ion binding; molecular_function	GO:0006351; transcription, DNA-dependent; biological_process	GO:0005506; iron ion binding; molecular_function	GO:0020037; heme binding; molecular_function	GO:0055114; oxidation-reduction process; biological_process	GO:0005634; nucleus; cellular_component	GO:0003677; DNA binding; molecular_function
A01240	5	GO:0043565; sequence-specific DNA binding; molecular_function	GO:0046872; metal ion binding; molecular_function	GO:0003677; DNA binding; molecular_function	GO:0003700; sequence-specific DNA binding transcription factor activity; molecular_function	GO:0006355; regulation of transcription, DNA-dependent; biological_process
A01241	6	GO:0016117; carotenoid biosynthetic process; biological_process	GO:0050660; flavin adenine dinucleotide binding; molecular_function	GO:0055114; oxidation-reduction process; biological_process	GO:0016614; oxidoreductase activity, acting on CH-OH group of donors; molecular_function	GO:0016705; oxidoreductase activity, acting on paired donors, with incorporation or reduction of molecular oxygen; molecular_function	GO:0016491; oxidoreductase activity; molecular_function
A01242	8	GO:0055085; transmembrane transport; biological_process	GO:0006810; transport; biological_process	GO:0016020; membrane; cellular_component	GO:0046872; metal ion binding; molecular_function	GO:0016021; integral to membrane; cellular_component	GO:0008081; phosphoric diester hydrolase activity; molecular_function	GO:0022857; transmembrane transporter activity; molecular_function	GO:0005215; NA
A01244	2	GO:0016021; integral to membrane; cellular_component	GO:0046740; spread of virus in host, cell to cell; biological_process
A01245	1	GO:0016884; carbon-nitrogen ligase activity, with glutamine as amido-N-donor; molecular_function
A01248	6	GO:0050660; flavin adenine dinucleotide binding; molecular_function	GO:0048544; recognition of pollen; biological_process	GO:0055114; oxidation-reduction process; biological_process	GO:0016491; oxidoreductase activity; molecular_function	GO:0004499; flavin-containing monooxygenase activity; molecular_function	GO:0050661; NADP binding; molecular_function
A01249	3	GO:0006260; DNA replication; biological_process	GO:0003677; DNA binding; molecular_function	GO:0003887; DNA-directed DNA polymerase activity; molecular_function
A01250	5	GO:0005634; nucleus; cellular_component	GO:0006520; cellular amino acid metabolic process; biological_process	GO:0008270; zinc ion binding; molecular_function	GO:0006351; transcription, DNA-dependent; biological_process	GO:0003677; DNA binding; molecular_function
A01254	3	GO:0016021; integral to membrane; cellular_component	GO:0022857; transmembrane transporter activity; molecular_function	GO:0055085; transmembrane transport; biological_process
A01255	1	GO:0016787; hydrolase activity; molecular_function
A01256	5	GO:0009116; nucleoside metabolic process; biological_process	GO:0003824; NA	GO:0043531; ADP binding; molecular_function	GO:0042802; identical protein binding; molecular_function	GO:0005515; protein binding; molecular_function
A01258	5	GO:0016020; membrane; cellular_component	GO:0006810; transport; biological_process	GO:0055085; transmembrane transport; biological_process	GO:0016021; integral to membrane; cellular_component	GO:0005215; NA
A01263	4	GO:0006779; porphyrin biosynthetic process; biological_process	GO:0043115; precorrin-2 dehydrogenase activity; molecular_function	GO:0055114; oxidation-reduction process; biological_process	GO:0019354; siroheme biosynthetic process; biological_process
A01265	2	GO:0016491; oxidoreductase activity; molecular_function	GO:0008152; NA
A01266	3	GO:0009116; nucleoside metabolic process; biological_process	GO:0003824; NA	GO:0005515; protein binding; molecular_function
A01267	1	GO:0016747; transferase activity, transferring acyl groups other than amino-acyl groups; molecular_function
A01268	6	GO:0008270; zinc ion binding; molecular_function	GO:0006355; regulation of transcription, DNA-dependent; biological_process	GO:0005634; nucleus; cellular_component	GO:0003677; DNA binding; molecular_function	GO:0006351; transcription, DNA-dependent; biological_process	GO:0000981; sequence-specific DNA binding RNA polymerase II transcription factor activity; molecular_function
A01270	2	GO:0016021; integral to membrane; cellular_component	GO:0016757; transferase activity, transferring glycosyl groups; molecular_function
A01273	8	GO:0050662; coenzyme binding; molecular_function	GO:0006694; steroid biosynthetic process; biological_process	GO:0003854; 3-beta-hydroxy-delta5-steroid dehydrogenase activity; molecular_function	GO:0055114; oxidation-reduction process; biological_process	GO:0006813; potassium ion transport; biological_process	GO:0044237; cellular metabolic process; biological_process	GO:0003824; NA	GO:0016616; oxidoreductase activity, acting on the CH-OH group of donors, NAD or NADP as acceptor; molecular_function
A01275	2	GO:0005515; protein binding; molecular_function	GO:0008270; zinc ion binding; molecular_function
A01280	6	GO:0006529; asparagine biosynthetic process; biological_process	GO:0008033; tRNA processing; biological_process	GO:0008152; NA	GO:0005737; cytoplasm; cellular_component	GO:0004066; asparagine synthase (glutamine-hydrolyzing) activity; molecular_function	GO:0016740; transferase activity; molecular_function
A01282	1	GO:0030554; adenyl nucleotide binding; molecular_function
A01285	8	GO:0003857; 3-hydroxyacyl-CoA dehydrogenase activity; molecular_function	GO:0006813; potassium ion transport; biological_process	GO:0050660; flavin adenine dinucleotide binding; molecular_function	GO:0008033; tRNA processing; biological_process	GO:0055114; oxidation-reduction process; biological_process	GO:0016491; oxidoreductase activity; molecular_function	GO:0003824; NA	GO:0006631; fatty acid metabolic process; biological_process
A01286	3	GO:0016021; integral to membrane; cellular_component	GO:0022857; transmembrane transporter activity; molecular_function	GO:0055085; transmembrane transport; biological_process
A01287	6	GO:0000981; sequence-specific DNA binding RNA polymerase II transcription factor activity; molecular_function	GO:0006351; transcription, DNA-dependent; biological_process	GO:0003677; DNA binding; molecular_function	GO:0005634; nucleus; cellular_component	GO:0008270; zinc ion binding; molecular_function	GO:0006355; regulation of transcription, DNA-dependent; biological_process
A01291	3	GO:0008236; serine-type peptidase activity; molecular_function	GO:0016787; hydrolase activity; molecular_function	GO:0006508; proteolysis; biological_process
A01292	2	GO:0016021; integral to membrane; cellular_component	GO:0055085; transmembrane transport; biological_process
A01293	1	GO:0005515; protein binding; molecular_function
A01294	1	GO:0019867; outer membrane; cellular_component
A01296	3	GO:0016491; oxidoreductase activity; molecular_function	GO:0055114; oxidation-reduction process; biological_process	GO:0050660; flavin adenine dinucleotide binding; molecular_function
A01298	4	GO:0046873; metal ion transmembrane transporter activity; molecular_function	GO:0055085; transmembrane transport; biological_process	GO:0016020; membrane; cellular_component	GO:0030001; metal ion transport; biological_process
A01299	7	GO:0003677; DNA binding; molecular_function	GO:0050660; flavin adenine dinucleotide binding; molecular_function	GO:0008762; UDP-N-acetylmuramate dehydrogenase activity; molecular_function	GO:0006306; DNA methylation; biological_process	GO:0055114; oxidation-reduction process; biological_process	GO:0008170; N-methyltransferase activity; molecular_function	GO:0016491; oxidoreductase activity; molecular_function
A01300	1	GO:0005515; protein binding; molecular_function
A01305	5	GO:0003677; DNA binding; molecular_function	GO:0043565; sequence-specific DNA binding; molecular_function	GO:0006355; regulation of transcription, DNA-dependent; biological_process	GO:0003700; sequence-specific DNA binding transcription factor activity; molecular_function	GO:0005634; nucleus; cellular_component
A01307	1	GO:0007165; signal transduction; biological_process
A01309	1	GO:0008171; O-methyltransferase activity; molecular_function
A01310	2	GO:0003824; NA	GO:0008152; NA
A01311	3	GO:0009098; leucine biosynthetic process; biological_process	GO:0003852; 2-isopropylmalate synthase activity; molecular_function	GO:0003824; NA
A01312	2	GO:0003824; NA	GO:0008152; NA
A01313	3	GO:0055085; transmembrane transport; biological_process	GO:0016021; integral to membrane; cellular_component	GO:0022857; transmembrane transporter activity; molecular_function
A01314	2	GO:0008168; methyltransferase activity; molecular_function	GO:0008152; NA
A01315	3	GO:0008152; NA	GO:0008168; methyltransferase activity; molecular_function	GO:0016787; hydrolase activity; molecular_function
A01316	3	GO:0022857; transmembrane transporter activity; molecular_function	GO:0016021; integral to membrane; cellular_component	GO:0055085; transmembrane transport; biological_process
A01318	8	GO:0008134; transcription factor binding; molecular_function	GO:0006351; transcription, DNA-dependent; biological_process	GO:0045502; dynein binding; molecular_function	GO:0016032; NA	GO:0008270; zinc ion binding; molecular_function	GO:0003677; DNA binding; molecular_function	GO:0042803; protein homodimerization activity; molecular_function	GO:0005634; nucleus; cellular_component
A01319	6	GO:0055085; transmembrane transport; biological_process	GO:0004673; protein histidine kinase activity; molecular_function	GO:0000160; two-component signal transduction system (phosphorelay); biological_process	GO:0071555; cell wall organization; biological_process	GO:0016021; integral to membrane; cellular_component	GO:0000155; two-component sensor activity; molecular_function
A01320	9	GO:0006631; fatty acid metabolic process; biological_process	GO:0016616; oxidoreductase activity, acting on the CH-OH group of donors, NAD or NADP as acceptor; molecular_function	GO:0016491; oxidoreductase activity; molecular_function	GO:0055114; oxidation-reduction process; biological_process	GO:0048037; cofactor binding; molecular_function	GO:0004616; phosphogluconate dehydrogenase (decarboxylating) activity; molecular_function	GO:0006098; pentose-phosphate shunt; biological_process	GO:0008270; zinc ion binding; molecular_function	GO:0003857; 3-hydroxyacyl-CoA dehydrogenase activity; molecular_function
A01321	4	GO:0005506; iron ion binding; molecular_function	GO:0055114; oxidation-reduction process; biological_process	GO:0020037; heme binding; molecular_function	GO:0016705; oxidoreductase activity, acting on paired donors, with incorporation or reduction of molecular oxygen; molecular_function
A01322	10	GO:0009396; folic acid-containing compound biosynthetic process; biological_process	GO:0055114; oxidation-reduction process; biological_process	GO:0004488; methylenetetrahydrofolate dehydrogenase (NADP+) activity; molecular_function	GO:0003857; 3-hydroxyacyl-CoA dehydrogenase activity; molecular_function	GO:0050662; coenzyme binding; molecular_function	GO:0003824; NA	GO:0044237; cellular metabolic process; biological_process	GO:0006631; fatty acid metabolic process; biological_process	GO:0016491; oxidoreductase activity; molecular_function	GO:0008152; NA
A01323	5	GO:0050660; flavin adenine dinucleotide binding; molecular_function	GO:0055114; oxidation-reduction process; biological_process	GO:0004499; flavin-containing monooxygenase activity; molecular_function	GO:0016491; oxidoreductase activity; molecular_function	GO:0050661; NADP binding; molecular_function
A01324	1	GO:0006457; protein folding; biological_process
A01325	3	GO:0055114; oxidation-reduction process; biological_process	GO:0016491; oxidoreductase activity; molecular_function	GO:0008270; zinc ion binding; molecular_function
A01327	2	GO:0008484; sulfuric ester hydrolase activity; molecular_function	GO:0008152; NA
A01328	6	GO:0016705; oxidoreductase activity, acting on paired donors, with incorporation or reduction of molecular oxygen; molecular_function	GO:0016491; oxidoreductase activity; molecular_function	GO:0016620; oxidoreductase activity, acting on the aldehyde or oxo group of donors, NAD or NADP as acceptor; molecular_function	GO:0016117; carotenoid biosynthetic process; biological_process	GO:0051287; NAD binding; molecular_function	GO:0055114; oxidation-reduction process; biological_process
A01329	4	GO:0008061; chitin binding; molecular_function	GO:0005975; carbohydrate metabolic process; biological_process	GO:0016998; cell wall macromolecule catabolic process; biological_process	GO:0004553; hydrolase activity, hydrolyzing O-glycosyl compounds; molecular_function
A01330	5	GO:0016021; integral to membrane; cellular_component	GO:0022857; transmembrane transporter activity; molecular_function	GO:0016853; isomerase activity; molecular_function	GO:0005975; carbohydrate metabolic process; biological_process	GO:0055085; transmembrane transport; biological_process
A01332	1	GO:0016021; integral to membrane; cellular_component
A01333	3	GO:0022857; transmembrane transporter activity; molecular_function	GO:0016021; integral to membrane; cellular_component	GO:0055085; transmembrane transport; biological_process
A01334	2	GO:0006508; proteolysis; biological_process	GO:0008236; serine-type peptidase activity; molecular_function
A01336	3	GO:0022857; transmembrane transporter activity; molecular_function	GO:0016021; integral to membrane; cellular_component	GO:0055085; transmembrane transport; biological_process
A01337	13	GO:0004455; ketol-acid reductoisomerase activity; molecular_function	GO:0003857; 3-hydroxyacyl-CoA dehydrogenase activity; molecular_function	GO:0050662; coenzyme binding; molecular_function	GO:0055114; oxidation-reduction process; biological_process	GO:0048037; cofactor binding; molecular_function	GO:0016491; oxidoreductase activity; molecular_function	GO:0008152; NA	GO:0016616; oxidoreductase activity, acting on the CH-OH group of donors, NAD or NADP as acceptor; molecular_function	GO:0009058; biosynthetic process; biological_process	GO:0003824; NA	GO:0044237; cellular metabolic process; biological_process	GO:0006631; fatty acid metabolic process; biological_process	GO:0008652; cellular amino acid biosynthetic process; biological_process
A01338	3	GO:0005381; iron ion transmembrane transporter activity; molecular_function	GO:0016021; integral to membrane; cellular_component	GO:0034755; iron ion transmembrane transport; biological_process
A01339	2	GO:0055085; transmembrane transport; biological_process	GO:0016021; integral to membrane; cellular_component
A01340	3	GO:0008152; NA	GO:0016491; oxidoreductase activity; molecular_function	GO:0055114; oxidation-reduction process; biological_process
A01342	5	GO:0003333; amino acid transmembrane transport; biological_process	GO:0055085; transmembrane transport; biological_process	GO:0016020; membrane; cellular_component	GO:0006810; transport; biological_process	GO:0015171; amino acid transmembrane transporter activity; molecular_function
A01343	2	GO:0016020; membrane; cellular_component	GO:0006629; lipid metabolic process; biological_process
A01345	2	GO:0008236; serine-type peptidase activity; molecular_function	GO:0006508; proteolysis; biological_process
A01346	2	GO:0004553; hydrolase activity, hydrolyzing O-glycosyl compounds; molecular_function	GO:0005975; carbohydrate metabolic process; biological_process
A01347	2	GO:0016021; integral to membrane; cellular_component	GO:0055085; transmembrane transport; biological_process
A01348	1	GO:0016884; carbon-nitrogen ligase activity, with glutamine as amido-N-donor; molecular_function
A01349	5	GO:0003824; NA	GO:0008152; NA	GO:0097197; NA	GO:0016021; integral to membrane; cellular_component	GO:0001772; immunological synapse; cellular_component
A01350	2	GO:0005737; cytoplasm; cellular_component	GO:0018149; peptide cross-linking; biological_process
A01351	3	GO:0016021; integral to membrane; cellular_component	GO:0022857; transmembrane transporter activity; molecular_function	GO:0055085; transmembrane transport; biological_process
A01352	9	GO:0050662; coenzyme binding; molecular_function	GO:0016620; oxidoreductase activity, acting on the aldehyde or oxo group of donors, NAD or NADP as acceptor; molecular_function	GO:0006694; steroid biosynthetic process; biological_process	GO:0003854; 3-beta-hydroxy-delta5-steroid dehydrogenase activity; molecular_function	GO:0055114; oxidation-reduction process; biological_process	GO:0051287; NAD binding; molecular_function	GO:0003824; NA	GO:0044237; cellular metabolic process; biological_process	GO:0016616; oxidoreductase activity, acting on the CH-OH group of donors, NAD or NADP as acceptor; molecular_function
A01353	1	GO:0005515; protein binding; molecular_function
A01354	1	GO:0005515; protein binding; molecular_function
A01356	13	GO:0043565; sequence-specific DNA binding; molecular_function	GO:0055114; oxidation-reduction process; biological_process	GO:0003700; sequence-specific DNA binding transcription factor activity; molecular_function	GO:0008270; zinc ion binding; molecular_function	GO:0005215; NA	GO:0006810; transport; biological_process	GO:0016020; membrane; cellular_component	GO:0055085; transmembrane transport; biological_process	GO:0022857; transmembrane transporter activity; molecular_function	GO:0016491; oxidoreductase activity; molecular_function	GO:0006355; regulation of transcription, DNA-dependent; biological_process	GO:0016021; integral to membrane; cellular_component	GO:0008152; NA
A01358	1	GO:0009116; nucleoside metabolic process; biological_process
A01359	4	GO:0009116; nucleoside metabolic process; biological_process	GO:0004749; ribose phosphate diphosphokinase activity; molecular_function	GO:0009165; nucleotide biosynthetic process; biological_process	GO:0000287; magnesium ion binding; molecular_function
A01360	3	GO:0003735; structural constituent of ribosome; molecular_function	GO:0006412; translation; biological_process	GO:0005840; ribosome; cellular_component
A01361	3	GO:0008152; NA	GO:0016491; oxidoreductase activity; molecular_function	GO:0055114; oxidation-reduction process; biological_process
A01362	2	GO:0009231; riboflavin biosynthetic process; biological_process	GO:0003935; GTP cyclohydrolase II activity; molecular_function
A01363	2	GO:0016021; integral to membrane; cellular_component	GO:0055085; transmembrane transport; biological_process
A01364	3	GO:0055085; transmembrane transport; biological_process	GO:0022857; transmembrane transporter activity; molecular_function	GO:0016021; integral to membrane; cellular_component
A01365	2	GO:0003824; NA	GO:0008152; NA
A01366	6	GO:0003677; DNA binding; molecular_function	GO:0016020; membrane; cellular_component	GO:0006351; transcription, DNA-dependent; biological_process	GO:0035556; intracellular signal transduction; biological_process	GO:0008270; zinc ion binding; molecular_function	GO:0005634; nucleus; cellular_component
A01367	3	GO:0008152; NA	GO:0008484; sulfuric ester hydrolase activity; molecular_function	GO:0003824; NA
A01369	4	GO:0009058; biosynthetic process; biological_process	GO:0016787; hydrolase activity; molecular_function	GO:0016788; hydrolase activity, acting on ester bonds; molecular_function	GO:0008152; NA
A01370	3	GO:0016021; integral to membrane; cellular_component	GO:0022857; transmembrane transporter activity; molecular_function	GO:0055085; transmembrane transport; biological_process
A01372	3	GO:0008152; NA	GO:0008484; sulfuric ester hydrolase activity; molecular_function	GO:0003824; NA
A01373	7	GO:0016021; integral to membrane; cellular_component	GO:0031418; L-ascorbic acid binding; molecular_function	GO:0022857; transmembrane transporter activity; molecular_function	GO:0055085; transmembrane transport; biological_process	GO:0055114; oxidation-reduction process; biological_process	GO:0016706; oxidoreductase activity, acting on paired donors, with incorporation or reduction of molecular oxygen, 2-oxoglutarate as one donor, and incorporation of one atom each of oxygen into both donors; molecular_function	GO:0005506; iron ion binding; molecular_function
A01374	3	GO:0055114; oxidation-reduction process; biological_process	GO:0008270; zinc ion binding; molecular_function	GO:0016491; oxidoreductase activity; molecular_function
A01375	8	GO:0050662; coenzyme binding; molecular_function	GO:0008831; dTDP-4-dehydrorhamnose reductase activity; molecular_function	GO:0016620; oxidoreductase activity, acting on the aldehyde or oxo group of donors, NAD or NADP as acceptor; molecular_function	GO:0055114; oxidation-reduction process; biological_process	GO:0045226; extracellular polysaccharide biosynthetic process; biological_process	GO:0003824; NA	GO:0051287; NAD binding; molecular_function	GO:0044237; cellular metabolic process; biological_process
A01376	4	GO:0006099; tricarboxylic acid cycle; biological_process	GO:0016491; oxidoreductase activity; molecular_function	GO:0008924; malate dehydrogenase (quinone) activity; molecular_function	GO:0055114; oxidation-reduction process; biological_process
A01377	4	GO:0005634; nucleus; cellular_component	GO:0008270; zinc ion binding; molecular_function	GO:0006351; transcription, DNA-dependent; biological_process	GO:0003677; DNA binding; molecular_function
A01378	6	GO:0005976; polysaccharide metabolic process; biological_process	GO:0005991; trehalose metabolic process; biological_process	GO:0045735; NA	GO:0004555; alpha,alpha-trehalase activity; molecular_function	GO:0006355; regulation of transcription, DNA-dependent; biological_process	GO:0016779; nucleotidyltransferase activity; molecular_function
A01379	7	GO:0044237; cellular metabolic process; biological_process	GO:0003824; NA	GO:0005975; carbohydrate metabolic process; biological_process	GO:0016491; oxidoreductase activity; molecular_function	GO:0004553; hydrolase activity, hydrolyzing O-glycosyl compounds; molecular_function	GO:0008152; NA	GO:0050662; coenzyme binding; molecular_function
A01381	3	GO:0008152; NA	GO:0016491; oxidoreductase activity; molecular_function	GO:0055114; oxidation-reduction process; biological_process
A01384	4	GO:0016705; oxidoreductase activity, acting on paired donors, with incorporation or reduction of molecular oxygen; molecular_function	GO:0005506; iron ion binding; molecular_function	GO:0020037; heme binding; molecular_function	GO:0055114; oxidation-reduction process; biological_process
A01385	4	GO:0008270; zinc ion binding; molecular_function	GO:0006355; regulation of transcription, DNA-dependent; biological_process	GO:0005634; nucleus; cellular_component	GO:0000981; sequence-specific DNA binding RNA polymerase II transcription factor activity; molecular_function
A01387	3	GO:0055085; transmembrane transport; biological_process	GO:0022857; transmembrane transporter activity; molecular_function	GO:0016021; integral to membrane; cellular_component
A01388	4	GO:0016705; oxidoreductase activity, acting on paired donors, with incorporation or reduction of molecular oxygen; molecular_function	GO:0005506; iron ion binding; molecular_function	GO:0020037; heme binding; molecular_function	GO:0055114; oxidation-reduction process; biological_process
A01389	3	GO:0016491; oxidoreductase activity; molecular_function	GO:0055114; oxidation-reduction process; biological_process	GO:0020037; heme binding; molecular_function
A01390	1	GO:0016787; hydrolase activity; molecular_function
A01391	7	GO:0016747; transferase activity, transferring acyl groups other than amino-acyl groups; molecular_function	GO:0008270; zinc ion binding; molecular_function	GO:0016491; oxidoreductase activity; molecular_function	GO:0008152; NA	GO:0006633; fatty acid biosynthetic process; biological_process	GO:0004315; 3-oxoacyl-[acyl-carrier-protein] synthase activity; molecular_function	GO:0055114; oxidation-reduction process; biological_process
A01392	2	GO:0016705; oxidoreductase activity, acting on paired donors, with incorporation or reduction of molecular oxygen; molecular_function	GO:0055114; oxidation-reduction process; biological_process
A01393	1	GO:0016787; hydrolase activity; molecular_function
A01394	2	GO:0016021; integral to membrane; cellular_component	GO:0055085; transmembrane transport; biological_process
A01395	2	GO:0055085; transmembrane transport; biological_process	GO:0016021; integral to membrane; cellular_component
A01396	3	GO:0022857; transmembrane transporter activity; molecular_function	GO:0016021; integral to membrane; cellular_component	GO:0055085; transmembrane transport; biological_process
A01397	13	GO:0016620; oxidoreductase activity, acting on the aldehyde or oxo group of donors, NAD or NADP as acceptor; molecular_function	GO:0006813; potassium ion transport; biological_process	GO:0006694; steroid biosynthetic process; biological_process	GO:0003854; 3-beta-hydroxy-delta5-steroid dehydrogenase activity; molecular_function	GO:0055114; oxidation-reduction process; biological_process	GO:0008839; dihydrodipicolinate reductase activity; molecular_function	GO:0050662; coenzyme binding; molecular_function	GO:0009089; lysine biosynthetic process via diaminopimelate; biological_process	GO:0003824; NA	GO:0051287; NAD binding; molecular_function	GO:0044237; cellular metabolic process; biological_process	GO:0016616; oxidoreductase activity, acting on the CH-OH group of donors, NAD or NADP as acceptor; molecular_function	GO:0016491; oxidoreductase activity; molecular_function
A01399	6	GO:0003676; nucleic acid binding; molecular_function	GO:0005524; ATP binding; molecular_function	GO:0003677; DNA binding; molecular_function	GO:0004386; helicase activity; molecular_function	GO:0016787; hydrolase activity; molecular_function	GO:0008026; ATP-dependent helicase activity; molecular_function
A01400	1	GO:0008152; NA
A01404	9	GO:0006813; potassium ion transport; biological_process	GO:0055114; oxidation-reduction process; biological_process	GO:0003857; 3-hydroxyacyl-CoA dehydrogenase activity; molecular_function	GO:0050662; coenzyme binding; molecular_function	GO:0044237; cellular metabolic process; biological_process	GO:0003824; NA	GO:0006631; fatty acid metabolic process; biological_process	GO:0016491; oxidoreductase activity; molecular_function	GO:0008152; NA
A01406	1	GO:0005524; ATP binding; molecular_function
A01411	2	GO:0003824; NA	GO:0008152; NA
A01413	2	GO:0003924; GTPase activity; molecular_function	GO:0005525; GTP binding; molecular_function
A01414	1	GO:0016787; hydrolase activity; molecular_function
A01415	8	GO:0055085; transmembrane transport; biological_process	GO:0000981; sequence-specific DNA binding RNA polymerase II transcription factor activity; molecular_function	GO:0003677; DNA binding; molecular_function	GO:0016021; integral to membrane; cellular_component	GO:0005634; nucleus; cellular_component	GO:0006355; regulation of transcription, DNA-dependent; biological_process	GO:0006351; transcription, DNA-dependent; biological_process	GO:0008270; zinc ion binding; molecular_function
A01417	5	GO:0055114; oxidation-reduction process; biological_process	GO:0006457; protein folding; biological_process	GO:0005737; cytoplasm; cellular_component	GO:0008270; zinc ion binding; molecular_function	GO:0016491; oxidoreductase activity; molecular_function
A01419	6	GO:0008152; NA	GO:0016491; oxidoreductase activity; molecular_function	GO:0005515; protein binding; molecular_function	GO:0009116; nucleoside metabolic process; biological_process	GO:0006813; potassium ion transport; biological_process	GO:0003824; NA
A01420	2	GO:0055085; transmembrane transport; biological_process	GO:0016021; integral to membrane; cellular_component
A01422	3	GO:0008152; NA	GO:0003951; NAD+ kinase activity; molecular_function	GO:0006741; NADP biosynthetic process; biological_process
A01429	4	GO:0043565; sequence-specific DNA binding; molecular_function	GO:0008270; zinc ion binding; molecular_function	GO:0006355; regulation of transcription, DNA-dependent; biological_process	GO:0003700; sequence-specific DNA binding transcription factor activity; molecular_function
A01430	2	GO:0006071; glycerol metabolic process; biological_process	GO:0004371; glycerone kinase activity; molecular_function
A01431	3	GO:0016021; integral to membrane; cellular_component	GO:0022857; transmembrane transporter activity; molecular_function	GO:0055085; transmembrane transport; biological_process
A01432	3	GO:0050661; NADP binding; molecular_function	GO:0016491; oxidoreductase activity; molecular_function	GO:0055114; oxidation-reduction process; biological_process
A01433	4	GO:0000981; sequence-specific DNA binding RNA polymerase II transcription factor activity; molecular_function	GO:0008270; zinc ion binding; molecular_function	GO:0006355; regulation of transcription, DNA-dependent; biological_process	GO:0005634; nucleus; cellular_component
A01434	1	GO:0016491; oxidoreductase activity; molecular_function
A01436	3	GO:0031625; ubiquitin protein ligase binding; molecular_function	GO:0006511; ubiquitin-dependent protein catabolic process; biological_process	GO:0031461; cullin-RING ubiquitin ligase complex; cellular_component
A01437	2	GO:0005643; nuclear pore; cellular_component	GO:0044599; NA
A01438	3	GO:0016773; phosphotransferase activity, alcohol group as acceptor; molecular_function	GO:0004674; protein serine/threonine kinase activity; molecular_function	GO:0005515; protein binding; molecular_function
A01439	3	GO:0006260; DNA replication; biological_process	GO:0003887; DNA-directed DNA polymerase activity; molecular_function	GO:0003677; DNA binding; molecular_function
A01441	4	GO:0055085; transmembrane transport; biological_process	GO:0046873; metal ion transmembrane transporter activity; molecular_function	GO:0016020; membrane; cellular_component	GO:0030001; metal ion transport; biological_process
A01442	2	GO:0016740; transferase activity; molecular_function	GO:0009058; biosynthetic process; biological_process
A01443	9	GO:0005515; protein binding; molecular_function	GO:0017119; Golgi transport complex; cellular_component	GO:0046872; metal ion binding; molecular_function	GO:0003677; DNA binding; molecular_function	GO:0005524; ATP binding; molecular_function	GO:0003676; nucleic acid binding; molecular_function	GO:0008270; zinc ion binding; molecular_function	GO:0004386; helicase activity; molecular_function	GO:0016818; hydrolase activity, acting on acid anhydrides, in phosphorus-containing anhydrides; molecular_function
A01445	4	GO:0006418; tRNA aminoacylation for protein translation; biological_process	GO:0005524; ATP binding; molecular_function	GO:0004812; aminoacyl-tRNA ligase activity; molecular_function	GO:0000166; nucleotide binding; molecular_function
A01447	3	GO:0030145; manganese ion binding; molecular_function	GO:0016787; hydrolase activity; molecular_function	GO:0003723; RNA binding; molecular_function
A01448	3	GO:0005737; cytoplasm; cellular_component	GO:0004047; aminomethyltransferase activity; molecular_function	GO:0006546; glycine catabolic process; biological_process
A01449	1	GO:0003676; nucleic acid binding; molecular_function
A01450	2	GO:0008152; NA	GO:0003824; NA
A01451	4	GO:0006418; tRNA aminoacylation for protein translation; biological_process	GO:0005524; ATP binding; molecular_function	GO:0004812; aminoacyl-tRNA ligase activity; molecular_function	GO:0000166; nucleotide binding; molecular_function
A01453	3	GO:0007186; G-protein coupled receptor protein signaling pathway; biological_process	GO:0016020; membrane; cellular_component	GO:0019236; response to pheromone; biological_process
A01454	2	GO:0003824; NA	GO:0008152; NA
A01455	4	GO:0015049; methane monooxygenase activity; molecular_function	GO:0016746; transferase activity, transferring acyl groups; molecular_function	GO:0008152; NA	GO:0015947; methane metabolic process; biological_process
A01456	3	GO:0016491; oxidoreductase activity; molecular_function	GO:0008152; NA	GO:0009058; biosynthetic process; biological_process
A01457	3	GO:0051382; kinetochore assembly; biological_process	GO:0009405; pathogenesis; biological_process	GO:0000776; kinetochore; cellular_component
A01458	3	GO:0016491; oxidoreductase activity; molecular_function	GO:0016706; oxidoreductase activity, acting on paired donors, with incorporation or reduction of molecular oxygen, 2-oxoglutarate as one donor, and incorporation of one atom each of oxygen into both donors; molecular_function	GO:0055114; oxidation-reduction process; biological_process
A01459	3	GO:0008152; NA	GO:0003824; NA	GO:0016888; endodeoxyribonuclease activity, producing 5'-phosphomonoesters; molecular_function
A01464	10	GO:0005525; GTP binding; molecular_function	GO:0005524; ATP binding; molecular_function	GO:0003677; DNA binding; molecular_function	GO:0006576; cellular biogenic amine metabolic process; biological_process	GO:0003924; GTPase activity; molecular_function	GO:0016021; integral to membrane; cellular_component	GO:0007059; chromosome segregation; biological_process	GO:0007049; cell cycle; biological_process	GO:0051301; cell division; biological_process	GO:0000166; nucleotide binding; molecular_function
A01467	1	GO:0016021; integral to membrane; cellular_component
A01468	3	GO:0008237; metallopeptidase activity; molecular_function	GO:0019370; leukotriene biosynthetic process; biological_process	GO:0008270; zinc ion binding; molecular_function
A01469	8	GO:0005634; nucleus; cellular_component	GO:0003682; chromatin binding; molecular_function	GO:0004126; cytidine deaminase activity; molecular_function	GO:0006355; regulation of transcription, DNA-dependent; biological_process	GO:0003677; DNA binding; molecular_function	GO:0009972; cytidine deamination; biological_process	GO:0000775; chromosome, centromeric region; cellular_component	GO:0008270; zinc ion binding; molecular_function
A01470	5	GO:0006886; intracellular protein transport; biological_process	GO:0016192; vesicle-mediated transport; biological_process	GO:0005198; NA	GO:0030117; membrane coat; cellular_component	GO:0005515; protein binding; molecular_function
A01472	2	GO:0009186; deoxyribonucleoside diphosphate metabolic process; biological_process	GO:0055114; oxidation-reduction process; biological_process
A01474	1	GO:0005515; protein binding; molecular_function
A01476	4	GO:0005615; extracellular space; cellular_component	GO:0008270; zinc ion binding; molecular_function	GO:0004222; metalloendopeptidase activity; molecular_function	GO:0006396; RNA processing; biological_process
A01477	1	GO:0006270; DNA-dependent DNA replication initiation; biological_process
A01480	4	GO:0019064; viral envelope fusion with host membrane; biological_process	GO:0019028; viral capsid; cellular_component	GO:0019031; viral envelope; cellular_component	GO:0046789; host cell surface receptor binding; molecular_function
A01481	9	GO:0055114; oxidation-reduction process; biological_process	GO:0009055; NA	GO:0005788; endoplasmic reticulum lumen; cellular_component	GO:0045454; cell redox homeostasis; biological_process	GO:0009306; protein secretion; biological_process	GO:0015035; protein disulfide oxidoreductase activity; molecular_function	GO:0016209; NA	GO:0005783; endoplasmic reticulum; cellular_component	GO:0016491; oxidoreductase activity; molecular_function
A01482	2	GO:0006281; DNA repair; biological_process	GO:0004518; nuclease activity; molecular_function
A01483	3	GO:0016491; oxidoreductase activity; molecular_function	GO:0055114; oxidation-reduction process; biological_process	GO:0016706; oxidoreductase activity, acting on paired donors, with incorporation or reduction of molecular oxygen, 2-oxoglutarate as one donor, and incorporation of one atom each of oxygen into both donors; molecular_function
A01484	5	GO:0006355; regulation of transcription, DNA-dependent; biological_process	GO:0008270; zinc ion binding; molecular_function	GO:0005634; nucleus; cellular_component	GO:0003712; transcription cofactor activity; molecular_function	GO:0004402; histone acetyltransferase activity; molecular_function
A01485	3	GO:0055114; oxidation-reduction process; biological_process	GO:0008152; NA	GO:0016491; oxidoreductase activity; molecular_function
A01486	2	GO:0055085; transmembrane transport; biological_process	GO:0016021; integral to membrane; cellular_component
A01487	6	GO:0003677; DNA binding; molecular_function	GO:0006351; transcription, DNA-dependent; biological_process	GO:0000981; sequence-specific DNA binding RNA polymerase II transcription factor activity; molecular_function	GO:0005634; nucleus; cellular_component	GO:0006355; regulation of transcription, DNA-dependent; biological_process	GO:0008270; zinc ion binding; molecular_function
A01488	2	GO:0003333; amino acid transmembrane transport; biological_process	GO:0004222; metalloendopeptidase activity; molecular_function
A01489	3	GO:0016706; oxidoreductase activity, acting on paired donors, with incorporation or reduction of molecular oxygen, 2-oxoglutarate as one donor, and incorporation of one atom each of oxygen into both donors; molecular_function	GO:0055114; oxidation-reduction process; biological_process	GO:0016491; oxidoreductase activity; molecular_function
A01490	3	GO:0006629; lipid metabolic process; biological_process	GO:0004620; phospholipase activity; molecular_function	GO:0009395; phospholipid catabolic process; biological_process
A01491	2	GO:0008152; NA	GO:0003824; NA
A01492	1	GO:0005515; protein binding; molecular_function
A01494	3	GO:0006355; regulation of transcription, DNA-dependent; biological_process	GO:0005634; nucleus; cellular_component	GO:0046907; intracellular transport; biological_process
A01496	3	GO:0006486; protein glycosylation; biological_process	GO:0016020; membrane; cellular_component	GO:0000030; mannosyltransferase activity; molecular_function
A01497	4	GO:0005543; phospholipid binding; molecular_function	GO:0005938; cell cortex; cellular_component	GO:0032065; cortical protein anchoring; biological_process	GO:0005515; protein binding; molecular_function
A01498	4	GO:0006810; transport; biological_process	GO:0016020; membrane; cellular_component	GO:0055085; transmembrane transport; biological_process	GO:0016021; integral to membrane; cellular_component
A01499	11	GO:0005524; ATP binding; molecular_function	GO:0005525; GTP binding; molecular_function	GO:0003924; GTPase activity; molecular_function	GO:0006576; cellular biogenic amine metabolic process; biological_process	GO:0005634; nucleus; cellular_component	GO:0005737; cytoplasm; cellular_component	GO:0007049; cell cycle; biological_process	GO:0007264; small GTPase mediated signal transduction; biological_process	GO:0000166; nucleotide binding; molecular_function	GO:0016887; ATPase activity; molecular_function	GO:0005622; intracellular; cellular_component
A01500	16	GO:0008017; microtubule binding; molecular_function	GO:0005198; NA	GO:0051087; chaperone binding; molecular_function	GO:0019898; extrinsic to membrane; cellular_component	GO:0006457; protein folding; biological_process	GO:0016272; prefoldin complex; cellular_component	GO:0051082; unfolded protein binding; molecular_function	GO:0044780; NA	GO:0008092; cytoskeletal protein binding; molecular_function	GO:0010508; positive regulation of autophagy; biological_process	GO:0042803; protein homodimerization activity; molecular_function	GO:0000774; adenyl-nucleotide exchange factor activity; molecular_function	GO:0005737; cytoplasm; cellular_component	GO:0016021; integral to membrane; cellular_component	GO:0006914; autophagy; biological_process	GO:0008855; exodeoxyribonuclease VII activity; molecular_function
A01501	5	GO:0008965; phosphoenolpyruvate-protein phosphotransferase activity; molecular_function	GO:0009401; phosphoenolpyruvate-dependent sugar phosphotransferase system; biological_process	GO:0005737; cytoplasm; cellular_component	GO:0005515; protein binding; molecular_function	GO:0005351; sugar:hydrogen symporter activity; molecular_function
A01502	4	GO:0007049; cell cycle; biological_process	GO:0043093; cytokinesis by binary fission; biological_process	GO:0005737; cytoplasm; cellular_component	GO:0000917; barrier septum formation; biological_process
A01503	1	GO:0018024; histone-lysine N-methyltransferase activity; molecular_function
A01504	4	GO:0006364; rRNA processing; biological_process	GO:0008168; methyltransferase activity; molecular_function	GO:0032259; methylation; biological_process	GO:0005634; nucleus; cellular_component
A01506	4	GO:0003677; DNA binding; molecular_function	GO:0006351; transcription, DNA-dependent; biological_process	GO:0005634; nucleus; cellular_component	GO:0008270; zinc ion binding; molecular_function
A01508	4	GO:0005634; nucleus; cellular_component	GO:0008270; zinc ion binding; molecular_function	GO:0006351; transcription, DNA-dependent; biological_process	GO:0003677; DNA binding; molecular_function
A01509	5	GO:0008270; zinc ion binding; molecular_function	GO:0016491; oxidoreductase activity; molecular_function	GO:0004143; diacylglycerol kinase activity; molecular_function	GO:0055114; oxidation-reduction process; biological_process	GO:0007205; activation of protein kinase C activity by G-protein coupled receptor protein signaling pathway; biological_process
A01510	4	GO:0005634; nucleus; cellular_component	GO:0008270; zinc ion binding; molecular_function	GO:0006351; transcription, DNA-dependent; biological_process	GO:0003677; DNA binding; molecular_function
A01511	5	GO:0006310; DNA recombination; biological_process	GO:0006281; DNA repair; biological_process	GO:0003677; DNA binding; molecular_function	GO:0003910; DNA ligase (ATP) activity; molecular_function	GO:0005524; ATP binding; molecular_function
A01514	1	GO:0016787; hydrolase activity; molecular_function
A01515	3	GO:0016758; transferase activity, transferring hexosyl groups; molecular_function	GO:0005783; endoplasmic reticulum; cellular_component	GO:0016021; integral to membrane; cellular_component
A01516	3	GO:0003723; RNA binding; molecular_function	GO:0006413; translational initiation; biological_process	GO:0003743; translation initiation factor activity; molecular_function
A01517	7	GO:0004674; protein serine/threonine kinase activity; molecular_function	GO:0005515; protein binding; molecular_function	GO:0005524; ATP binding; molecular_function	GO:0007165; signal transduction; biological_process	GO:0004672; protein kinase activity; molecular_function	GO:0006468; protein phosphorylation; biological_process	GO:0035556; intracellular signal transduction; biological_process
A01518	2	GO:0005515; protein binding; molecular_function	GO:0003676; nucleic acid binding; molecular_function
A01519	4	GO:0005524; ATP binding; molecular_function	GO:0042626; ATPase activity, coupled to transmembrane movement of substances; molecular_function	GO:0008817; cob(I)yrinic acid a,c-diamide adenosyltransferase activity; molecular_function	GO:0009236; cobalamin biosynthetic process; biological_process
A01520	5	GO:0006397; mRNA processing; biological_process	GO:0005515; protein binding; molecular_function	GO:0005622; intracellular; cellular_component	GO:0005634; nucleus; cellular_component	GO:0006396; RNA processing; biological_process
A01521	2	GO:0005086; ARF guanyl-nucleotide exchange factor activity; molecular_function	GO:0032012; regulation of ARF protein signal transduction; biological_process
A01522	5	GO:0043093; cytokinesis by binary fission; biological_process	GO:0005089; Rho guanyl-nucleotide exchange factor activity; molecular_function	GO:0000917; barrier septum formation; biological_process	GO:0005737; cytoplasm; cellular_component	GO:0035023; regulation of Rho protein signal transduction; biological_process
A01523	1	GO:0005515; protein binding; molecular_function
A01524	1	GO:0005515; protein binding; molecular_function
A01527	3	GO:0004672; protein kinase activity; molecular_function	GO:0005524; ATP binding; molecular_function	GO:0006468; protein phosphorylation; biological_process
A01528	3	GO:0005840; ribosome; cellular_component	GO:0003735; structural constituent of ribosome; molecular_function	GO:0006412; translation; biological_process
A01529	1	GO:0006979; response to oxidative stress; biological_process
A01531	18	GO:0016887; ATPase activity; molecular_function	GO:0030286; dynein complex; cellular_component	GO:0000166; nucleotide binding; molecular_function	GO:0005525; GTP binding; molecular_function	GO:0005524; ATP binding; molecular_function	GO:0016021; integral to membrane; cellular_component	GO:0003777; microtubule motor activity; molecular_function	GO:0015979; photosynthesis; biological_process	GO:0007049; cell cycle; biological_process	GO:0051301; cell division; biological_process	GO:0016851; magnesium chelatase activity; molecular_function	GO:0007059; chromosome segregation; biological_process	GO:0005198; NA	GO:0007018; microtubule-based movement; biological_process	GO:0015995; chlorophyll biosynthetic process; biological_process	GO:0006810; transport; biological_process	GO:0003677; DNA binding; molecular_function	GO:0003924; GTPase activity; molecular_function
A01532	13	GO:0016891; endoribonuclease activity, producing 5'-phosphomonoesters; molecular_function	GO:0006396; RNA processing; biological_process	GO:0019079; viral genome replication; biological_process	GO:0016787; hydrolase activity; molecular_function	GO:0003723; RNA binding; molecular_function	GO:0003676; nucleic acid binding; molecular_function	GO:0016020; membrane; cellular_component	GO:0005524; ATP binding; molecular_function	GO:0003677; DNA binding; molecular_function	GO:0004525; ribonuclease III activity; molecular_function	GO:0017038; protein import; biological_process	GO:0008026; ATP-dependent helicase activity; molecular_function	GO:0004386; helicase activity; molecular_function
A01533	1	GO:0009966; regulation of signal transduction; biological_process
A01534	2	GO:0004418; hydroxymethylbilane synthase activity; molecular_function	GO:0033014; tetrapyrrole biosynthetic process; biological_process
A01536	15	GO:0005524; ATP binding; molecular_function	GO:0006310; DNA recombination; biological_process	GO:0003723; RNA binding; molecular_function	GO:0004252; serine-type endopeptidase activity; molecular_function	GO:0015995; chlorophyll biosynthetic process; biological_process	GO:0006508; proteolysis; biological_process	GO:0009378; four-way junction helicase activity; molecular_function	GO:0003678; DNA helicase activity; molecular_function	GO:0015979; photosynthesis; biological_process	GO:0003724; RNA helicase activity; molecular_function	GO:0006281; DNA repair; biological_process	GO:0004176; ATP-dependent peptidase activity; molecular_function	GO:0016851; magnesium chelatase activity; molecular_function	GO:0070526; threonylcarbamoyladenosine biosynthetic process; biological_process	GO:0016887; ATPase activity; molecular_function
A01537	3	GO:0003735; structural constituent of ribosome; molecular_function	GO:0006412; translation; biological_process	GO:0005840; ribosome; cellular_component
A01538	9	GO:0005672; transcription factor TFIIA complex; cellular_component	GO:0006367; transcription initiation from RNA polymerase II promoter; biological_process	GO:0016773; phosphotransferase activity, alcohol group as acceptor; molecular_function	GO:0004674; protein serine/threonine kinase activity; molecular_function	GO:0006468; protein phosphorylation; biological_process	GO:0016020; membrane; cellular_component	GO:0009103; lipopolysaccharide biosynthetic process; biological_process	GO:0005524; ATP binding; molecular_function	GO:0003824; NA
A01541	3	GO:0030983; mismatched DNA binding; molecular_function	GO:0005524; ATP binding; molecular_function	GO:0006298; mismatch repair; biological_process
A01542	6	GO:0006886; intracellular protein transport; biological_process	GO:0005083; small GTPase regulator activity; molecular_function	GO:0016192; vesicle-mediated transport; biological_process	GO:0005198; NA	GO:0030117; membrane coat; cellular_component	GO:0005515; protein binding; molecular_function
A01543	3	GO:0008168; methyltransferase activity; molecular_function	GO:0032259; methylation; biological_process	GO:0005515; protein binding; molecular_function
A01544	4	GO:0008138; protein tyrosine/serine/threonine phosphatase activity; molecular_function	GO:0004725; protein tyrosine phosphatase activity; molecular_function	GO:0006470; protein dephosphorylation; biological_process	GO:0004721; phosphoprotein phosphatase activity; molecular_function
A01545	4	GO:0006468; protein phosphorylation; biological_process	GO:0005524; ATP binding; molecular_function	GO:0004672; protein kinase activity; molecular_function	GO:0005515; protein binding; molecular_function
A01547	3	GO:0022857; transmembrane transporter activity; molecular_function	GO:0016021; integral to membrane; cellular_component	GO:0055085; transmembrane transport; biological_process
A01548	1	GO:0016740; transferase activity; molecular_function
A01549	1	GO:0005509; calcium ion binding; molecular_function
A01550	3	GO:0004674; protein serine/threonine kinase activity; molecular_function	GO:0005524; ATP binding; molecular_function	GO:0006468; protein phosphorylation; biological_process
A01551	11	GO:0006355; regulation of transcription, DNA-dependent; biological_process	GO:0019079; viral genome replication; biological_process	GO:0005524; ATP binding; molecular_function	GO:0006810; transport; biological_process	GO:0003676; nucleic acid binding; molecular_function	GO:0005525; GTP binding; molecular_function	GO:0006614; SRP-dependent cotranslational protein targeting to membrane; biological_process	GO:0003700; sequence-specific DNA binding transcription factor activity; molecular_function	GO:0008026; ATP-dependent helicase activity; molecular_function	GO:0043565; sequence-specific DNA binding; molecular_function	GO:0004386; helicase activity; molecular_function
A01552	3	GO:0005515; protein binding; molecular_function	GO:0006479; protein methylation; biological_process	GO:0008168; methyltransferase activity; molecular_function
A01553	3	GO:0006071; glycerol metabolic process; biological_process	GO:0005515; protein binding; molecular_function	GO:0008889; glycerophosphodiester phosphodiesterase activity; molecular_function
A01554	3	GO:0000439; core TFIIH complex; cellular_component	GO:0006289; nucleotide-excision repair; biological_process	GO:0006355; regulation of transcription, DNA-dependent; biological_process
A01555	1	GO:0016787; hydrolase activity; molecular_function
A01556	1	GO:0000902; cell morphogenesis; biological_process
A01557	2	GO:0008152; NA	GO:0016787; hydrolase activity; molecular_function
A01558	2	GO:0006396; RNA processing; biological_process	GO:0008173; RNA methyltransferase activity; molecular_function
A01559	4	GO:0003723; RNA binding; molecular_function	GO:0006412; translation; biological_process	GO:0003735; structural constituent of ribosome; molecular_function	GO:0005840; ribosome; cellular_component
A01560	3	GO:0072686; mitotic spindle; cellular_component	GO:0042729; DASH complex; cellular_component	GO:0008608; attachment of spindle microtubules to kinetochore; biological_process
A01561	6	GO:0016773; phosphotransferase activity, alcohol group as acceptor; molecular_function	GO:0006468; protein phosphorylation; biological_process	GO:0016020; membrane; cellular_component	GO:0009103; lipopolysaccharide biosynthetic process; biological_process	GO:0004672; protein kinase activity; molecular_function	GO:0005524; ATP binding; molecular_function
A01562	1	GO:0003993; acid phosphatase activity; molecular_function
A01564	2	GO:0006582; melanin metabolic process; biological_process	GO:0030411; scytalone dehydratase activity; molecular_function
A01565	7	GO:0005634; nucleus; cellular_component	GO:0005509; calcium ion binding; molecular_function	GO:0008152; NA	GO:0006260; DNA replication; biological_process	GO:0007283; spermatogenesis; biological_process	GO:0016491; oxidoreductase activity; molecular_function	GO:0000808; origin recognition complex; cellular_component
A01566	2	GO:0055114; oxidation-reduction process; biological_process	GO:0016491; oxidoreductase activity; molecular_function
A01567	6	GO:0045122; aflatoxin biosynthetic process; biological_process	GO:0008270; zinc ion binding; molecular_function	GO:0006355; regulation of transcription, DNA-dependent; biological_process	GO:0005634; nucleus; cellular_component	GO:0000981; sequence-specific DNA binding RNA polymerase II transcription factor activity; molecular_function	GO:0003677; DNA binding; molecular_function
A01568	5	GO:0051537; 2 iron, 2 sulfur cluster binding; molecular_function	GO:0016708; oxidoreductase activity, acting on paired donors, with incorporation or reduction of molecular oxygen, NADH or NADPH as one donor, and incorporation of two atoms of oxygen into one donor; molecular_function	GO:0055114; oxidation-reduction process; biological_process	GO:0019439; aromatic compound catabolic process; biological_process	GO:0005506; iron ion binding; molecular_function
A01569	1	GO:0016787; hydrolase activity; molecular_function
A01570	2	GO:0008152; NA	GO:0016747; transferase activity, transferring acyl groups other than amino-acyl groups; molecular_function
A01573	2	GO:0008152; NA	GO:0003824; NA
A01575	9	GO:0003824; NA	GO:0044237; cellular metabolic process; biological_process	GO:0051287; NAD binding; molecular_function	GO:0016616; oxidoreductase activity, acting on the CH-OH group of donors, NAD or NADP as acceptor; molecular_function	GO:0050662; coenzyme binding; molecular_function	GO:0016620; oxidoreductase activity, acting on the aldehyde or oxo group of donors, NAD or NADP as acceptor; molecular_function	GO:0006694; steroid biosynthetic process; biological_process	GO:0055114; oxidation-reduction process; biological_process	GO:0003854; 3-beta-hydroxy-delta5-steroid dehydrogenase activity; molecular_function
A01576	4	GO:0051537; 2 iron, 2 sulfur cluster binding; molecular_function	GO:0016491; oxidoreductase activity; molecular_function	GO:0005515; protein binding; molecular_function	GO:0055114; oxidation-reduction process; biological_process
A01577	3	GO:0003682; chromatin binding; molecular_function	GO:0042162; telomeric DNA binding; molecular_function	GO:0042803; protein homodimerization activity; molecular_function
A01578	2	GO:0005634; nucleus; cellular_component	GO:0006352; transcription initiation, DNA-dependent; biological_process
A01579	6	GO:0019439; aromatic compound catabolic process; biological_process	GO:0005506; iron ion binding; molecular_function	GO:0055114; oxidation-reduction process; biological_process	GO:0016708; oxidoreductase activity, acting on paired donors, with incorporation or reduction of molecular oxygen, NADH or NADPH as one donor, and incorporation of two atoms of oxygen into one donor; molecular_function	GO:0016491; oxidoreductase activity; molecular_function	GO:0051537; 2 iron, 2 sulfur cluster binding; molecular_function
A01580	3	GO:0006412; translation; biological_process	GO:0003735; structural constituent of ribosome; molecular_function	GO:0005840; ribosome; cellular_component
A01581	2	GO:0016491; oxidoreductase activity; molecular_function	GO:0055114; oxidation-reduction process; biological_process
A01582	5	GO:0003735; structural constituent of ribosome; molecular_function	GO:0008440; inositol trisphosphate 3-kinase activity; molecular_function	GO:0006414; translational elongation; biological_process	GO:0005622; intracellular; cellular_component	GO:0005840; ribosome; cellular_component
A01584	3	GO:0016491; oxidoreductase activity; molecular_function	GO:0008270; zinc ion binding; molecular_function	GO:0055114; oxidation-reduction process; biological_process
A01586	4	GO:0016810; hydrolase activity, acting on carbon-nitrogen (but not peptide) bonds; molecular_function	GO:0005975; carbohydrate metabolic process; biological_process	GO:0005198; NA	GO:0019028; viral capsid; cellular_component
A01587	2	GO:0005525; GTP binding; molecular_function	GO:0000166; nucleotide binding; molecular_function
A01589	2	GO:0005094; Rho GDP-dissociation inhibitor activity; molecular_function	GO:0005737; cytoplasm; cellular_component
A01590	4	GO:0005634; nucleus; cellular_component	GO:0008270; zinc ion binding; molecular_function	GO:0006351; transcription, DNA-dependent; biological_process	GO:0003677; DNA binding; molecular_function
A01591	1	GO:0016787; hydrolase activity; molecular_function
A01592	4	GO:0016192; vesicle-mediated transport; biological_process	GO:0030117; membrane coat; cellular_component	GO:0005515; protein binding; molecular_function	GO:0006886; intracellular protein transport; biological_process
A01593	6	GO:0016020; membrane; cellular_component	GO:0009405; pathogenesis; biological_process	GO:0005604; basement membrane; cellular_component	GO:0007067; mitosis; biological_process	GO:0007155; cell adhesion; biological_process	GO:0000775; chromosome, centromeric region; cellular_component
A01594	1	GO:0044237; cellular metabolic process; biological_process
A01595	2	GO:0007059; chromosome segregation; biological_process	GO:0007131; reciprocal meiotic recombination; biological_process
A01596	6	GO:0009055; NA	GO:0016209; NA	GO:0045454; cell redox homeostasis; biological_process	GO:0016491; oxidoreductase activity; molecular_function	GO:0015035; protein disulfide oxidoreductase activity; molecular_function	GO:0055114; oxidation-reduction process; biological_process
A01597	3	GO:0017004; cytochrome complex assembly; biological_process	GO:0016020; membrane; cellular_component	GO:0055114; oxidation-reduction process; biological_process
A01599	1	GO:0005515; protein binding; molecular_function
A01600	2	GO:0055114; oxidation-reduction process; biological_process	GO:0016491; oxidoreductase activity; molecular_function
A01601	2	GO:0005975; carbohydrate metabolic process; biological_process	GO:0004553; hydrolase activity, hydrolyzing O-glycosyl compounds; molecular_function
A01603	3	GO:0016021; integral to membrane; cellular_component	GO:0055114; oxidation-reduction process; biological_process	GO:0008121; ubiquinol-cytochrome-c reductase activity; molecular_function
A01604	8	GO:0043565; sequence-specific DNA binding; molecular_function	GO:0008060; ARF GTPase activator activity; molecular_function	GO:0003700; sequence-specific DNA binding transcription factor activity; molecular_function	GO:0008270; zinc ion binding; molecular_function	GO:0003743; translation initiation factor activity; molecular_function	GO:0006413; translational initiation; biological_process	GO:0032312; regulation of ARF GTPase activity; biological_process	GO:0006355; regulation of transcription, DNA-dependent; biological_process
A01606	9	GO:0050662; coenzyme binding; molecular_function	GO:0004488; methylenetetrahydrofolate dehydrogenase (NADP+) activity; molecular_function	GO:0055114; oxidation-reduction process; biological_process	GO:0009396; folic acid-containing compound biosynthetic process; biological_process	GO:0008152; NA	GO:0016491; oxidoreductase activity; molecular_function	GO:0009058; biosynthetic process; biological_process	GO:0003824; NA	GO:0044237; cellular metabolic process; biological_process
A01607	4	GO:0006508; proteolysis; biological_process	GO:0008233; peptidase activity; molecular_function	GO:0003824; NA	GO:0008152; NA
A01608	7	GO:0005525; GTP binding; molecular_function	GO:0007264; small GTPase mediated signal transduction; biological_process	GO:0015093; ferrous iron transmembrane transporter activity; molecular_function	GO:0015684; ferrous iron transport; biological_process	GO:0003924; GTPase activity; molecular_function	GO:0005622; intracellular; cellular_component	GO:0016021; integral to membrane; cellular_component
A01609	1	GO:0006777; Mo-molybdopterin cofactor biosynthetic process; biological_process
A01610	2	GO:0003779; actin binding; molecular_function	GO:0005622; intracellular; cellular_component
A01611	5	GO:0017137; Rab GTPase binding; molecular_function	GO:0006886; intracellular protein transport; biological_process	GO:0016020; membrane; cellular_component	GO:0016151; nickel ion binding; molecular_function	GO:0006464; protein modification process; biological_process
A01612	2	GO:0006231; dTMP biosynthetic process; biological_process	GO:0004799; thymidylate synthase activity; molecular_function
A01613	3	GO:0055085; transmembrane transport; biological_process	GO:0022857; transmembrane transporter activity; molecular_function	GO:0016021; integral to membrane; cellular_component
A01614	8	GO:0005524; ATP binding; molecular_function	GO:0003677; DNA binding; molecular_function	GO:0016706; oxidoreductase activity, acting on paired donors, with incorporation or reduction of molecular oxygen, 2-oxoglutarate as one donor, and incorporation of one atom each of oxygen into both donors; molecular_function	GO:0003676; nucleic acid binding; molecular_function	GO:0016787; hydrolase activity; molecular_function	GO:0016491; oxidoreductase activity; molecular_function	GO:0004386; helicase activity; molecular_function	GO:0055114; oxidation-reduction process; biological_process
A01615	7	GO:0008033; tRNA processing; biological_process	GO:0003723; RNA binding; molecular_function	GO:0006364; rRNA processing; biological_process	GO:0006379; mRNA cleavage; biological_process	GO:0030677; ribonuclease P complex; cellular_component	GO:0000172; ribonuclease MRP complex; cellular_component	GO:0004540; ribonuclease activity; molecular_function
A01616	2	GO:0000213; tRNA-intron endonuclease activity; molecular_function	GO:0006388; tRNA splicing, via endonucleolytic cleavage and ligation; biological_process
A01617	2	GO:0033588; Elongator holoenzyme complex; cellular_component	GO:0006357; regulation of transcription from RNA polymerase II promoter; biological_process
A01618	1	GO:0006351; transcription, DNA-dependent; biological_process
A01619	1	GO:0016787; hydrolase activity; molecular_function
A01622	1	GO:0016787; hydrolase activity; molecular_function
A01624	10	GO:0046917; triphosphoribosyl-dephospho-CoA synthase activity; molecular_function	GO:0016310; phosphorylation; biological_process	GO:0009403; toxin biosynthetic process; biological_process	GO:0055085; transmembrane transport; biological_process	GO:0006506; GPI anchor biosynthetic process; biological_process	GO:0005789; endoplasmic reticulum membrane; cellular_component	GO:0005524; ATP binding; molecular_function	GO:0016020; membrane; cellular_component	GO:0016021; integral to membrane; cellular_component	GO:0022857; transmembrane transporter activity; molecular_function
A01626	2	GO:0016021; integral to membrane; cellular_component	GO:0055085; transmembrane transport; biological_process
A01627	4	GO:0000981; sequence-specific DNA binding RNA polymerase II transcription factor activity; molecular_function	GO:0006355; regulation of transcription, DNA-dependent; biological_process	GO:0008270; zinc ion binding; molecular_function	GO:0005634; nucleus; cellular_component
A01628	1	GO:0005515; protein binding; molecular_function
A01629	6	GO:0008026; ATP-dependent helicase activity; molecular_function	GO:0016787; hydrolase activity; molecular_function	GO:0004386; helicase activity; molecular_function	GO:0003677; DNA binding; molecular_function	GO:0005524; ATP binding; molecular_function	GO:0003676; nucleic acid binding; molecular_function
A01630	2	GO:0015940; pantothenate biosynthetic process; biological_process	GO:0004592; pantoate-beta-alanine ligase activity; molecular_function
A01631	2	GO:0008152; NA	GO:0016746; transferase activity, transferring acyl groups; molecular_function
A01633	1	GO:0019031; viral envelope; cellular_component
A01635	3	GO:0005515; protein binding; molecular_function	GO:0005741; mitochondrial outer membrane; cellular_component	GO:0006626; protein targeting to mitochondrion; biological_process
A01636	3	GO:0008519; ammonium transmembrane transporter activity; molecular_function	GO:0015696; ammonium transport; biological_process	GO:0016020; membrane; cellular_component
A01637	1	GO:0016787; hydrolase activity; molecular_function
A01638	1	GO:0010181; FMN binding; molecular_function
A01641	5	GO:0003333; amino acid transmembrane transport; biological_process	GO:0055085; transmembrane transport; biological_process	GO:0006810; transport; biological_process	GO:0015171; amino acid transmembrane transporter activity; molecular_function	GO:0016020; membrane; cellular_component
A01642	2	GO:0019072; viral genome packaging; biological_process	GO:0042025; host cell nucleus; cellular_component
A01643	1	GO:0005515; protein binding; molecular_function
A01644	1	GO:0005515; protein binding; molecular_function
A01645	2	GO:0016021; integral to membrane; cellular_component	GO:0006820; anion transport; biological_process
A01646	6	GO:0050662; coenzyme binding; molecular_function	GO:0003724; RNA helicase activity; molecular_function	GO:0003723; RNA binding; molecular_function	GO:0044237; cellular metabolic process; biological_process	GO:0003824; NA	GO:0005524; ATP binding; molecular_function
A01647	3	GO:0055085; transmembrane transport; biological_process	GO:0016021; integral to membrane; cellular_component	GO:0022857; transmembrane transporter activity; molecular_function
A01650	4	GO:0055114; oxidation-reduction process; biological_process	GO:0003824; NA	GO:0008199; ferric iron binding; molecular_function	GO:0006725; cellular aromatic compound metabolic process; biological_process
A01651	9	GO:0055085; transmembrane transport; biological_process	GO:0005524; ATP binding; molecular_function	GO:0006810; transport; biological_process	GO:0005525; GTP binding; molecular_function	GO:0016021; integral to membrane; cellular_component	GO:0016301; kinase activity; molecular_function	GO:0003924; GTPase activity; molecular_function	GO:0042626; ATPase activity, coupled to transmembrane movement of substances; molecular_function	GO:0016887; ATPase activity; molecular_function
A01652	2	GO:0016881; acid-amino acid ligase activity; molecular_function	GO:0005515; protein binding; molecular_function
A01653	4	GO:0005215; NA	GO:0055085; transmembrane transport; biological_process	GO:0016020; membrane; cellular_component	GO:0006810; transport; biological_process
A01654	3	GO:0016705; oxidoreductase activity, acting on paired donors, with incorporation or reduction of molecular oxygen; molecular_function	GO:0000128; flocculation; biological_process	GO:0055114; oxidation-reduction process; biological_process
A01656	9	GO:0016887; ATPase activity; molecular_function	GO:0006260; DNA replication; biological_process	GO:0016851; magnesium chelatase activity; molecular_function	GO:0008134; transcription factor binding; molecular_function	GO:0015979; photosynthesis; biological_process	GO:0006355; regulation of transcription, DNA-dependent; biological_process	GO:0015995; chlorophyll biosynthetic process; biological_process	GO:0003677; DNA binding; molecular_function	GO:0005524; ATP binding; molecular_function
A01658	1	GO:0016020; membrane; cellular_component
A01659	2	GO:0006508; proteolysis; biological_process	GO:0016805; dipeptidase activity; molecular_function
A01661	5	GO:0050660; flavin adenine dinucleotide binding; molecular_function	GO:0055114; oxidation-reduction process; biological_process	GO:0016491; oxidoreductase activity; molecular_function	GO:0004499; flavin-containing monooxygenase activity; molecular_function	GO:0050661; NADP binding; molecular_function
A01664	9	GO:0016887; ATPase activity; molecular_function	GO:0070526; threonylcarbamoyladenosine biosynthetic process; biological_process	GO:0008152; NA	GO:0016301; kinase activity; molecular_function	GO:0003678; DNA helicase activity; molecular_function	GO:0016787; hydrolase activity; molecular_function	GO:0003677; DNA binding; molecular_function	GO:0005524; ATP binding; molecular_function	GO:0005525; GTP binding; molecular_function
A01665	6	GO:0055085; transmembrane transport; biological_process	GO:0006810; transport; biological_process	GO:0016020; membrane; cellular_component	GO:0016021; integral to membrane; cellular_component	GO:0005215; NA	GO:0022857; transmembrane transporter activity; molecular_function
A01666	1	GO:0016787; hydrolase activity; molecular_function
A01667	8	GO:0016773; phosphotransferase activity, alcohol group as acceptor; molecular_function	GO:0006397; mRNA processing; biological_process	GO:0009103; lipopolysaccharide biosynthetic process; biological_process	GO:0004672; protein kinase activity; molecular_function	GO:0016020; membrane; cellular_component	GO:0005524; ATP binding; molecular_function	GO:0006468; protein phosphorylation; biological_process	GO:0004540; ribonuclease activity; molecular_function
A01668	2	GO:0003824; NA	GO:0008152; NA
A01672	9	GO:0003918; DNA topoisomerase (ATP-hydrolyzing) activity; molecular_function	GO:0004386; helicase activity; molecular_function	GO:0008270; zinc ion binding; molecular_function	GO:0008026; ATP-dependent helicase activity; molecular_function	GO:0003677; DNA binding; molecular_function	GO:0005524; ATP binding; molecular_function	GO:0003676; nucleic acid binding; molecular_function	GO:0005515; protein binding; molecular_function	GO:0005634; nucleus; cellular_component
A01674	4	GO:0042802; identical protein binding; molecular_function	GO:0006508; proteolysis; biological_process	GO:0043086; negative regulation of catalytic activity; biological_process	GO:0004252; serine-type endopeptidase activity; molecular_function
A01675	1	GO:0005515; protein binding; molecular_function
A01676	1	GO:0005975; carbohydrate metabolic process; biological_process
A01677	3	GO:0006801; superoxide metabolic process; biological_process	GO:0055114; oxidation-reduction process; biological_process	GO:0046872; metal ion binding; molecular_function
A01678	6	GO:0003723; RNA binding; molecular_function	GO:0003676; nucleic acid binding; molecular_function	GO:0006397; mRNA processing; biological_process	GO:0016788; hydrolase activity, acting on ester bonds; molecular_function	GO:0005634; nucleus; cellular_component	GO:0005737; cytoplasm; cellular_component
A01679	4	GO:0055114; oxidation-reduction process; biological_process	GO:0016614; oxidoreductase activity, acting on CH-OH group of donors; molecular_function	GO:0050660; flavin adenine dinucleotide binding; molecular_function	GO:0016491; oxidoreductase activity; molecular_function
A01681	3	GO:0008270; zinc ion binding; molecular_function	GO:0016192; vesicle-mediated transport; biological_process	GO:0006886; intracellular protein transport; biological_process
A01682	2	GO:0004553; hydrolase activity, hydrolyzing O-glycosyl compounds; molecular_function	GO:0005975; carbohydrate metabolic process; biological_process
A01685	1	GO:0008080; N-acetyltransferase activity; molecular_function
A01686	5	GO:0055114; oxidation-reduction process; biological_process	GO:0016491; oxidoreductase activity; molecular_function	GO:0016209; NA	GO:0005509; calcium ion binding; molecular_function	GO:0045454; cell redox homeostasis; biological_process
A01687	1	GO:0005515; protein binding; molecular_function
A01688	2	GO:0003924; GTPase activity; molecular_function	GO:0005525; GTP binding; molecular_function
A01689	4	GO:0046961; proton-transporting ATPase activity, rotational mechanism; molecular_function	GO:0045261; proton-transporting ATP synthase complex, catalytic core F(1); cellular_component	GO:0046933; hydrogen ion transporting ATP synthase activity, rotational mechanism; molecular_function	GO:0015986; ATP synthesis coupled proton transport; biological_process
A01691	5	GO:0003677; DNA binding; molecular_function	GO:0003918; DNA topoisomerase (ATP-hydrolyzing) activity; molecular_function	GO:0006265; DNA topological change; biological_process	GO:0003917; DNA topoisomerase type I activity; molecular_function	GO:0005694; chromosome; cellular_component
A01692	12	GO:0008152; NA	GO:0045226; extracellular polysaccharide biosynthetic process; biological_process	GO:0016491; oxidoreductase activity; molecular_function	GO:0016616; oxidoreductase activity, acting on the CH-OH group of donors, NAD or NADP as acceptor; molecular_function	GO:0003824; NA	GO:0044237; cellular metabolic process; biological_process	GO:0008831; dTDP-4-dehydrorhamnose reductase activity; molecular_function	GO:0050662; coenzyme binding; molecular_function	GO:0003854; 3-beta-hydroxy-delta5-steroid dehydrogenase activity; molecular_function	GO:0055114; oxidation-reduction process; biological_process	GO:0006694; steroid biosynthetic process; biological_process	GO:0006813; potassium ion transport; biological_process
A01695	3	GO:0006508; proteolysis; biological_process	GO:0004198; calcium-dependent cysteine-type endopeptidase activity; molecular_function	GO:0005622; intracellular; cellular_component
A01697	2	GO:0003676; nucleic acid binding; molecular_function	GO:0016788; hydrolase activity, acting on ester bonds; molecular_function
A01698	1	GO:0004017; adenylate kinase activity; molecular_function
A01699	2	GO:0003896; DNA primase activity; molecular_function	GO:0006269; DNA replication, synthesis of RNA primer; biological_process
A01700	9	GO:0006412; translation; biological_process	GO:0005840; ribosome; cellular_component	GO:0005515; protein binding; molecular_function	GO:0003735; structural constituent of ribosome; molecular_function	GO:0006886; intracellular protein transport; biological_process	GO:0006888; ER to Golgi vesicle-mediated transport; biological_process	GO:0030127; COPII vesicle coat; cellular_component	GO:0008270; zinc ion binding; molecular_function	GO:0042802; identical protein binding; molecular_function
A01701	5	GO:0055085; transmembrane transport; biological_process	GO:0016020; membrane; cellular_component	GO:0006810; transport; biological_process	GO:0015171; amino acid transmembrane transporter activity; molecular_function	GO:0003333; amino acid transmembrane transport; biological_process
A01704	1	GO:0005576; NA
A01705	4	GO:0000981; sequence-specific DNA binding RNA polymerase II transcription factor activity; molecular_function	GO:0008270; zinc ion binding; molecular_function	GO:0006355; regulation of transcription, DNA-dependent; biological_process	GO:0005634; nucleus; cellular_component
A01706	3	GO:0055114; oxidation-reduction process; biological_process	GO:0016491; oxidoreductase activity; molecular_function	GO:0008152; NA
A01707	6	GO:0016616; oxidoreductase activity, acting on the CH-OH group of donors, NAD or NADP as acceptor; molecular_function	GO:0048037; cofactor binding; molecular_function	GO:0055114; oxidation-reduction process; biological_process	GO:0016491; oxidoreductase activity; molecular_function	GO:0008270; zinc ion binding; molecular_function	GO:0008152; NA
A01708	4	GO:0000981; sequence-specific DNA binding RNA polymerase II transcription factor activity; molecular_function	GO:0005634; nucleus; cellular_component	GO:0008270; zinc ion binding; molecular_function	GO:0006355; regulation of transcription, DNA-dependent; biological_process
A01709	1	GO:0016020; membrane; cellular_component
A01711	4	GO:0046961; proton-transporting ATPase activity, rotational mechanism; molecular_function	GO:0045261; proton-transporting ATP synthase complex, catalytic core F(1); cellular_component	GO:0015986; ATP synthesis coupled proton transport; biological_process	GO:0046933; hydrogen ion transporting ATP synthase activity, rotational mechanism; molecular_function
A01712	1	GO:0006355; regulation of transcription, DNA-dependent; biological_process
A01713	4	GO:0005840; ribosome; cellular_component	GO:0005622; intracellular; cellular_component	GO:0006412; translation; biological_process	GO:0003735; structural constituent of ribosome; molecular_function
A01714	1	GO:0003682; chromatin binding; molecular_function
A01715	2	GO:0004553; hydrolase activity, hydrolyzing O-glycosyl compounds; molecular_function	GO:0005975; carbohydrate metabolic process; biological_process
A01717	2	GO:0016021; integral to membrane; cellular_component	GO:0004659; prenyltransferase activity; molecular_function
A01721	5	GO:0016773; phosphotransferase activity, alcohol group as acceptor; molecular_function	GO:0003824; NA	GO:0009103; lipopolysaccharide biosynthetic process; biological_process	GO:0005524; ATP binding; molecular_function	GO:0016020; membrane; cellular_component
A01722	4	GO:0009394; 2'-deoxyribonucleotide metabolic process; biological_process	GO:0016787; hydrolase activity; molecular_function	GO:0046080; dUTP metabolic process; biological_process	GO:0008829; dCTP deaminase activity; molecular_function
A01724	9	GO:0016491; oxidoreductase activity; molecular_function	GO:0006508; proteolysis; biological_process	GO:0004190; aspartic-type endopeptidase activity; molecular_function	GO:0016705; oxidoreductase activity, acting on paired donors, with incorporation or reduction of molecular oxygen; molecular_function	GO:0050660; flavin adenine dinucleotide binding; molecular_function	GO:0008033; tRNA processing; biological_process	GO:0016117; carotenoid biosynthetic process; biological_process	GO:0055114; oxidation-reduction process; biological_process	GO:0016614; oxidoreductase activity, acting on CH-OH group of donors; molecular_function
A01726	3	GO:0050660; flavin adenine dinucleotide binding; molecular_function	GO:0016614; oxidoreductase activity, acting on CH-OH group of donors; molecular_function	GO:0055114; oxidation-reduction process; biological_process
A01727	5	GO:0003677; DNA binding; molecular_function	GO:0000398; nuclear mRNA splicing, via spliceosome; biological_process	GO:0005634; nucleus; cellular_component	GO:0005681; spliceosomal complex; cellular_component	GO:0045893; positive regulation of transcription, DNA-dependent; biological_process
A01728	1	GO:0005509; calcium ion binding; molecular_function
A01729	2	GO:0005097; Rab GTPase activator activity; molecular_function	GO:0032313; regulation of Rab GTPase activity; biological_process
A01730	1	GO:0003676; nucleic acid binding; molecular_function
A01731	1	GO:0005975; carbohydrate metabolic process; biological_process
A01732	3	GO:0000921; septin ring assembly; biological_process	GO:0016021; integral to membrane; cellular_component	GO:0005940; septin ring; cellular_component
A01733	1	GO:0005515; protein binding; molecular_function
A01734	2	GO:0055085; transmembrane transport; biological_process	GO:0016021; integral to membrane; cellular_component
A01735	3	GO:0015851; nucleobase transport; biological_process	GO:0016020; membrane; cellular_component	GO:0015205; nucleobase transmembrane transporter activity; molecular_function
A01737	5	GO:0005622; intracellular; cellular_component	GO:0006414; translational elongation; biological_process	GO:0005840; ribosome; cellular_component	GO:0005515; protein binding; molecular_function	GO:0003735; structural constituent of ribosome; molecular_function
A01739	2	GO:0030176; integral to endoplasmic reticulum membrane; cellular_component	GO:0009059; macromolecule biosynthetic process; biological_process
A01740	2	GO:0005634; nucleus; cellular_component	GO:0006355; regulation of transcription, DNA-dependent; biological_process
A01741	4	GO:0007165; signal transduction; biological_process	GO:0046872; metal ion binding; molecular_function	GO:0004114; 3',5'-cyclic-nucleotide phosphodiesterase activity; molecular_function	GO:0008081; phosphoric diester hydrolase activity; molecular_function
A01742	1	GO:0032040; small-subunit processome; cellular_component
A01743	6	GO:0016787; hydrolase activity; molecular_function	GO:0004386; helicase activity; molecular_function	GO:0003677; DNA binding; molecular_function	GO:0005524; ATP binding; molecular_function	GO:0003676; nucleic acid binding; molecular_function	GO:0008026; ATP-dependent helicase activity; molecular_function
A01744	4	GO:0008290; F-actin capping protein complex; cellular_component	GO:0003779; actin binding; molecular_function	GO:0030036; actin cytoskeleton organization; biological_process	GO:0071203; WASH complex; cellular_component
A01745	3	GO:0016592; mediator complex; cellular_component	GO:0001104; RNA polymerase II transcription cofactor activity; molecular_function	GO:0006357; regulation of transcription from RNA polymerase II promoter; biological_process
A01747	3	GO:0006355; regulation of transcription, DNA-dependent; biological_process	GO:0005515; protein binding; molecular_function	GO:0005634; nucleus; cellular_component
A01748	8	GO:0008152; NA	GO:0006629; lipid metabolic process; biological_process	GO:0015996; chlorophyll catabolic process; biological_process	GO:0006508; proteolysis; biological_process	GO:0016787; hydrolase activity; molecular_function	GO:0047746; chlorophyllase activity; molecular_function	GO:0004806; triglyceride lipase activity; molecular_function	GO:0008236; serine-type peptidase activity; molecular_function
A01752	2	GO:0016491; oxidoreductase activity; molecular_function	GO:0010181; FMN binding; molecular_function
A01753	1	GO:0046872; metal ion binding; molecular_function
A01754	2	GO:0005975; carbohydrate metabolic process; biological_process	GO:0004553; hydrolase activity, hydrolyzing O-glycosyl compounds; molecular_function
A01755	1	GO:0006520; cellular amino acid metabolic process; biological_process
A01756	3	GO:0005215; NA	GO:0016020; membrane; cellular_component	GO:0006810; transport; biological_process
A01757	10	GO:0003857; 3-hydroxyacyl-CoA dehydrogenase activity; molecular_function	GO:0050662; coenzyme binding; molecular_function	GO:0055114; oxidation-reduction process; biological_process	GO:0048037; cofactor binding; molecular_function	GO:0016491; oxidoreductase activity; molecular_function	GO:0008152; NA	GO:0016616; oxidoreductase activity, acting on the CH-OH group of donors, NAD or NADP as acceptor; molecular_function	GO:0044237; cellular metabolic process; biological_process	GO:0003824; NA	GO:0006631; fatty acid metabolic process; biological_process
A01758	2	GO:0008152; NA	GO:0016491; oxidoreductase activity; molecular_function
A01759	3	GO:0008270; zinc ion binding; molecular_function	GO:0006464; protein modification process; biological_process	GO:0016151; nickel ion binding; molecular_function
A01760	1	GO:0005515; protein binding; molecular_function
A01761	2	GO:0030833; regulation of actin filament polymerization; biological_process	GO:0005856; cytoskeleton; cellular_component
A01763	3	GO:0006355; regulation of transcription, DNA-dependent; biological_process	GO:0005634; nucleus; cellular_component	GO:0016021; integral to membrane; cellular_component
A01764	1	GO:0003824; NA
A01765	1	GO:0032040; small-subunit processome; cellular_component
A01767	1	GO:0005515; protein binding; molecular_function
A01768	5	GO:0003333; amino acid transmembrane transport; biological_process	GO:0055085; transmembrane transport; biological_process	GO:0006810; transport; biological_process	GO:0015171; amino acid transmembrane transporter activity; molecular_function	GO:0016020; membrane; cellular_component
A01769	2	GO:0006508; proteolysis; biological_process	GO:0004252; serine-type endopeptidase activity; molecular_function
A01772	4	GO:0016787; hydrolase activity; molecular_function	GO:0006508; proteolysis; biological_process	GO:0008236; serine-type peptidase activity; molecular_function	GO:0008152; NA
A01773	8	GO:0000049; tRNA binding; molecular_function	GO:0004812; aminoacyl-tRNA ligase activity; molecular_function	GO:0000166; nucleotide binding; molecular_function	GO:0006418; tRNA aminoacylation for protein translation; biological_process	GO:0005737; cytoplasm; cellular_component	GO:0043039; tRNA aminoacylation; biological_process	GO:0003676; nucleic acid binding; molecular_function	GO:0005524; ATP binding; molecular_function
A01775	11	GO:0005509; calcium ion binding; molecular_function	GO:0031514; motile cilium; cellular_component	GO:0048870; cell motility; biological_process	GO:0051258; protein polymerization; biological_process	GO:0043234; protein complex; cellular_component	GO:0006184; GTP catabolic process; biological_process	GO:0005515; protein binding; molecular_function	GO:0003924; GTPase activity; molecular_function	GO:0006810; transport; biological_process	GO:0005525; GTP binding; molecular_function	GO:0005886; plasma membrane; cellular_component
A01776	2	GO:0046872; metal ion binding; molecular_function	GO:0000166; nucleotide binding; molecular_function
A01777	1	GO:0005515; protein binding; molecular_function
A01778	3	GO:0000808; origin recognition complex; cellular_component	GO:0005634; nucleus; cellular_component	GO:0006260; DNA replication; biological_process
A01779	5	GO:0015171; amino acid transmembrane transporter activity; molecular_function	GO:0006810; transport; biological_process	GO:0016020; membrane; cellular_component	GO:0055085; transmembrane transport; biological_process	GO:0003333; amino acid transmembrane transport; biological_process
A01780	1	GO:0003723; RNA binding; molecular_function
A01781	9	GO:0006351; transcription, DNA-dependent; biological_process	GO:0005215; NA	GO:0055085; transmembrane transport; biological_process	GO:0016020; membrane; cellular_component	GO:0003677; DNA binding; molecular_function	GO:0006810; transport; biological_process	GO:0003899; DNA-directed RNA polymerase activity; molecular_function	GO:0016021; integral to membrane; cellular_component	GO:0022857; transmembrane transporter activity; molecular_function
A01782	6	GO:0008152; NA	GO:0008270; zinc ion binding; molecular_function	GO:0016491; oxidoreductase activity; molecular_function	GO:0055114; oxidation-reduction process; biological_process	GO:0048037; cofactor binding; molecular_function	GO:0016616; oxidoreductase activity, acting on the CH-OH group of donors, NAD or NADP as acceptor; molecular_function
A01784	2	GO:0016491; oxidoreductase activity; molecular_function	GO:0055114; oxidation-reduction process; biological_process
A01785	3	GO:0016021; integral to membrane; cellular_component	GO:0055085; transmembrane transport; biological_process	GO:0016020; membrane; cellular_component
A01786	3	GO:0055114; oxidation-reduction process; biological_process	GO:0005507; copper ion binding; molecular_function	GO:0016491; oxidoreductase activity; molecular_function
A01787	1	GO:0046872; metal ion binding; molecular_function
A01788	2	GO:0016747; transferase activity, transferring acyl groups other than amino-acyl groups; molecular_function	GO:0008080; N-acetyltransferase activity; molecular_function
A01789	15	GO:0016429; tRNA (adenine-N1-)-methyltransferase activity; molecular_function	GO:0030488; tRNA methylation; biological_process	GO:0001510; RNA methylation; biological_process	GO:0004719; protein-L-isoaspartate (D-aspartate) O-methyltransferase activity; molecular_function	GO:0008152; NA	GO:0005737; cytoplasm; cellular_component	GO:0008168; methyltransferase activity; molecular_function	GO:0031515; tRNA (m1A) methyltransferase complex; cellular_component	GO:0008176; tRNA (guanine-N7-)-methyltransferase activity; molecular_function	GO:0006400; tRNA modification; biological_process	GO:0008610; lipid biosynthetic process; biological_process	GO:0009452; RNA capping; biological_process	GO:0006464; protein modification process; biological_process	GO:0008276; protein methyltransferase activity; molecular_function	GO:0006479; protein methylation; biological_process
A01790	6	GO:0019439; aromatic compound catabolic process; biological_process	GO:0005506; iron ion binding; molecular_function	GO:0055114; oxidation-reduction process; biological_process	GO:0016708; oxidoreductase activity, acting on paired donors, with incorporation or reduction of molecular oxygen, NADH or NADPH as one donor, and incorporation of two atoms of oxygen into one donor; molecular_function	GO:0016491; oxidoreductase activity; molecular_function	GO:0051537; 2 iron, 2 sulfur cluster binding; molecular_function
A01792	11	GO:0008152; NA	GO:0006629; lipid metabolic process; biological_process	GO:0016787; hydrolase activity; molecular_function	GO:0009058; biosynthetic process; biological_process	GO:0015996; chlorophyll catabolic process; biological_process	GO:0016788; hydrolase activity, acting on ester bonds; molecular_function	GO:0004806; triglyceride lipase activity; molecular_function	GO:0008374; O-acyltransferase activity; molecular_function	GO:0047746; chlorophyllase activity; molecular_function	GO:0006505; GPI anchor metabolic process; biological_process	GO:0006886; intracellular protein transport; biological_process
A01793	13	GO:0019031; viral envelope; cellular_component	GO:0030674; protein binding, bridging; molecular_function	GO:0005198; NA	GO:0070403; NAD+ binding; molecular_function	GO:0051258; protein polymerization; biological_process	GO:0005577; fibrinogen complex; cellular_component	GO:0019028; viral capsid; cellular_component	GO:0007155; cell adhesion; biological_process	GO:0030168; platelet activation; biological_process	GO:0008289; lipid binding; molecular_function	GO:0005102; receptor binding; molecular_function	GO:0005604; basement membrane; cellular_component	GO:0007165; signal transduction; biological_process
A01794	14	GO:0015979; photosynthesis; biological_process	GO:0006355; regulation of transcription, DNA-dependent; biological_process	GO:0003678; DNA helicase activity; molecular_function	GO:0009378; four-way junction helicase activity; molecular_function	GO:0015995; chlorophyll biosynthetic process; biological_process	GO:0019079; viral genome replication; biological_process	GO:0005524; ATP binding; molecular_function	GO:0006310; DNA recombination; biological_process	GO:0016887; ATPase activity; molecular_function	GO:0006260; DNA replication; biological_process	GO:0006352; transcription initiation, DNA-dependent; biological_process	GO:0016851; magnesium chelatase activity; molecular_function	GO:0006281; DNA repair; biological_process	GO:0008134; transcription factor binding; molecular_function
A01795	5	GO:0005524; ATP binding; molecular_function	GO:0003918; DNA topoisomerase (ATP-hydrolyzing) activity; molecular_function	GO:0003677; DNA binding; molecular_function	GO:0005515; protein binding; molecular_function	GO:0005634; nucleus; cellular_component
A01796	1	GO:0006511; ubiquitin-dependent protein catabolic process; biological_process
A01797	3	GO:0055114; oxidation-reduction process; biological_process	GO:0010181; FMN binding; molecular_function	GO:0016491; oxidoreductase activity; molecular_function
A01798	9	GO:0051301; cell division; biological_process	GO:0007049; cell cycle; biological_process	GO:0007059; chromosome segregation; biological_process	GO:0000166; nucleotide binding; molecular_function	GO:0005524; ATP binding; molecular_function	GO:0003677; DNA binding; molecular_function	GO:0046872; metal ion binding; molecular_function	GO:0016021; integral to membrane; cellular_component	GO:0031419; cobalamin binding; molecular_function
A01799	3	GO:0055085; transmembrane transport; biological_process	GO:0016021; integral to membrane; cellular_component	GO:0022857; transmembrane transporter activity; molecular_function
A01800	8	GO:0005634; nucleus; cellular_component	GO:0019028; viral capsid; cellular_component	GO:0003677; DNA binding; molecular_function	GO:0046872; metal ion binding; molecular_function	GO:0010508; positive regulation of autophagy; biological_process	GO:0005198; NA	GO:0008270; zinc ion binding; molecular_function	GO:0006351; transcription, DNA-dependent; biological_process
A01801	1	GO:0005515; protein binding; molecular_function
A01804	3	GO:0006260; DNA replication; biological_process	GO:0005664; nuclear origin of replication recognition complex; cellular_component	GO:0003677; DNA binding; molecular_function
A01806	6	GO:0006352; transcription initiation, DNA-dependent; biological_process	GO:0003700; sequence-specific DNA binding transcription factor activity; molecular_function	GO:0006355; regulation of transcription, DNA-dependent; biological_process	GO:0016987; sigma factor activity; molecular_function	GO:0003677; DNA binding; molecular_function	GO:0043565; sequence-specific DNA binding; molecular_function
A01807	4	GO:0020037; heme binding; molecular_function	GO:0055114; oxidation-reduction process; biological_process	GO:0005506; iron ion binding; molecular_function	GO:0016705; oxidoreductase activity, acting on paired donors, with incorporation or reduction of molecular oxygen; molecular_function
A01808	4	GO:0008168; methyltransferase activity; molecular_function	GO:0008152; NA	GO:0006400; tRNA modification; biological_process	GO:0008176; tRNA (guanine-N7-)-methyltransferase activity; molecular_function
A01811	2	GO:0019031; viral envelope; cellular_component	GO:0019028; viral capsid; cellular_component
A01812	16	GO:0008152; NA	GO:0045226; extracellular polysaccharide biosynthetic process; biological_process	GO:0009058; biosynthetic process; biological_process	GO:0016616; oxidoreductase activity, acting on the CH-OH group of donors, NAD or NADP as acceptor; molecular_function	GO:0006694; steroid biosynthetic process; biological_process	GO:0004616; phosphogluconate dehydrogenase (decarboxylating) activity; molecular_function	GO:0016491; oxidoreductase activity; molecular_function	GO:0044237; cellular metabolic process; biological_process	GO:0009089; lysine biosynthetic process via diaminopimelate; biological_process	GO:0003824; NA	GO:0050662; coenzyme binding; molecular_function	GO:0008831; dTDP-4-dehydrorhamnose reductase activity; molecular_function	GO:0008839; dihydrodipicolinate reductase activity; molecular_function	GO:0055114; oxidation-reduction process; biological_process	GO:0003854; 3-beta-hydroxy-delta5-steroid dehydrogenase activity; molecular_function	GO:0006098; pentose-phosphate shunt; biological_process
A01816	3	GO:0003887; DNA-directed DNA polymerase activity; molecular_function	GO:0006351; transcription, DNA-dependent; biological_process	GO:0003677; DNA binding; molecular_function
A01817	3	GO:0005975; carbohydrate metabolic process; biological_process	GO:0004553; hydrolase activity, hydrolyzing O-glycosyl compounds; molecular_function	GO:0005515; protein binding; molecular_function
A01818	2	GO:0005198; NA	GO:0019028; viral capsid; cellular_component
A01819	11	GO:0005634; nucleus; cellular_component	GO:0016021; integral to membrane; cellular_component	GO:0005737; cytoplasm; cellular_component	GO:0003924; GTPase activity; molecular_function	GO:0005524; ATP binding; molecular_function	GO:0005525; GTP binding; molecular_function	GO:0016887; ATPase activity; molecular_function	GO:0005622; intracellular; cellular_component	GO:0015684; ferrous iron transport; biological_process	GO:0015093; ferrous iron transmembrane transporter activity; molecular_function	GO:0007264; small GTPase mediated signal transduction; biological_process
A01821	13	GO:0070526; threonylcarbamoyladenosine biosynthetic process; biological_process	GO:0016887; ATPase activity; molecular_function	GO:0008134; transcription factor binding; molecular_function	GO:0006281; DNA repair; biological_process	GO:0016851; magnesium chelatase activity; molecular_function	GO:0009378; four-way junction helicase activity; molecular_function	GO:0006355; regulation of transcription, DNA-dependent; biological_process	GO:0015979; photosynthesis; biological_process	GO:0003724; RNA helicase activity; molecular_function	GO:0003723; RNA binding; molecular_function	GO:0006310; DNA recombination; biological_process	GO:0005524; ATP binding; molecular_function	GO:0015995; chlorophyll biosynthetic process; biological_process
A01822	7	GO:0005730; nucleolus; cellular_component	GO:0005622; intracellular; cellular_component	GO:0005096; GTPase activator activity; molecular_function	GO:0030688; preribosome, small subunit precursor; cellular_component	GO:0051056; regulation of small GTPase mediated signal transduction; biological_process	GO:0000462; maturation of SSU-rRNA from tricistronic rRNA transcript (SSU-rRNA, 5.8S rRNA, LSU-rRNA); biological_process	GO:0030686; 90S preribosome; cellular_component
A01823	2	GO:0003824; NA	GO:0008152; NA
A01824	7	GO:0005737; cytoplasm; cellular_component	GO:0046168; glycerol-3-phosphate catabolic process; biological_process	GO:0004367; glycerol-3-phosphate dehydrogenase [NAD+] activity; molecular_function	GO:0005975; carbohydrate metabolic process; biological_process	GO:0055114; oxidation-reduction process; biological_process	GO:0051287; NAD binding; molecular_function	GO:0016616; oxidoreductase activity, acting on the CH-OH group of donors, NAD or NADP as acceptor; molecular_function
A01825	6	GO:0043169; cation binding; molecular_function	GO:0004135; amylo-alpha-1,6-glucosidase activity; molecular_function	GO:0004134; 4-alpha-glucanotransferase activity; molecular_function	GO:0005980; glycogen catabolic process; biological_process	GO:0005975; carbohydrate metabolic process; biological_process	GO:0003824; NA
A01826	1	GO:0016020; membrane; cellular_component
A01828	1	GO:0009058; biosynthetic process; biological_process
A01830	3	GO:0020037; heme binding; molecular_function	GO:0005506; iron ion binding; molecular_function	GO:0009055; NA
A01831	4	GO:0005737; cytoplasm; cellular_component	GO:0005515; protein binding; molecular_function	GO:0048278; vesicle docking; biological_process	GO:0006887; exocytosis; biological_process
A01833	2	GO:0005515; protein binding; molecular_function	GO:0003676; nucleic acid binding; molecular_function
A01835	7	GO:0043565; sequence-specific DNA binding; molecular_function	GO:0046872; metal ion binding; molecular_function	GO:0003677; DNA binding; molecular_function	GO:0005634; nucleus; cellular_component	GO:0008270; zinc ion binding; molecular_function	GO:0006355; regulation of transcription, DNA-dependent; biological_process	GO:0003700; sequence-specific DNA binding transcription factor activity; molecular_function
A01836	7	GO:0006886; intracellular protein transport; biological_process	GO:0005785; signal recognition particle receptor complex; cellular_component	GO:0005047; signal recognition particle binding; molecular_function	GO:0005525; GTP binding; molecular_function	GO:0006184; GTP catabolic process; biological_process	GO:0003924; GTPase activity; molecular_function	GO:0005515; protein binding; molecular_function
A01838	3	GO:0006298; mismatch repair; biological_process	GO:0030983; mismatched DNA binding; molecular_function	GO:0005524; ATP binding; molecular_function
A01839	1	GO:0005515; protein binding; molecular_function
A01842	4	GO:0005634; nucleus; cellular_component	GO:0008270; zinc ion binding; molecular_function	GO:0006355; regulation of transcription, DNA-dependent; biological_process	GO:0000981; sequence-specific DNA binding RNA polymerase II transcription factor activity; molecular_function
A01844	7	GO:0000981; sequence-specific DNA binding RNA polymerase II transcription factor activity; molecular_function	GO:0016020; membrane; cellular_component	GO:0005975; carbohydrate metabolic process; biological_process	GO:0016758; transferase activity, transferring hexosyl groups; molecular_function	GO:0008270; zinc ion binding; molecular_function	GO:0006355; regulation of transcription, DNA-dependent; biological_process	GO:0005634; nucleus; cellular_component
A01845	2	GO:0005634; nucleus; cellular_component	GO:0006355; regulation of transcription, DNA-dependent; biological_process
A01846	1	GO:0016747; transferase activity, transferring acyl groups other than amino-acyl groups; molecular_function
A01847	2	GO:0008152; NA	GO:0003824; NA
A01849	2	GO:0003824; NA	GO:0008152; NA
A01850	1	GO:0016021; integral to membrane; cellular_component
A01853	3	GO:0016021; integral to membrane; cellular_component	GO:0019031; viral envelope; cellular_component	GO:0055085; transmembrane transport; biological_process
A01854	3	GO:0022857; transmembrane transporter activity; molecular_function	GO:0016021; integral to membrane; cellular_component	GO:0055085; transmembrane transport; biological_process
A01855	2	GO:0016021; integral to membrane; cellular_component	GO:0055085; transmembrane transport; biological_process
A01857	1	GO:0005515; protein binding; molecular_function
A01860	2	GO:0016021; integral to membrane; cellular_component	GO:0005634; nucleus; cellular_component
A01861	3	GO:0003755; peptidyl-prolyl cis-trans isomerase activity; molecular_function	GO:0006457; protein folding; biological_process	GO:0005515; protein binding; molecular_function
A01862	2	GO:0044267; cellular protein metabolic process; biological_process	GO:0005524; ATP binding; molecular_function
A01864	2	GO:0016021; integral to membrane; cellular_component	GO:0055085; transmembrane transport; biological_process
A01867	2	GO:0003824; NA	GO:0008152; NA
A01868	10	GO:0006631; fatty acid metabolic process; biological_process	GO:0008152; NA	GO:0016491; oxidoreductase activity; molecular_function	GO:0008677; 2-dehydropantoate 2-reductase activity; molecular_function	GO:0008168; methyltransferase activity; molecular_function	GO:0055114; oxidation-reduction process; biological_process	GO:0016117; carotenoid biosynthetic process; biological_process	GO:0006813; potassium ion transport; biological_process	GO:0003857; 3-hydroxyacyl-CoA dehydrogenase activity; molecular_function	GO:0016705; oxidoreductase activity, acting on paired donors, with incorporation or reduction of molecular oxygen; molecular_function
A01870	2	GO:0003913; DNA photolyase activity; molecular_function	GO:0006281; DNA repair; biological_process
A01871	6	GO:0005634; nucleus; cellular_component	GO:0008270; zinc ion binding; molecular_function	GO:0006355; regulation of transcription, DNA-dependent; biological_process	GO:0000981; sequence-specific DNA binding RNA polymerase II transcription factor activity; molecular_function	GO:0006351; transcription, DNA-dependent; biological_process	GO:0003677; DNA binding; molecular_function
A01872	1	GO:0016021; integral to membrane; cellular_component
A01874	2	GO:0000166; nucleotide binding; molecular_function	GO:0046872; metal ion binding; molecular_function
A01876	4	GO:0004427; inorganic diphosphatase activity; molecular_function	GO:0000287; magnesium ion binding; molecular_function	GO:0005737; cytoplasm; cellular_component	GO:0006796; phosphate metabolic process; biological_process
A01878	4	GO:0006096; glycolysis; biological_process	GO:0000015; phosphopyruvate hydratase complex; cellular_component	GO:0000287; magnesium ion binding; molecular_function	GO:0004634; phosphopyruvate hydratase activity; molecular_function
A01879	3	GO:0016021; integral to membrane; cellular_component	GO:0022857; transmembrane transporter activity; molecular_function	GO:0055085; transmembrane transport; biological_process
A01880	2	GO:0008152; NA	GO:0016491; oxidoreductase activity; molecular_function
A01881	6	GO:0006355; regulation of transcription, DNA-dependent; biological_process	GO:0008270; zinc ion binding; molecular_function	GO:0005634; nucleus; cellular_component	GO:0000981; sequence-specific DNA binding RNA polymerase II transcription factor activity; molecular_function	GO:0006351; transcription, DNA-dependent; biological_process	GO:0003677; DNA binding; molecular_function
A01885	7	GO:0006779; porphyrin biosynthetic process; biological_process	GO:0006813; potassium ion transport; biological_process	GO:0050660; flavin adenine dinucleotide binding; molecular_function	GO:0043115; precorrin-2 dehydrogenase activity; molecular_function	GO:0055114; oxidation-reduction process; biological_process	GO:0016491; oxidoreductase activity; molecular_function	GO:0019354; siroheme biosynthetic process; biological_process
A01888	1	GO:0046983; protein dimerization activity; molecular_function
A01894	1	GO:0005515; protein binding; molecular_function
A01897	3	GO:0022857; transmembrane transporter activity; molecular_function	GO:0016021; integral to membrane; cellular_component	GO:0055085; transmembrane transport; biological_process
A01898	2	GO:0008152; NA	GO:0003824; NA
A01899	7	GO:0016705; oxidoreductase activity, acting on paired donors, with incorporation or reduction of molecular oxygen; molecular_function	GO:0016491; oxidoreductase activity; molecular_function	GO:0055114; oxidation-reduction process; biological_process	GO:0006631; fatty acid metabolic process; biological_process	GO:0050151; oleate hydratase activity; molecular_function	GO:0050660; flavin adenine dinucleotide binding; molecular_function	GO:0016117; carotenoid biosynthetic process; biological_process
A01900	1	GO:0015743; malate transport; biological_process
A01901	7	GO:0016021; integral to membrane; cellular_component	GO:0030001; metal ion transport; biological_process	GO:0030269; tetrahydromethanopterin S-methyltransferase activity; molecular_function	GO:0016020; membrane; cellular_component	GO:0015948; methanogenesis; biological_process	GO:0046873; metal ion transmembrane transporter activity; molecular_function	GO:0055085; transmembrane transport; biological_process
A01903	13	GO:0006281; DNA repair; biological_process	GO:0016851; magnesium chelatase activity; molecular_function	GO:0007010; cytoskeleton organization; biological_process	GO:0016887; ATPase activity; molecular_function	GO:0006310; DNA recombination; biological_process	GO:0003824; NA	GO:0005524; ATP binding; molecular_function	GO:0009116; nucleoside metabolic process; biological_process	GO:0015995; chlorophyll biosynthetic process; biological_process	GO:0003779; actin binding; molecular_function	GO:0005515; protein binding; molecular_function	GO:0009378; four-way junction helicase activity; molecular_function	GO:0015979; photosynthesis; biological_process
A01905	3	GO:0016491; oxidoreductase activity; molecular_function	GO:0055114; oxidation-reduction process; biological_process	GO:0016706; oxidoreductase activity, acting on paired donors, with incorporation or reduction of molecular oxygen, 2-oxoglutarate as one donor, and incorporation of one atom each of oxygen into both donors; molecular_function
A01908	4	GO:0008152; NA	GO:0016491; oxidoreductase activity; molecular_function	GO:0009116; nucleoside metabolic process; biological_process	GO:0003824; NA
A01910	3	GO:0016020; membrane; cellular_component	GO:0005315; inorganic phosphate transmembrane transporter activity; molecular_function	GO:0006817; phosphate transport; biological_process
A01912	1	GO:0015035; protein disulfide oxidoreductase activity; molecular_function
A01913	1	GO:0005515; protein binding; molecular_function
A01915	4	GO:0010333; terpene synthase activity; molecular_function	GO:0000287; magnesium ion binding; molecular_function	GO:0016829; lyase activity; molecular_function	GO:0008299; isoprenoid biosynthetic process; biological_process
A01916	2	GO:0016021; integral to membrane; cellular_component	GO:0004659; prenyltransferase activity; molecular_function
A01917	4	GO:0020037; heme binding; molecular_function	GO:0055114; oxidation-reduction process; biological_process	GO:0005506; iron ion binding; molecular_function	GO:0016705; oxidoreductase activity, acting on paired donors, with incorporation or reduction of molecular oxygen; molecular_function
A01918	7	GO:0016021; integral to membrane; cellular_component	GO:0016491; oxidoreductase activity; molecular_function	GO:0016705; oxidoreductase activity, acting on paired donors, with incorporation or reduction of molecular oxygen; molecular_function	GO:0004506; squalene monooxygenase activity; molecular_function	GO:0055114; oxidation-reduction process; biological_process	GO:0016117; carotenoid biosynthetic process; biological_process	GO:0050660; flavin adenine dinucleotide binding; molecular_function
A01919	4	GO:0016705; oxidoreductase activity, acting on paired donors, with incorporation or reduction of molecular oxygen; molecular_function	GO:0005506; iron ion binding; molecular_function	GO:0055114; oxidation-reduction process; biological_process	GO:0020037; heme binding; molecular_function
A01920	2	GO:0016747; transferase activity, transferring acyl groups other than amino-acyl groups; molecular_function	GO:0008152; NA
A01922	1	GO:0005515; protein binding; molecular_function
A01923	3	GO:0055114; oxidation-reduction process; biological_process	GO:0016706; oxidoreductase activity, acting on paired donors, with incorporation or reduction of molecular oxygen, 2-oxoglutarate as one donor, and incorporation of one atom each of oxygen into both donors; molecular_function	GO:0016491; oxidoreductase activity; molecular_function
A01924	2	GO:0005515; protein binding; molecular_function	GO:0006270; DNA-dependent DNA replication initiation; biological_process
A01925	1	GO:0006629; lipid metabolic process; biological_process
A01926	1	GO:0005515; protein binding; molecular_function
A01927	1	GO:0016787; hydrolase activity; molecular_function
A01928	10	GO:0007186; G-protein coupled receptor protein signaling pathway; biological_process	GO:0007264; small GTPase mediated signal transduction; biological_process	GO:0005622; intracellular; cellular_component	GO:0005525; GTP binding; molecular_function	GO:0003924; GTPase activity; molecular_function	GO:0019001; guanyl nucleotide binding; molecular_function	GO:0005634; nucleus; cellular_component	GO:0031683; G-protein beta/gamma-subunit complex binding; molecular_function	GO:0004871; signal transducer activity; molecular_function	GO:0005737; cytoplasm; cellular_component
A01929	1	GO:0005515; protein binding; molecular_function
A01930	1	GO:0017022; myosin binding; molecular_function
A01931	6	GO:0005634; nucleus; cellular_component	GO:0030896; checkpoint clamp complex; cellular_component	GO:0003677; DNA binding; molecular_function	GO:0006281; DNA repair; biological_process	GO:0000077; DNA damage checkpoint; biological_process	GO:0006275; regulation of DNA replication; biological_process
A01932	5	GO:0001772; immunological synapse; cellular_component	GO:0016021; integral to membrane; cellular_component	GO:0097197; NA	GO:0004575; sucrose alpha-glucosidase activity; molecular_function	GO:0004564; beta-fructofuranosidase activity; molecular_function
A01933	6	GO:0005215; NA	GO:0055085; transmembrane transport; biological_process	GO:0015948; methanogenesis; biological_process	GO:0016020; membrane; cellular_component	GO:0030269; tetrahydromethanopterin S-methyltransferase activity; molecular_function	GO:0006810; transport; biological_process
A01934	5	GO:0055114; oxidation-reduction process; biological_process	GO:0055085; transmembrane transport; biological_process	GO:0051287; NAD binding; molecular_function	GO:0016021; integral to membrane; cellular_component	GO:0004471; malate dehydrogenase (decarboxylating) activity; molecular_function
A01936	1	GO:0003676; nucleic acid binding; molecular_function
A01937	3	GO:0005634; nucleus; cellular_component	GO:0006355; regulation of transcription, DNA-dependent; biological_process	GO:0003700; sequence-specific DNA binding transcription factor activity; molecular_function
A01938	5	GO:0008053; mitochondrial fusion; biological_process	GO:0005741; mitochondrial outer membrane; cellular_component	GO:0003924; GTPase activity; molecular_function	GO:0016021; integral to membrane; cellular_component	GO:0006184; GTP catabolic process; biological_process
A01939	1	GO:0005515; protein binding; molecular_function
A01940	1	GO:0005515; protein binding; molecular_function
A01941	10	GO:0016887; ATPase activity; molecular_function	GO:0006281; DNA repair; biological_process	GO:0016851; magnesium chelatase activity; molecular_function	GO:0009378; four-way junction helicase activity; molecular_function	GO:0015979; photosynthesis; biological_process	GO:0005524; ATP binding; molecular_function	GO:0016020; membrane; cellular_component	GO:0006810; transport; biological_process	GO:0006310; DNA recombination; biological_process	GO:0015995; chlorophyll biosynthetic process; biological_process
A01943	11	GO:0055114; oxidation-reduction process; biological_process	GO:0006418; tRNA aminoacylation for protein translation; biological_process	GO:0000166; nucleotide binding; molecular_function	GO:0004812; aminoacyl-tRNA ligase activity; molecular_function	GO:0000049; tRNA binding; molecular_function	GO:0005524; ATP binding; molecular_function	GO:0003676; nucleic acid binding; molecular_function	GO:0016706; oxidoreductase activity, acting on paired donors, with incorporation or reduction of molecular oxygen, 2-oxoglutarate as one donor, and incorporation of one atom each of oxygen into both donors; molecular_function	GO:0043039; tRNA aminoacylation; biological_process	GO:0016491; oxidoreductase activity; molecular_function	GO:0005737; cytoplasm; cellular_component
A01948	8	GO:0008270; zinc ion binding; molecular_function	GO:0033179; proton-transporting V-type ATPase, V0 domain; cellular_component	GO:0015991; ATP hydrolysis coupled proton transport; biological_process	GO:0015078; hydrogen ion transmembrane transporter activity; molecular_function	GO:0005515; protein binding; molecular_function	GO:0046872; metal ion binding; molecular_function	GO:0006457; protein folding; biological_process	GO:0015031; protein transport; biological_process
A01949	1	GO:0005515; protein binding; molecular_function
A01951	3	GO:0006412; translation; biological_process	GO:0003735; structural constituent of ribosome; molecular_function	GO:0005840; ribosome; cellular_component
A01952	2	GO:0016491; oxidoreductase activity; molecular_function	GO:0055114; oxidation-reduction process; biological_process
A01953	7	GO:0006355; regulation of transcription, DNA-dependent; biological_process	GO:0005634; nucleus; cellular_component	GO:0019627; urea metabolic process; biological_process	GO:0043419; urea catabolic process; biological_process	GO:0016151; nickel ion binding; molecular_function	GO:0009039; urease activity; molecular_function	GO:0016787; hydrolase activity; molecular_function
A01957	2	GO:0008152; NA	GO:0016491; oxidoreductase activity; molecular_function
A01958	1	GO:0008430; selenium binding; molecular_function
A01960	5	GO:0005515; protein binding; molecular_function	GO:0008270; zinc ion binding; molecular_function	GO:0005680; anaphase-promoting complex; cellular_component	GO:0046872; metal ion binding; molecular_function	GO:0004842; ubiquitin-protein ligase activity; molecular_function
A01961	1	GO:0003993; acid phosphatase activity; molecular_function
A01962	2	GO:0030674; protein binding, bridging; molecular_function	GO:0051015; actin filament binding; molecular_function
A01963	3	GO:0055114; oxidation-reduction process; biological_process	GO:0008270; zinc ion binding; molecular_function	GO:0016491; oxidoreductase activity; molecular_function
A01964	1	GO:0004842; ubiquitin-protein ligase activity; molecular_function
A01965	3	GO:0003735; structural constituent of ribosome; molecular_function	GO:0006412; translation; biological_process	GO:0005840; ribosome; cellular_component
A01967	3	GO:0016226; iron-sulfur cluster assembly; biological_process	GO:0051536; iron-sulfur cluster binding; molecular_function	GO:0005506; iron ion binding; molecular_function
A01968	2	GO:0016844; strictosidine synthase activity; molecular_function	GO:0009058; biosynthetic process; biological_process
A01969	4	GO:0000981; sequence-specific DNA binding RNA polymerase II transcription factor activity; molecular_function	GO:0005634; nucleus; cellular_component	GO:0008270; zinc ion binding; molecular_function	GO:0006355; regulation of transcription, DNA-dependent; biological_process
A01970	2	GO:0005622; intracellular; cellular_component	GO:0008270; zinc ion binding; molecular_function
A01971	5	GO:0005622; intracellular; cellular_component	GO:0007264; small GTPase mediated signal transduction; biological_process	GO:0005085; guanyl-nucleotide exchange factor activity; molecular_function	GO:0005525; GTP binding; molecular_function	GO:0051056; regulation of small GTPase mediated signal transduction; biological_process
A01973	2	GO:0004842; ubiquitin-protein ligase activity; molecular_function	GO:0008270; zinc ion binding; molecular_function
A01974	2	GO:0009245; lipid A biosynthetic process; biological_process	GO:0008915; lipid-A-disaccharide synthase activity; molecular_function
A01975	7	GO:0003700; sequence-specific DNA binding transcription factor activity; molecular_function	GO:0006355; regulation of transcription, DNA-dependent; biological_process	GO:0008810; cellulase activity; molecular_function	GO:0042025; host cell nucleus; cellular_component	GO:0006275; regulation of DNA replication; biological_process	GO:0003677; DNA binding; molecular_function	GO:0000272; polysaccharide catabolic process; biological_process
A01976	5	GO:0000226; microtubule cytoskeleton organization; biological_process	GO:0000079; regulation of cyclin-dependent protein kinase activity; biological_process	GO:0000910; cytokinesis; biological_process	GO:0019901; protein kinase binding; molecular_function	GO:0008017; microtubule binding; molecular_function
A01977	1	GO:0016491; oxidoreductase activity; molecular_function
A01978	1	GO:0008080; N-acetyltransferase activity; molecular_function
A01979	5	GO:0004555; alpha,alpha-trehalase activity; molecular_function	GO:0005991; trehalose metabolic process; biological_process	GO:0030170; pyridoxal phosphate binding; molecular_function	GO:0008483; transaminase activity; molecular_function	GO:0009058; biosynthetic process; biological_process
A01982	2	GO:0006355; regulation of transcription, DNA-dependent; biological_process	GO:0005634; nucleus; cellular_component
A01983	4	GO:0016491; oxidoreductase activity; molecular_function	GO:0055114; oxidation-reduction process; biological_process	GO:0050660; flavin adenine dinucleotide binding; molecular_function	GO:0008762; UDP-N-acetylmuramate dehydrogenase activity; molecular_function
A01985	1	GO:0016021; integral to membrane; cellular_component
A01986	3	GO:0003677; DNA binding; molecular_function	GO:0005622; intracellular; cellular_component	GO:0006355; regulation of transcription, DNA-dependent; biological_process
A01987	4	GO:0016705; oxidoreductase activity, acting on paired donors, with incorporation or reduction of molecular oxygen; molecular_function	GO:0020037; heme binding; molecular_function	GO:0055114; oxidation-reduction process; biological_process	GO:0005506; iron ion binding; molecular_function
A01988	1	GO:0005515; protein binding; molecular_function
A01991	4	GO:0000921; septin ring assembly; biological_process	GO:0006914; autophagy; biological_process	GO:0016021; integral to membrane; cellular_component	GO:0005940; septin ring; cellular_component
A01992	1	GO:0005515; protein binding; molecular_function
A01993	1	GO:0016787; hydrolase activity; molecular_function
A01996	2	GO:0019012; NA	GO:0006270; DNA-dependent DNA replication initiation; biological_process
A01997	4	GO:0006270; DNA-dependent DNA replication initiation; biological_process	GO:0003677; DNA binding; molecular_function	GO:0045893; positive regulation of transcription, DNA-dependent; biological_process	GO:0005634; nucleus; cellular_component
A01998	5	GO:0016021; integral to membrane; cellular_component	GO:0005215; NA	GO:0016020; membrane; cellular_component	GO:0006814; sodium ion transport; biological_process	GO:0055085; transmembrane transport; biological_process
A02002	5	GO:0015986; ATP synthesis coupled proton transport; biological_process	GO:0016021; integral to membrane; cellular_component	GO:0000276; mitochondrial proton-transporting ATP synthase complex, coupling factor F(o); cellular_component	GO:0015078; hydrogen ion transmembrane transporter activity; molecular_function	GO:0055085; transmembrane transport; biological_process
A02003	3	GO:0052861; NA	GO:0052862; NA	GO:0016998; cell wall macromolecule catabolic process; biological_process
A02004	2	GO:0016021; integral to membrane; cellular_component	GO:0055085; transmembrane transport; biological_process
A02005	2	GO:0032040; small-subunit processome; cellular_component	GO:0006364; rRNA processing; biological_process
A02007	4	GO:0055114; oxidation-reduction process; biological_process	GO:0006570; tyrosine metabolic process; biological_process	GO:0004411; homogentisate 1,2-dioxygenase activity; molecular_function	GO:0006559; L-phenylalanine catabolic process; biological_process
A02009	3	GO:0005515; protein binding; molecular_function	GO:0003950; NAD+ ADP-ribosyltransferase activity; molecular_function	GO:0016881; acid-amino acid ligase activity; molecular_function
A02011	2	GO:0006071; glycerol metabolic process; biological_process	GO:0008889; glycerophosphodiester phosphodiesterase activity; molecular_function
A02012	6	GO:0003677; DNA binding; molecular_function	GO:0055085; transmembrane transport; biological_process	GO:0022857; transmembrane transporter activity; molecular_function	GO:0006355; regulation of transcription, DNA-dependent; biological_process	GO:0016021; integral to membrane; cellular_component	GO:0005634; nucleus; cellular_component
A02014	3	GO:0009405; pathogenesis; biological_process	GO:0019867; outer membrane; cellular_component	GO:0046903; secretion; biological_process
A02015	5	GO:0006351; transcription, DNA-dependent; biological_process	GO:0046872; metal ion binding; molecular_function	GO:0003677; DNA binding; molecular_function	GO:0005634; nucleus; cellular_component	GO:0008270; zinc ion binding; molecular_function
A02016	4	GO:0006541; glutamine metabolic process; biological_process	GO:0006221; pyrimidine nucleotide biosynthetic process; biological_process	GO:0016787; hydrolase activity; molecular_function	GO:0003883; CTP synthase activity; molecular_function
A02018	3	GO:0055085; transmembrane transport; biological_process	GO:0016021; integral to membrane; cellular_component	GO:0022857; transmembrane transporter activity; molecular_function
A02019	4	GO:0055114; oxidation-reduction process; biological_process	GO:0020037; heme binding; molecular_function	GO:0005506; iron ion binding; molecular_function	GO:0016705; oxidoreductase activity, acting on paired donors, with incorporation or reduction of molecular oxygen; molecular_function
A02020	3	GO:0055085; transmembrane transport; biological_process	GO:0016021; integral to membrane; cellular_component	GO:0022857; transmembrane transporter activity; molecular_function
A02021	3	GO:0055114; oxidation-reduction process; biological_process	GO:0016491; oxidoreductase activity; molecular_function	GO:0008152; NA
A02022	2	GO:0055114; oxidation-reduction process; biological_process	GO:0016491; oxidoreductase activity; molecular_function
A02025	3	GO:0016021; integral to membrane; cellular_component	GO:0022857; transmembrane transporter activity; molecular_function	GO:0055085; transmembrane transport; biological_process
A02027	4	GO:0016742; hydroxymethyl-, formyl- and related transferase activity; molecular_function	GO:0008152; NA	GO:0009058; biosynthetic process; biological_process	GO:0016597; amino acid binding; molecular_function
A02028	5	GO:0005524; ATP binding; molecular_function	GO:0042410; 6-carboxyhexanoate-CoA ligase activity; molecular_function	GO:0005975; carbohydrate metabolic process; biological_process	GO:0004553; hydrolase activity, hydrolyzing O-glycosyl compounds; molecular_function	GO:0009102; biotin biosynthetic process; biological_process
A02032	6	GO:0005634; nucleus; cellular_component	GO:0008270; zinc ion binding; molecular_function	GO:0006355; regulation of transcription, DNA-dependent; biological_process	GO:0006351; transcription, DNA-dependent; biological_process	GO:0000981; sequence-specific DNA binding RNA polymerase II transcription factor activity; molecular_function	GO:0003677; DNA binding; molecular_function
A02033	1	GO:0016831; carboxy-lyase activity; molecular_function
A02034	2	GO:0055085; transmembrane transport; biological_process	GO:0016021; integral to membrane; cellular_component
A02036	3	GO:0016491; oxidoreductase activity; molecular_function	GO:0008152; NA	GO:0055114; oxidation-reduction process; biological_process
A02037	14	GO:0016272; prefoldin complex; cellular_component	GO:0007165; signal transduction; biological_process	GO:0006457; protein folding; biological_process	GO:0005102; receptor binding; molecular_function	GO:0051082; unfolded protein binding; molecular_function	GO:0030168; platelet activation; biological_process	GO:0005516; calmodulin binding; molecular_function	GO:0016755; transferase activity, transferring amino-acyl groups; molecular_function	GO:0015269; calcium-activated potassium channel activity; molecular_function	GO:0051258; protein polymerization; biological_process	GO:0005577; fibrinogen complex; cellular_component	GO:0016021; integral to membrane; cellular_component	GO:0006813; potassium ion transport; biological_process	GO:0030674; protein binding, bridging; molecular_function
A02039	1	GO:0005515; protein binding; molecular_function
A02041	5	GO:0005215; NA	GO:0016021; integral to membrane; cellular_component	GO:0055085; transmembrane transport; biological_process	GO:0006810; transport; biological_process	GO:0016020; membrane; cellular_component
A02042	4	GO:0005634; nucleus; cellular_component	GO:0008270; zinc ion binding; molecular_function	GO:0006351; transcription, DNA-dependent; biological_process	GO:0003677; DNA binding; molecular_function
A02043	6	GO:0046872; metal ion binding; molecular_function	GO:0005524; ATP binding; molecular_function	GO:0003824; NA	GO:0008716; D-alanine-D-alanine ligase activity; molecular_function	GO:0016874; ligase activity; molecular_function	GO:0008152; NA
A02044	1	GO:0016874; ligase activity; molecular_function
A02045	1	GO:0005524; ATP binding; molecular_function
A02046	2	GO:0003824; NA	GO:0008152; NA
A02047	4	GO:0008168; methyltransferase activity; molecular_function	GO:0008171; O-methyltransferase activity; molecular_function	GO:0008610; lipid biosynthetic process; biological_process	GO:0003723; RNA binding; molecular_function
A02048	4	GO:0003677; DNA binding; molecular_function	GO:0006310; DNA recombination; biological_process	GO:0005634; nucleus; cellular_component	GO:0015074; DNA integration; biological_process
A02050	2	GO:0055114; oxidation-reduction process; biological_process	GO:0016491; oxidoreductase activity; molecular_function
A02052	1	GO:0005515; protein binding; molecular_function
A02053	1	GO:0005515; protein binding; molecular_function
A02055	3	GO:0004672; protein kinase activity; molecular_function	GO:0005524; ATP binding; molecular_function	GO:0006468; protein phosphorylation; biological_process
A02057	3	GO:0006468; protein phosphorylation; biological_process	GO:0004672; protein kinase activity; molecular_function	GO:0005524; ATP binding; molecular_function
A02059	3	GO:0004672; protein kinase activity; molecular_function	GO:0005524; ATP binding; molecular_function	GO:0006468; protein phosphorylation; biological_process
A02061	2	GO:0032259; methylation; biological_process	GO:0008168; methyltransferase activity; molecular_function
A02062	3	GO:0008408; 3'-5' exonuclease activity; molecular_function	GO:0006139; nucleobase, nucleoside, nucleotide and nucleic acid metabolic process; biological_process	GO:0003676; nucleic acid binding; molecular_function
A02063	9	GO:0005524; ATP binding; molecular_function	GO:0003824; NA	GO:0044237; cellular metabolic process; biological_process	GO:0008152; NA	GO:0016491; oxidoreductase activity; molecular_function	GO:0055114; oxidation-reduction process; biological_process	GO:0004616; phosphogluconate dehydrogenase (decarboxylating) activity; molecular_function	GO:0006098; pentose-phosphate shunt; biological_process	GO:0050662; coenzyme binding; molecular_function
A02064	6	GO:0007049; cell cycle; biological_process	GO:0003677; DNA binding; molecular_function	GO:0043565; sequence-specific DNA binding; molecular_function	GO:0005634; nucleus; cellular_component	GO:0003700; sequence-specific DNA binding transcription factor activity; molecular_function	GO:0006355; regulation of transcription, DNA-dependent; biological_process
A02065	1	GO:0046983; protein dimerization activity; molecular_function
A02066	1	GO:0005515; protein binding; molecular_function
A02067	2	GO:0016021; integral to membrane; cellular_component	GO:0016758; transferase activity, transferring hexosyl groups; molecular_function
A02068	2	GO:0005975; carbohydrate metabolic process; biological_process	GO:0004553; hydrolase activity, hydrolyzing O-glycosyl compounds; molecular_function
A02069	5	GO:0005524; ATP binding; molecular_function	GO:0005992; trehalose biosynthetic process; biological_process	GO:0003824; NA	GO:0016773; phosphotransferase activity, alcohol group as acceptor; molecular_function	GO:0005975; carbohydrate metabolic process; biological_process
A02070	2	GO:0008152; NA	GO:0016491; oxidoreductase activity; molecular_function
A02071	4	GO:0008272; sulfate transport; biological_process	GO:0015116; sulfate transmembrane transporter activity; molecular_function	GO:0006820; anion transport; biological_process	GO:0016021; integral to membrane; cellular_component
A02072	2	GO:0003824; NA	GO:0005992; trehalose biosynthetic process; biological_process
A02073	7	GO:0008272; sulfate transport; biological_process	GO:0005992; trehalose biosynthetic process; biological_process	GO:0009058; biosynthetic process; biological_process	GO:0003824; NA	GO:0016021; integral to membrane; cellular_component	GO:0006820; anion transport; biological_process	GO:0015116; sulfate transmembrane transporter activity; molecular_function
A02074	3	GO:0005524; ATP binding; molecular_function	GO:0005975; carbohydrate metabolic process; biological_process	GO:0016773; phosphotransferase activity, alcohol group as acceptor; molecular_function
A02075	5	GO:0044237; cellular metabolic process; biological_process	GO:0003824; NA	GO:0008152; NA	GO:0050662; coenzyme binding; molecular_function	GO:0016491; oxidoreductase activity; molecular_function
A02076	1	GO:0046983; protein dimerization activity; molecular_function
A02078	2	GO:0016021; integral to membrane; cellular_component	GO:0016758; transferase activity, transferring hexosyl groups; molecular_function
A02080	2	GO:0003824; NA	GO:0005515; protein binding; molecular_function
A02081	6	GO:0044237; cellular metabolic process; biological_process	GO:0003824; NA	GO:0008152; NA	GO:0019031; viral envelope; cellular_component	GO:0050662; coenzyme binding; molecular_function	GO:0016491; oxidoreductase activity; molecular_function
A02082	3	GO:0005975; carbohydrate metabolic process; biological_process	GO:0016773; phosphotransferase activity, alcohol group as acceptor; molecular_function	GO:0005524; ATP binding; molecular_function
A02083	4	GO:0008272; sulfate transport; biological_process	GO:0016021; integral to membrane; cellular_component	GO:0015116; sulfate transmembrane transporter activity; molecular_function	GO:0006820; anion transport; biological_process
A02086	2	GO:0016021; integral to membrane; cellular_component	GO:0055085; transmembrane transport; biological_process
A02087	4	GO:0000981; sequence-specific DNA binding RNA polymerase II transcription factor activity; molecular_function	GO:0006355; regulation of transcription, DNA-dependent; biological_process	GO:0008270; zinc ion binding; molecular_function	GO:0005634; nucleus; cellular_component
A02089	3	GO:0005992; trehalose biosynthetic process; biological_process	GO:0003824; NA	GO:0009058; biosynthetic process; biological_process
A02090	3	GO:0055085; transmembrane transport; biological_process	GO:0022857; transmembrane transporter activity; molecular_function	GO:0016021; integral to membrane; cellular_component
A02091	4	GO:0016021; integral to membrane; cellular_component	GO:0006820; anion transport; biological_process	GO:0015116; sulfate transmembrane transporter activity; molecular_function	GO:0008272; sulfate transport; biological_process
A02093	2	GO:0016021; integral to membrane; cellular_component	GO:0016758; transferase activity, transferring hexosyl groups; molecular_function
A02094	4	GO:0008272; sulfate transport; biological_process	GO:0015116; sulfate transmembrane transporter activity; molecular_function	GO:0006820; anion transport; biological_process	GO:0016021; integral to membrane; cellular_component
A02095	1	GO:0016021; integral to membrane; cellular_component
A02098	1	GO:0005515; protein binding; molecular_function
A02101	3	GO:0016020; membrane; cellular_component	GO:0008556; potassium-transporting ATPase activity; molecular_function	GO:0006813; potassium ion transport; biological_process
A02102	5	GO:0006812; cation transport; biological_process	GO:0016020; membrane; cellular_component	GO:0006506; GPI anchor biosynthetic process; biological_process	GO:0009306; protein secretion; biological_process	GO:0008324; cation transmembrane transporter activity; molecular_function
A02103	5	GO:0007049; cell cycle; biological_process	GO:0043093; cytokinesis by binary fission; biological_process	GO:0005737; cytoplasm; cellular_component	GO:0006914; autophagy; biological_process	GO:0000917; barrier septum formation; biological_process
A02109	2	GO:0051382; kinetochore assembly; biological_process	GO:0000776; kinetochore; cellular_component
A02110	3	GO:0009058; biosynthetic process; biological_process	GO:0003824; NA	GO:0005992; trehalose biosynthetic process; biological_process
A02111	3	GO:0005524; ATP binding; molecular_function	GO:0016773; phosphotransferase activity, alcohol group as acceptor; molecular_function	GO:0005975; carbohydrate metabolic process; biological_process
A02112	6	GO:0005524; ATP binding; molecular_function	GO:0003824; NA	GO:0003723; RNA binding; molecular_function	GO:0009116; nucleoside metabolic process; biological_process	GO:0005515; protein binding; molecular_function	GO:0003724; RNA helicase activity; molecular_function
A02113	2	GO:0008199; ferric iron binding; molecular_function	GO:0006879; cellular iron ion homeostasis; biological_process
A02114	1	GO:0005975; carbohydrate metabolic process; biological_process
A02115	6	GO:0008152; NA	GO:0050662; coenzyme binding; molecular_function	GO:0016491; oxidoreductase activity; molecular_function	GO:0005524; ATP binding; molecular_function	GO:0003824; NA	GO:0044237; cellular metabolic process; biological_process
A02116	1	GO:0003682; chromatin binding; molecular_function
A02117	3	GO:0000776; kinetochore; cellular_component	GO:0009405; pathogenesis; biological_process	GO:0051382; kinetochore assembly; biological_process
A02121	1	GO:0005515; protein binding; molecular_function
A02123	1	GO:0005515; protein binding; molecular_function
A02124	3	GO:0004672; protein kinase activity; molecular_function	GO:0005524; ATP binding; molecular_function	GO:0006468; protein phosphorylation; biological_process
A02125	1	GO:0007049; cell cycle; biological_process
A02127	1	GO:0005515; protein binding; molecular_function
A02128	4	GO:0006886; intracellular protein transport; biological_process	GO:0016020; membrane; cellular_component	GO:0005737; cytoplasm; cellular_component	GO:0008565; protein transporter activity; molecular_function
A02131	11	GO:0003700; sequence-specific DNA binding transcription factor activity; molecular_function	GO:0045502; dynein binding; molecular_function	GO:0007049; cell cycle; biological_process	GO:0006886; intracellular protein transport; biological_process	GO:0008134; transcription factor binding; molecular_function	GO:0008855; exodeoxyribonuclease VII activity; molecular_function	GO:0016021; integral to membrane; cellular_component	GO:0005783; endoplasmic reticulum; cellular_component	GO:0006355; regulation of transcription, DNA-dependent; biological_process	GO:0015031; protein transport; biological_process	GO:0042803; protein homodimerization activity; molecular_function
A02132	1	GO:0005515; protein binding; molecular_function
A02133	7	GO:0005198; NA	GO:0006511; ubiquitin-dependent protein catabolic process; biological_process	GO:0005992; trehalose biosynthetic process; biological_process	GO:0009058; biosynthetic process; biological_process	GO:0003824; NA	GO:0004221; ubiquitin thiolesterase activity; molecular_function	GO:0019013; viral nucleocapsid; cellular_component
A02136	4	GO:0003677; DNA binding; molecular_function	GO:0006351; transcription, DNA-dependent; biological_process	GO:0005634; nucleus; cellular_component	GO:0008270; zinc ion binding; molecular_function
A02137	2	GO:0003824; NA	GO:0005992; trehalose biosynthetic process; biological_process
A02138	5	GO:0016491; oxidoreductase activity; molecular_function	GO:0016779; nucleotidyltransferase activity; molecular_function	GO:0008152; NA	GO:0003676; nucleic acid binding; molecular_function	GO:0005524; ATP binding; molecular_function
A02139	3	GO:0003824; NA	GO:0009058; biosynthetic process; biological_process	GO:0005992; trehalose biosynthetic process; biological_process
A02143	1	GO:0033926; glycopeptide alpha-N-acetylgalactosaminidase activity; molecular_function
A02149	4	GO:0005737; cytoplasm; cellular_component	GO:0000917; barrier septum formation; biological_process	GO:0043093; cytokinesis by binary fission; biological_process	GO:0007049; cell cycle; biological_process
A02150	2	GO:0006812; cation transport; biological_process	GO:0008324; cation transmembrane transporter activity; molecular_function
A02154	1	GO:0005515; protein binding; molecular_function
A02155	36	GO:0005783; endoplasmic reticulum; cellular_component	GO:0017119; Golgi transport complex; cellular_component	GO:0030168; platelet activation; biological_process	GO:0006412; translation; biological_process	GO:0031514; motile cilium; cellular_component	GO:0008270; zinc ion binding; molecular_function	GO:0045502; dynein binding; molecular_function	GO:0005940; septin ring; cellular_component	GO:0005840; ribosome; cellular_component	GO:0000921; septin ring assembly; biological_process	GO:0006355; regulation of transcription, DNA-dependent; biological_process	GO:0005737; cytoplasm; cellular_component	GO:0008855; exodeoxyribonuclease VII activity; molecular_function	GO:0006891; intra-Golgi vesicle-mediated transport; biological_process	GO:0006606; protein import into nucleus; biological_process	GO:0010508; positive regulation of autophagy; biological_process	GO:0003700; sequence-specific DNA binding transcription factor activity; molecular_function	GO:0030674; protein binding, bridging; molecular_function	GO:0000910; cytokinesis; biological_process	GO:0005577; fibrinogen complex; cellular_component	GO:0005634; nucleus; cellular_component	GO:0016020; membrane; cellular_component	GO:0007165; signal transduction; biological_process	GO:0005198; NA	GO:0008017; microtubule binding; molecular_function	GO:0000226; microtubule cytoskeleton organization; biological_process	GO:0016021; integral to membrane; cellular_component	GO:0051258; protein polymerization; biological_process	GO:0005643; nuclear pore; cellular_component	GO:0005882; intermediate filament; cellular_component	GO:0042803; protein homodimerization activity; molecular_function	GO:0005102; receptor binding; molecular_function	GO:0008134; transcription factor binding; molecular_function	GO:0048870; cell motility; biological_process	GO:0006886; intracellular protein transport; biological_process	GO:0003735; structural constituent of ribosome; molecular_function
A02157	6	GO:0005524; ATP binding; molecular_function	GO:0004672; protein kinase activity; molecular_function	GO:0009103; lipopolysaccharide biosynthetic process; biological_process	GO:0016020; membrane; cellular_component	GO:0006468; protein phosphorylation; biological_process	GO:0016773; phosphotransferase activity, alcohol group as acceptor; molecular_function
A02158	1	GO:0005515; protein binding; molecular_function
A02159	5	GO:0043565; sequence-specific DNA binding; molecular_function	GO:0016021; integral to membrane; cellular_component	GO:0006914; autophagy; biological_process	GO:0006355; regulation of transcription, DNA-dependent; biological_process	GO:0003700; sequence-specific DNA binding transcription factor activity; molecular_function
A02161	1	GO:0005515; protein binding; molecular_function
A02162	1	GO:0005515; protein binding; molecular_function
A02163	2	GO:0015948; methanogenesis; biological_process	GO:0008168; methyltransferase activity; molecular_function
A02164	2	GO:0055114; oxidation-reduction process; biological_process	GO:0016491; oxidoreductase activity; molecular_function
A02167	3	GO:0003676; nucleic acid binding; molecular_function	GO:0004386; helicase activity; molecular_function	GO:0005524; ATP binding; molecular_function
A02168	2	GO:0016021; integral to membrane; cellular_component	GO:0055085; transmembrane transport; biological_process
A02171	2	GO:0004553; hydrolase activity, hydrolyzing O-glycosyl compounds; molecular_function	GO:0005975; carbohydrate metabolic process; biological_process
A02173	1	GO:0005515; protein binding; molecular_function
A02174	1	GO:0005515; protein binding; molecular_function
A02176	3	GO:0005524; ATP binding; molecular_function	GO:0004672; protein kinase activity; molecular_function	GO:0006468; protein phosphorylation; biological_process
A02177	6	GO:0043093; cytokinesis by binary fission; biological_process	GO:0007049; cell cycle; biological_process	GO:0019064; viral envelope fusion with host membrane; biological_process	GO:0000917; barrier septum formation; biological_process	GO:0005737; cytoplasm; cellular_component	GO:0019031; viral envelope; cellular_component
A02178	3	GO:0006468; protein phosphorylation; biological_process	GO:0004672; protein kinase activity; molecular_function	GO:0005524; ATP binding; molecular_function
A02179	4	GO:0004725; protein tyrosine phosphatase activity; molecular_function	GO:0006470; protein dephosphorylation; biological_process	GO:0016021; integral to membrane; cellular_component	GO:0055085; transmembrane transport; biological_process
A02180	8	GO:0006914; autophagy; biological_process	GO:0005737; cytoplasm; cellular_component	GO:0030001; metal ion transport; biological_process	GO:0008565; protein transporter activity; molecular_function	GO:0055085; transmembrane transport; biological_process	GO:0016020; membrane; cellular_component	GO:0046873; metal ion transmembrane transporter activity; molecular_function	GO:0006886; intracellular protein transport; biological_process
A02185	2	GO:0003677; DNA binding; molecular_function	GO:0046983; protein dimerization activity; molecular_function
A02189	3	GO:0000776; kinetochore; cellular_component	GO:0009405; pathogenesis; biological_process	GO:0051382; kinetochore assembly; biological_process
A02190	1	GO:0032040; small-subunit processome; cellular_component
A02191	3	GO:0008270; zinc ion binding; molecular_function	GO:0019370; leukotriene biosynthetic process; biological_process	GO:0008237; metallopeptidase activity; molecular_function
A02194	4	GO:0006629; lipid metabolic process; biological_process	GO:0004620; phospholipase activity; molecular_function	GO:0009395; phospholipid catabolic process; biological_process	GO:0046872; metal ion binding; molecular_function
A02195	1	GO:0016021; integral to membrane; cellular_component
A02196	3	GO:0008270; zinc ion binding; molecular_function	GO:0005515; protein binding; molecular_function	GO:0035556; intracellular signal transduction; biological_process
A02197	4	GO:0005737; cytoplasm; cellular_component	GO:0000917; barrier septum formation; biological_process	GO:0007049; cell cycle; biological_process	GO:0043093; cytokinesis by binary fission; biological_process
A02201	2	GO:0016491; oxidoreductase activity; molecular_function	GO:0055114; oxidation-reduction process; biological_process
A02202	1	GO:0005515; protein binding; molecular_function
A02203	3	GO:0006281; DNA repair; biological_process	GO:0003678; DNA helicase activity; molecular_function	GO:0000723; telomere maintenance; biological_process
A02206	7	GO:0043565; sequence-specific DNA binding; molecular_function	GO:0003677; DNA binding; molecular_function	GO:0006281; DNA repair; biological_process	GO:0008168; methyltransferase activity; molecular_function	GO:0003700; sequence-specific DNA binding transcription factor activity; molecular_function	GO:0006355; regulation of transcription, DNA-dependent; biological_process	GO:0008270; zinc ion binding; molecular_function
A02208	2	GO:0000226; microtubule cytoskeleton organization; biological_process	GO:0005874; microtubule; cellular_component
A02210	10	GO:0008033; tRNA processing; biological_process	GO:0006779; porphyrin biosynthetic process; biological_process	GO:0050660; flavin adenine dinucleotide binding; molecular_function	GO:0055114; oxidation-reduction process; biological_process	GO:0003857; 3-hydroxyacyl-CoA dehydrogenase activity; molecular_function	GO:0045454; cell redox homeostasis; biological_process	GO:0043115; precorrin-2 dehydrogenase activity; molecular_function	GO:0006631; fatty acid metabolic process; biological_process	GO:0016491; oxidoreductase activity; molecular_function	GO:0019354; siroheme biosynthetic process; biological_process
A02211	3	GO:0046413; organomercury catabolic process; biological_process	GO:0018836; alkylmercury lyase activity; molecular_function	GO:0016791; phosphatase activity; molecular_function
A02212	1	GO:0005515; protein binding; molecular_function
A02219	3	GO:0008237; metallopeptidase activity; molecular_function	GO:0019370; leukotriene biosynthetic process; biological_process	GO:0008270; zinc ion binding; molecular_function
A02221	2	GO:0006629; lipid metabolic process; biological_process	GO:0046872; metal ion binding; molecular_function
A02222	3	GO:0008237; metallopeptidase activity; molecular_function	GO:0008270; zinc ion binding; molecular_function	GO:0019370; leukotriene biosynthetic process; biological_process
A02224	9	GO:0003677; DNA binding; molecular_function	GO:0005524; ATP binding; molecular_function	GO:0003676; nucleic acid binding; molecular_function	GO:0003824; NA	GO:0004523; ribonuclease H activity; molecular_function	GO:0016787; hydrolase activity; molecular_function	GO:0009116; nucleoside metabolic process; biological_process	GO:0005515; protein binding; molecular_function	GO:0043531; ADP binding; molecular_function
A02226	7	GO:0003964; RNA-directed DNA polymerase activity; molecular_function	GO:0006278; RNA-dependent DNA replication; biological_process	GO:0003676; nucleic acid binding; molecular_function	GO:0004523; ribonuclease H activity; molecular_function	GO:0003723; RNA binding; molecular_function	GO:0019031; viral envelope; cellular_component	GO:0005198; NA
A02227	8	GO:0005737; cytoplasm; cellular_component	GO:0000917; barrier septum formation; biological_process	GO:0006355; regulation of transcription, DNA-dependent; biological_process	GO:0016755; transferase activity, transferring amino-acyl groups; molecular_function	GO:0043093; cytokinesis by binary fission; biological_process	GO:0003700; sequence-specific DNA binding transcription factor activity; molecular_function	GO:0007049; cell cycle; biological_process	GO:0043565; sequence-specific DNA binding; molecular_function
A02228	1	GO:0019031; viral envelope; cellular_component
A02229	1	GO:0005515; protein binding; molecular_function
A02230	3	GO:0005515; protein binding; molecular_function	GO:0016747; transferase activity, transferring acyl groups other than amino-acyl groups; molecular_function	GO:0008610; lipid biosynthetic process; biological_process
A02232	3	GO:0022857; transmembrane transporter activity; molecular_function	GO:0016021; integral to membrane; cellular_component	GO:0055085; transmembrane transport; biological_process
A02233	5	GO:0016491; oxidoreductase activity; molecular_function	GO:0010181; FMN binding; molecular_function	GO:0051536; iron-sulfur cluster binding; molecular_function	GO:0003824; NA	GO:0016787; hydrolase activity; molecular_function
A02234	2	GO:0008152; NA	GO:0016407; acetyltransferase activity; molecular_function
A02235	7	GO:0016491; oxidoreductase activity; molecular_function	GO:0016032; NA	GO:0016021; integral to membrane; cellular_component	GO:0019082; viral protein processing; biological_process	GO:0050660; flavin adenine dinucleotide binding; molecular_function	GO:0004506; squalene monooxygenase activity; molecular_function	GO:0055114; oxidation-reduction process; biological_process
A02236	1	GO:0016787; hydrolase activity; molecular_function
A02237	1	GO:0003676; nucleic acid binding; molecular_function
A02239	4	GO:0003677; DNA binding; molecular_function	GO:0006351; transcription, DNA-dependent; biological_process	GO:0005634; nucleus; cellular_component	GO:0008270; zinc ion binding; molecular_function
A02240	3	GO:0008152; NA	GO:0016491; oxidoreductase activity; molecular_function	GO:0055114; oxidation-reduction process; biological_process
A02241	3	GO:0010181; FMN binding; molecular_function	GO:0004733; pyridoxamine-phosphate oxidase activity; molecular_function	GO:0055114; oxidation-reduction process; biological_process
A02243	5	GO:0004519; endonuclease activity; molecular_function	GO:0030145; manganese ion binding; molecular_function	GO:0006302; double-strand break repair; biological_process	GO:0016787; hydrolase activity; molecular_function	GO:0005634; nucleus; cellular_component
A02244	1	GO:0005515; protein binding; molecular_function
A02245	6	GO:0006351; transcription, DNA-dependent; biological_process	GO:0000981; sequence-specific DNA binding RNA polymerase II transcription factor activity; molecular_function	GO:0003677; DNA binding; molecular_function	GO:0005634; nucleus; cellular_component	GO:0008270; zinc ion binding; molecular_function	GO:0006355; regulation of transcription, DNA-dependent; biological_process
A02246	5	GO:0006886; intracellular protein transport; biological_process	GO:0005975; carbohydrate metabolic process; biological_process	GO:0005742; mitochondrial outer membrane translocase complex; cellular_component	GO:0006605; protein targeting; biological_process	GO:0004553; hydrolase activity, hydrolyzing O-glycosyl compounds; molecular_function
A02248	3	GO:0016887; ATPase activity; molecular_function	GO:0043531; ADP binding; molecular_function	GO:0005524; ATP binding; molecular_function
A02249	2	GO:0008152; NA	GO:0003824; NA
A02250	4	GO:0008152; NA	GO:0006508; proteolysis; biological_process	GO:0016787; hydrolase activity; molecular_function	GO:0008236; serine-type peptidase activity; molecular_function
A02251	9	GO:0006520; cellular amino acid metabolic process; biological_process	GO:0006541; glutamine metabolic process; biological_process	GO:0046872; metal ion binding; molecular_function	GO:0005524; ATP binding; molecular_function	GO:0003993; acid phosphatase activity; molecular_function	GO:0016787; hydrolase activity; molecular_function	GO:0008716; D-alanine-D-alanine ligase activity; molecular_function	GO:0016743; carboxyl- or carbamoyltransferase activity; molecular_function	GO:0016597; amino acid binding; molecular_function
A02252	2	GO:0016021; integral to membrane; cellular_component	GO:0016192; vesicle-mediated transport; biological_process
A02256	3	GO:0022857; transmembrane transporter activity; molecular_function	GO:0016021; integral to membrane; cellular_component	GO:0055085; transmembrane transport; biological_process
A02257	6	GO:0008270; zinc ion binding; molecular_function	GO:0006355; regulation of transcription, DNA-dependent; biological_process	GO:0005634; nucleus; cellular_component	GO:0003677; DNA binding; molecular_function	GO:0000981; sequence-specific DNA binding RNA polymerase II transcription factor activity; molecular_function	GO:0006351; transcription, DNA-dependent; biological_process
A02258	6	GO:0050660; flavin adenine dinucleotide binding; molecular_function	GO:0016117; carotenoid biosynthetic process; biological_process	GO:0016614; oxidoreductase activity, acting on CH-OH group of donors; molecular_function	GO:0055114; oxidation-reduction process; biological_process	GO:0016491; oxidoreductase activity; molecular_function	GO:0016705; oxidoreductase activity, acting on paired donors, with incorporation or reduction of molecular oxygen; molecular_function
A02259	2	GO:0005097; Rab GTPase activator activity; molecular_function	GO:0032313; regulation of Rab GTPase activity; biological_process
A02260	2	GO:0008152; NA	GO:0016491; oxidoreductase activity; molecular_function
A02261	3	GO:0005634; nucleus; cellular_component	GO:0016021; integral to membrane; cellular_component	GO:0006355; regulation of transcription, DNA-dependent; biological_process
A02262	7	GO:0005524; ATP binding; molecular_function	GO:0004672; protein kinase activity; molecular_function	GO:0006468; protein phosphorylation; biological_process	GO:0006886; intracellular protein transport; biological_process	GO:0030117; membrane coat; cellular_component	GO:0005515; protein binding; molecular_function	GO:0016192; vesicle-mediated transport; biological_process
A02263	1	GO:0016787; hydrolase activity; molecular_function
A02264	3	GO:0016021; integral to membrane; cellular_component	GO:0008137; NADH dehydrogenase (ubiquinone) activity; molecular_function	GO:0055114; oxidation-reduction process; biological_process
A02265	5	GO:0016020; membrane; cellular_component	GO:0055085; transmembrane transport; biological_process	GO:0006855; drug transmembrane transport; biological_process	GO:0015238; drug transmembrane transporter activity; molecular_function	GO:0015297; antiporter activity; molecular_function
A02266	3	GO:0003677; DNA binding; molecular_function	GO:0003676; nucleic acid binding; molecular_function	GO:0006355; regulation of transcription, DNA-dependent; biological_process
A02268	7	GO:0005634; nucleus; cellular_component	GO:0008026; ATP-dependent helicase activity; molecular_function	GO:0016818; hydrolase activity, acting on acid anhydrides, in phosphorus-containing anhydrides; molecular_function	GO:0003723; RNA binding; molecular_function	GO:0003676; nucleic acid binding; molecular_function	GO:0005524; ATP binding; molecular_function	GO:0004386; helicase activity; molecular_function
A02271	5	GO:0043093; cytokinesis by binary fission; biological_process	GO:0003743; translation initiation factor activity; molecular_function	GO:0005737; cytoplasm; cellular_component	GO:0000917; barrier septum formation; biological_process	GO:0005852; eukaryotic translation initiation factor 3 complex; cellular_component
A02272	1	GO:0008270; zinc ion binding; molecular_function
A02273	6	GO:0008026; ATP-dependent helicase activity; molecular_function	GO:0016787; hydrolase activity; molecular_function	GO:0003676; nucleic acid binding; molecular_function	GO:0003677; DNA binding; molecular_function	GO:0005524; ATP binding; molecular_function	GO:0004386; helicase activity; molecular_function
A02275	2	GO:0003824; NA	GO:0008152; NA
A02276	1	GO:0003676; nucleic acid binding; molecular_function
A02277	5	GO:0016616; oxidoreductase activity, acting on the CH-OH group of donors, NAD or NADP as acceptor; molecular_function	GO:0006098; pentose-phosphate shunt; biological_process	GO:0055114; oxidation-reduction process; biological_process	GO:0048037; cofactor binding; molecular_function	GO:0004616; phosphogluconate dehydrogenase (decarboxylating) activity; molecular_function
A02278	3	GO:0003824; NA	GO:0016746; transferase activity, transferring acyl groups; molecular_function	GO:0008152; NA
A02279	1	GO:0016491; oxidoreductase activity; molecular_function
A02280	5	GO:0050660; flavin adenine dinucleotide binding; molecular_function	GO:0055114; oxidation-reduction process; biological_process	GO:0004506; squalene monooxygenase activity; molecular_function	GO:0016491; oxidoreductase activity; molecular_function	GO:0016021; integral to membrane; cellular_component
A02282	5	GO:0016787; hydrolase activity; molecular_function	GO:0006508; proteolysis; biological_process	GO:0008233; peptidase activity; molecular_function	GO:0008152; NA	GO:0005515; protein binding; molecular_function
A02285	5	GO:0050660; flavin adenine dinucleotide binding; molecular_function	GO:0055114; oxidation-reduction process; biological_process	GO:0004499; flavin-containing monooxygenase activity; molecular_function	GO:0016491; oxidoreductase activity; molecular_function	GO:0050661; NADP binding; molecular_function
A02287	1	GO:0030554; adenyl nucleotide binding; molecular_function
A02288	1	GO:0046872; metal ion binding; molecular_function
A02289	1	GO:0004842; ubiquitin-protein ligase activity; molecular_function
A02291	2	GO:0016810; hydrolase activity, acting on carbon-nitrogen (but not peptide) bonds; molecular_function	GO:0006807; nitrogen compound metabolic process; biological_process
A02292	4	GO:0008152; NA	GO:0008236; serine-type peptidase activity; molecular_function	GO:0006508; proteolysis; biological_process	GO:0016787; hydrolase activity; molecular_function
A02294	2	GO:0005975; carbohydrate metabolic process; biological_process	GO:0004553; hydrolase activity, hydrolyzing O-glycosyl compounds; molecular_function
A02296	3	GO:0046872; metal ion binding; molecular_function	GO:0055114; oxidation-reduction process; biological_process	GO:0016491; oxidoreductase activity; molecular_function
A02297	6	GO:0009103; lipopolysaccharide biosynthetic process; biological_process	GO:0005524; ATP binding; molecular_function	GO:0016020; membrane; cellular_component	GO:0004672; protein kinase activity; molecular_function	GO:0006468; protein phosphorylation; biological_process	GO:0016773; phosphotransferase activity, alcohol group as acceptor; molecular_function
A02299	3	GO:0022857; transmembrane transporter activity; molecular_function	GO:0016021; integral to membrane; cellular_component	GO:0055085; transmembrane transport; biological_process
A02305	11	GO:0016491; oxidoreductase activity; molecular_function	GO:0008152; NA	GO:0045226; extracellular polysaccharide biosynthetic process; biological_process	GO:0016616; oxidoreductase activity, acting on the CH-OH group of donors, NAD or NADP as acceptor; molecular_function	GO:0003824; NA	GO:0044237; cellular metabolic process; biological_process	GO:0008831; dTDP-4-dehydrorhamnose reductase activity; molecular_function	GO:0050662; coenzyme binding; molecular_function	GO:0003854; 3-beta-hydroxy-delta5-steroid dehydrogenase activity; molecular_function	GO:0055114; oxidation-reduction process; biological_process	GO:0006694; steroid biosynthetic process; biological_process
A02306	2	GO:0005634; nucleus; cellular_component	GO:0006355; regulation of transcription, DNA-dependent; biological_process
A02307	1	GO:0020037; heme binding; molecular_function
A02308	1	GO:0008152; NA
A02309	3	GO:0004129; cytochrome-c oxidase activity; molecular_function	GO:0005746; mitochondrial respiratory chain; cellular_component	GO:0009055; NA
A02312	3	GO:0005524; ATP binding; molecular_function	GO:0016491; oxidoreductase activity; molecular_function	GO:0035299; inositol pentakisphosphate 2-kinase activity; molecular_function
A02314	3	GO:0005975; carbohydrate metabolic process; biological_process	GO:0016810; hydrolase activity, acting on carbon-nitrogen (but not peptide) bonds; molecular_function	GO:0003824; NA
A02315	2	GO:0005524; ATP binding; molecular_function	GO:0044267; cellular protein metabolic process; biological_process
A02317	5	GO:0005515; protein binding; molecular_function	GO:0003678; DNA helicase activity; molecular_function	GO:0000723; telomere maintenance; biological_process	GO:0006281; DNA repair; biological_process	GO:0005524; ATP binding; molecular_function
A02318	3	GO:0016020; membrane; cellular_component	GO:0004222; metalloendopeptidase activity; molecular_function	GO:0006508; proteolysis; biological_process
A02321	4	GO:0000981; sequence-specific DNA binding RNA polymerase II transcription factor activity; molecular_function	GO:0008270; zinc ion binding; molecular_function	GO:0006355; regulation of transcription, DNA-dependent; biological_process	GO:0005634; nucleus; cellular_component
A02327	1	GO:0051082; unfolded protein binding; molecular_function
A02329	4	GO:0003824; NA	GO:0044237; cellular metabolic process; biological_process	GO:0050662; coenzyme binding; molecular_function	GO:0016491; oxidoreductase activity; molecular_function
A02330	4	GO:0016747; transferase activity, transferring acyl groups other than amino-acyl groups; molecular_function	GO:0008152; NA	GO:0004315; 3-oxoacyl-[acyl-carrier-protein] synthase activity; molecular_function	GO:0006633; fatty acid biosynthetic process; biological_process
A02331	2	GO:0003824; NA	GO:0009058; biosynthetic process; biological_process
A02333	1	GO:0016020; membrane; cellular_component
A02337	6	GO:0003677; DNA binding; molecular_function	GO:0000981; sequence-specific DNA binding RNA polymerase II transcription factor activity; molecular_function	GO:0006351; transcription, DNA-dependent; biological_process	GO:0005634; nucleus; cellular_component	GO:0006355; regulation of transcription, DNA-dependent; biological_process	GO:0008270; zinc ion binding; molecular_function
A02338	3	GO:0055085; transmembrane transport; biological_process	GO:0016021; integral to membrane; cellular_component	GO:0022857; transmembrane transporter activity; molecular_function
A02339	5	GO:0044237; cellular metabolic process; biological_process	GO:0003824; NA	GO:0016491; oxidoreductase activity; molecular_function	GO:0008152; NA	GO:0050662; coenzyme binding; molecular_function
A02340	6	GO:0016020; membrane; cellular_component	GO:0047750; cholestenol delta-isomerase activity; molecular_function	GO:0005783; endoplasmic reticulum; cellular_component	GO:0016125; sterol metabolic process; biological_process	GO:0016021; integral to membrane; cellular_component	GO:0008158; hedgehog receptor activity; molecular_function
A02341	2	GO:0004222; metalloendopeptidase activity; molecular_function	GO:0006508; proteolysis; biological_process
A02342	4	GO:0016020; membrane; cellular_component	GO:0046873; metal ion transmembrane transporter activity; molecular_function	GO:0055085; transmembrane transport; biological_process	GO:0030001; metal ion transport; biological_process
A02344	3	GO:0008080; N-acetyltransferase activity; molecular_function	GO:0006527; arginine catabolic process; biological_process	GO:0008791; arginine N-succinyltransferase activity; molecular_function
A02345	2	GO:0016747; transferase activity, transferring acyl groups other than amino-acyl groups; molecular_function	GO:0008080; N-acetyltransferase activity; molecular_function
A02347	2	GO:0005199; structural constituent of cell wall; molecular_function	GO:0009277; fungal-type cell wall; cellular_component
A02348	8	GO:0005215; NA	GO:0046873; metal ion transmembrane transporter activity; molecular_function	GO:0022857; transmembrane transporter activity; molecular_function	GO:0016021; integral to membrane; cellular_component	GO:0030001; metal ion transport; biological_process	GO:0006810; transport; biological_process	GO:0016020; membrane; cellular_component	GO:0055085; transmembrane transport; biological_process
A02349	8	GO:0008236; serine-type peptidase activity; molecular_function	GO:0005515; protein binding; molecular_function	GO:0035023; regulation of Rho protein signal transduction; biological_process	GO:0005737; cytoplasm; cellular_component	GO:0004177; aminopeptidase activity; molecular_function	GO:0046872; metal ion binding; molecular_function	GO:0006508; proteolysis; biological_process	GO:0005089; Rho guanyl-nucleotide exchange factor activity; molecular_function
A02350	2	GO:0003824; NA	GO:0009116; nucleoside metabolic process; biological_process
A02351	1	GO:0005515; protein binding; molecular_function
A02352	4	GO:0016705; oxidoreductase activity, acting on paired donors, with incorporation or reduction of molecular oxygen; molecular_function	GO:0005506; iron ion binding; molecular_function	GO:0020037; heme binding; molecular_function	GO:0055114; oxidation-reduction process; biological_process
A02355	3	GO:0010826; negative regulation of centrosome duplication; biological_process	GO:0036038; NA	GO:0042384; cilium assembly; biological_process
A02356	4	GO:0005975; carbohydrate metabolic process; biological_process	GO:0009341; beta-galactosidase complex; cellular_component	GO:0004565; beta-galactosidase activity; molecular_function	GO:0004553; hydrolase activity, hydrolyzing O-glycosyl compounds; molecular_function
A02357	3	GO:0051537; 2 iron, 2 sulfur cluster binding; molecular_function	GO:0016491; oxidoreductase activity; molecular_function	GO:0055114; oxidation-reduction process; biological_process
A02358	1	GO:0016779; nucleotidyltransferase activity; molecular_function
A02359	1	GO:0006355; regulation of transcription, DNA-dependent; biological_process
A02360	2	GO:0016021; integral to membrane; cellular_component	GO:0055085; transmembrane transport; biological_process
A02361	2	GO:0004553; hydrolase activity, hydrolyzing O-glycosyl compounds; molecular_function	GO:0005975; carbohydrate metabolic process; biological_process
A02362	3	GO:0016491; oxidoreductase activity; molecular_function	GO:0008270; zinc ion binding; molecular_function	GO:0055114; oxidation-reduction process; biological_process
A02363	2	GO:0005515; protein binding; molecular_function	GO:0042802; identical protein binding; molecular_function
A02364	2	GO:0003824; NA	GO:0009116; nucleoside metabolic process; biological_process
A02368	2	GO:0016021; integral to membrane; cellular_component	GO:0055085; transmembrane transport; biological_process
A02372	2	GO:0004553; hydrolase activity, hydrolyzing O-glycosyl compounds; molecular_function	GO:0005975; carbohydrate metabolic process; biological_process
A02373	3	GO:0044237; cellular metabolic process; biological_process	GO:0003824; NA	GO:0050662; coenzyme binding; molecular_function
A02374	4	GO:0006355; regulation of transcription, DNA-dependent; biological_process	GO:0008270; zinc ion binding; molecular_function	GO:0005634; nucleus; cellular_component	GO:0000981; sequence-specific DNA binding RNA polymerase II transcription factor activity; molecular_function
A02375	5	GO:0016020; membrane; cellular_component	GO:0015171; amino acid transmembrane transporter activity; molecular_function	GO:0006810; transport; biological_process	GO:0055085; transmembrane transport; biological_process	GO:0003333; amino acid transmembrane transport; biological_process
A02376	10	GO:0006891; intra-Golgi vesicle-mediated transport; biological_process	GO:0005643; nuclear pore; cellular_component	GO:0003677; DNA binding; molecular_function	GO:0005634; nucleus; cellular_component	GO:0030173; integral to Golgi membrane; cellular_component	GO:0017056; structural constituent of nuclear pore; molecular_function	GO:0006355; regulation of transcription, DNA-dependent; biological_process	GO:0007049; cell cycle; biological_process	GO:0043565; sequence-specific DNA binding; molecular_function	GO:0003700; sequence-specific DNA binding transcription factor activity; molecular_function
A02377	1	GO:0016757; transferase activity, transferring glycosyl groups; molecular_function
A02378	3	GO:0008483; transaminase activity; molecular_function	GO:0009058; biosynthetic process; biological_process	GO:0030170; pyridoxal phosphate binding; molecular_function
A02379	2	GO:0016021; integral to membrane; cellular_component	GO:0055085; transmembrane transport; biological_process
A02380	4	GO:0008152; NA	GO:0009072; aromatic amino acid family metabolic process; biological_process	GO:0004334; fumarylacetoacetase activity; molecular_function	GO:0003824; NA
A02381	1	GO:0016884; carbon-nitrogen ligase activity, with glutamine as amido-N-donor; molecular_function
A02382	2	GO:0016491; oxidoreductase activity; molecular_function	GO:0055114; oxidation-reduction process; biological_process
A02384	2	GO:0004553; hydrolase activity, hydrolyzing O-glycosyl compounds; molecular_function	GO:0005975; carbohydrate metabolic process; biological_process
A02385	4	GO:0005506; iron ion binding; molecular_function	GO:0020037; heme binding; molecular_function	GO:0055114; oxidation-reduction process; biological_process	GO:0016705; oxidoreductase activity, acting on paired donors, with incorporation or reduction of molecular oxygen; molecular_function
A02387	3	GO:0008152; NA	GO:0003824; NA	GO:0009058; biosynthetic process; biological_process
A02389	4	GO:0005634; nucleus; cellular_component	GO:0008270; zinc ion binding; molecular_function	GO:0003677; DNA binding; molecular_function	GO:0006351; transcription, DNA-dependent; biological_process
A02394	4	GO:0005506; iron ion binding; molecular_function	GO:0055114; oxidation-reduction process; biological_process	GO:0020037; heme binding; molecular_function	GO:0016705; oxidoreductase activity, acting on paired donors, with incorporation or reduction of molecular oxygen; molecular_function
A02395	6	GO:0008171; O-methyltransferase activity; molecular_function	GO:0008168; methyltransferase activity; molecular_function	GO:0032259; methylation; biological_process	GO:0008152; NA	GO:0006400; tRNA modification; biological_process	GO:0008176; tRNA (guanine-N7-)-methyltransferase activity; molecular_function
A02396	4	GO:0055085; transmembrane transport; biological_process	GO:0006812; cation transport; biological_process	GO:0016021; integral to membrane; cellular_component	GO:0008324; cation transmembrane transporter activity; molecular_function
A02397	1	GO:0016787; hydrolase activity; molecular_function
A02398	3	GO:0055085; transmembrane transport; biological_process	GO:0016021; integral to membrane; cellular_component	GO:0022857; transmembrane transporter activity; molecular_function
A02399	1	GO:0006629; lipid metabolic process; biological_process
A02400	4	GO:0016042; lipid catabolic process; biological_process	GO:0004806; triglyceride lipase activity; molecular_function	GO:0008236; serine-type peptidase activity; molecular_function	GO:0006508; proteolysis; biological_process
A02405	1	GO:0005515; protein binding; molecular_function
A02406	4	GO:0047750; cholestenol delta-isomerase activity; molecular_function	GO:0016125; sterol metabolic process; biological_process	GO:0016021; integral to membrane; cellular_component	GO:0005783; endoplasmic reticulum; cellular_component
A02407	2	GO:0008270; zinc ion binding; molecular_function	GO:0004089; carbonate dehydratase activity; molecular_function
A02408	3	GO:0008270; zinc ion binding; molecular_function	GO:0016491; oxidoreductase activity; molecular_function	GO:0055114; oxidation-reduction process; biological_process
A02409	7	GO:0005634; nucleus; cellular_component	GO:0006355; regulation of transcription, DNA-dependent; biological_process	GO:0008270; zinc ion binding; molecular_function	GO:0006351; transcription, DNA-dependent; biological_process	GO:0000981; sequence-specific DNA binding RNA polymerase II transcription factor activity; molecular_function	GO:0046872; metal ion binding; molecular_function	GO:0003677; DNA binding; molecular_function
A02410	2	GO:0045735; NA	GO:0006355; regulation of transcription, DNA-dependent; biological_process
A02411	4	GO:0016117; carotenoid biosynthetic process; biological_process	GO:0055114; oxidation-reduction process; biological_process	GO:0016705; oxidoreductase activity, acting on paired donors, with incorporation or reduction of molecular oxygen; molecular_function	GO:0016491; oxidoreductase activity; molecular_function
A02412	2	GO:0003824; NA	GO:0008152; NA
A02413	9	GO:0003857; 3-hydroxyacyl-CoA dehydrogenase activity; molecular_function	GO:0008270; zinc ion binding; molecular_function	GO:0006351; transcription, DNA-dependent; biological_process	GO:0055114; oxidation-reduction process; biological_process	GO:0016491; oxidoreductase activity; molecular_function	GO:0008152; NA	GO:0005634; nucleus; cellular_component	GO:0003677; DNA binding; molecular_function	GO:0006631; fatty acid metabolic process; biological_process
A02415	7	GO:0003887; DNA-directed DNA polymerase activity; molecular_function	GO:0019069; viral capsid assembly; biological_process	GO:0000398; nuclear mRNA splicing, via spliceosome; biological_process	GO:0006351; transcription, DNA-dependent; biological_process	GO:0003677; DNA binding; molecular_function	GO:0005681; spliceosomal complex; cellular_component	GO:0005515; protein binding; molecular_function
A02419	2	GO:0008152; NA	GO:0016491; oxidoreductase activity; molecular_function
A02420	3	GO:0000287; magnesium ion binding; molecular_function	GO:0070403; NAD+ binding; molecular_function	GO:0030976; thiamine pyrophosphate binding; molecular_function
A02422	3	GO:0004177; aminopeptidase activity; molecular_function	GO:0016787; hydrolase activity; molecular_function	GO:0030145; manganese ion binding; molecular_function
A02423	2	GO:0003676; nucleic acid binding; molecular_function	GO:0008270; zinc ion binding; molecular_function
A02425	5	GO:0000981; sequence-specific DNA binding RNA polymerase II transcription factor activity; molecular_function	GO:0005634; nucleus; cellular_component	GO:0005639; integral to nuclear inner membrane; cellular_component	GO:0006355; regulation of transcription, DNA-dependent; biological_process	GO:0008270; zinc ion binding; molecular_function
A02427	2	GO:0015940; pantothenate biosynthetic process; biological_process	GO:0003864; 3-methyl-2-oxobutanoate hydroxymethyltransferase activity; molecular_function
A02428	2	GO:0005515; protein binding; molecular_function	GO:0006351; transcription, DNA-dependent; biological_process
A02429	10	GO:0004871; signal transducer activity; molecular_function	GO:0051082; unfolded protein binding; molecular_function	GO:0003729; mRNA binding; molecular_function	GO:0015031; protein transport; biological_process	GO:0016020; membrane; cellular_component	GO:0016272; prefoldin complex; cellular_component	GO:0007165; signal transduction; biological_process	GO:0006376; mRNA splice site selection; biological_process	GO:0006457; protein folding; biological_process	GO:0005685; U1 snRNP; cellular_component
A02430	2	GO:0042765; GPI-anchor transamidase complex; cellular_component	GO:0016255; attachment of GPI anchor to protein; biological_process
A02431	1	GO:0015631; tubulin binding; molecular_function
A02435	6	GO:0008270; zinc ion binding; molecular_function	GO:0006355; regulation of transcription, DNA-dependent; biological_process	GO:0005634; nucleus; cellular_component	GO:0003677; DNA binding; molecular_function	GO:0006351; transcription, DNA-dependent; biological_process	GO:0000981; sequence-specific DNA binding RNA polymerase II transcription factor activity; molecular_function
A02436	2	GO:0006508; proteolysis; biological_process	GO:0008236; serine-type peptidase activity; molecular_function
A02437	3	GO:0072686; mitotic spindle; cellular_component	GO:0042729; DASH complex; cellular_component	GO:0008608; attachment of spindle microtubules to kinetochore; biological_process
A02438	4	GO:0003735; structural constituent of ribosome; molecular_function	GO:0019843; rRNA binding; molecular_function	GO:0006412; translation; biological_process	GO:0005840; ribosome; cellular_component
A02439	1	GO:0046854; phosphatidylinositol phosphorylation; biological_process
A02440	2	GO:0006886; intracellular protein transport; biological_process	GO:0005622; intracellular; cellular_component
A02441	1	GO:0003824; NA
A02442	3	GO:0055085; transmembrane transport; biological_process	GO:0016021; integral to membrane; cellular_component	GO:0022857; transmembrane transporter activity; molecular_function
A02444	9	GO:0006813; potassium ion transport; biological_process	GO:0055114; oxidation-reduction process; biological_process	GO:0003857; 3-hydroxyacyl-CoA dehydrogenase activity; molecular_function	GO:0050662; coenzyme binding; molecular_function	GO:0044237; cellular metabolic process; biological_process	GO:0003824; NA	GO:0006631; fatty acid metabolic process; biological_process	GO:0016491; oxidoreductase activity; molecular_function	GO:0008152; NA
A02445	10	GO:0042632; cholesterol homeostasis; biological_process	GO:0043410; positive regulation of MAPKKK cascade; biological_process	GO:0032008; positive regulation of TOR signaling cascade; biological_process	GO:0001919; regulation of receptor recycling; biological_process	GO:0031902; late endosome membrane; cellular_component	GO:0032439; endosome localization; biological_process	GO:0071986; Ragulator complex; cellular_component	GO:0045121; membrane raft; cellular_component	GO:0071230; cellular response to amino acid stimulus; biological_process	GO:0007040; lysosome organization; biological_process
A02446	5	GO:0016491; oxidoreductase activity; molecular_function	GO:0008152; NA	GO:0050662; coenzyme binding; molecular_function	GO:0003824; NA	GO:0044237; cellular metabolic process; biological_process
A02447	1	GO:0016881; acid-amino acid ligase activity; molecular_function
A02448	2	GO:0005737; cytoplasm; cellular_component	GO:0000045; autophagic vacuole assembly; biological_process
A02449	7	GO:0005524; ATP binding; molecular_function	GO:0006434; seryl-tRNA aminoacylation; biological_process	GO:0004828; serine-tRNA ligase activity; molecular_function	GO:0000166; nucleotide binding; molecular_function	GO:0008270; zinc ion binding; molecular_function	GO:0005634; nucleus; cellular_component	GO:0005737; cytoplasm; cellular_component
A02450	1	GO:0005515; protein binding; molecular_function
A02451	6	GO:0006511; ubiquitin-dependent protein catabolic process; biological_process	GO:0005839; proteasome core complex; cellular_component	GO:0004175; endopeptidase activity; molecular_function	GO:0004298; threonine-type endopeptidase activity; molecular_function	GO:0051603; proteolysis involved in cellular protein catabolic process; biological_process	GO:0019773; proteasome core complex, alpha-subunit complex; cellular_component
A02452	3	GO:0003677; DNA binding; molecular_function	GO:0006313; transposition, DNA-mediated; biological_process	GO:0004803; transposase activity; molecular_function
A02454	6	GO:0050662; coenzyme binding; molecular_function	GO:0051287; NAD binding; molecular_function	GO:0003824; NA	GO:0044237; cellular metabolic process; biological_process	GO:0016620; oxidoreductase activity, acting on the aldehyde or oxo group of donors, NAD or NADP as acceptor; molecular_function	GO:0055114; oxidation-reduction process; biological_process
A02455	5	GO:0055114; oxidation-reduction process; biological_process	GO:0016903; oxidoreductase activity, acting on the aldehyde or oxo group of donors; molecular_function	GO:0003824; NA	GO:0008152; NA	GO:0016491; oxidoreductase activity; molecular_function
A02456	2	GO:0008168; methyltransferase activity; molecular_function	GO:0032259; methylation; biological_process
A02457	9	GO:0055114; oxidation-reduction process; biological_process	GO:0050660; flavin adenine dinucleotide binding; molecular_function	GO:0006813; potassium ion transport; biological_process	GO:0046168; glycerol-3-phosphate catabolic process; biological_process	GO:0005737; cytoplasm; cellular_component	GO:0008677; 2-dehydropantoate 2-reductase activity; molecular_function	GO:0016491; oxidoreductase activity; molecular_function	GO:0016616; oxidoreductase activity, acting on the CH-OH group of donors, NAD or NADP as acceptor; molecular_function	GO:0051287; NAD binding; molecular_function
A02458	6	GO:0008026; ATP-dependent helicase activity; molecular_function	GO:0005524; ATP binding; molecular_function	GO:0003677; DNA binding; molecular_function	GO:0004386; helicase activity; molecular_function	GO:0003676; nucleic acid binding; molecular_function	GO:0016787; hydrolase activity; molecular_function
A02460	5	GO:0016192; vesicle-mediated transport; biological_process	GO:0030117; membrane coat; cellular_component	GO:0005515; protein binding; molecular_function	GO:0006886; intracellular protein transport; biological_process	GO:0004842; ubiquitin-protein ligase activity; molecular_function
A02461	2	GO:0009058; biosynthetic process; biological_process	GO:0003824; NA
A02462	2	GO:0005975; carbohydrate metabolic process; biological_process	GO:0030246; carbohydrate binding; molecular_function
A02463	2	GO:0008152; NA	GO:0008168; methyltransferase activity; molecular_function
A02464	2	GO:0005975; carbohydrate metabolic process; biological_process	GO:0004553; hydrolase activity, hydrolyzing O-glycosyl compounds; molecular_function
A02466	4	GO:0008270; zinc ion binding; molecular_function	GO:0006355; regulation of transcription, DNA-dependent; biological_process	GO:0005634; nucleus; cellular_component	GO:0000981; sequence-specific DNA binding RNA polymerase II transcription factor activity; molecular_function
A02468	2	GO:0055085; transmembrane transport; biological_process	GO:0016021; integral to membrane; cellular_component
A02469	2	GO:0009116; nucleoside metabolic process; biological_process	GO:0003824; NA
A02470	14	GO:0006098; pentose-phosphate shunt; biological_process	GO:0050660; flavin adenine dinucleotide binding; molecular_function	GO:0004616; phosphogluconate dehydrogenase (decarboxylating) activity; molecular_function	GO:0048037; cofactor binding; molecular_function	GO:0055114; oxidation-reduction process; biological_process	GO:0003857; 3-hydroxyacyl-CoA dehydrogenase activity; molecular_function	GO:0050661; NADP binding; molecular_function	GO:0051287; NAD binding; molecular_function	GO:0016616; oxidoreductase activity, acting on the CH-OH group of donors, NAD or NADP as acceptor; molecular_function	GO:0006631; fatty acid metabolic process; biological_process	GO:0016491; oxidoreductase activity; molecular_function	GO:0008677; 2-dehydropantoate 2-reductase activity; molecular_function	GO:0005737; cytoplasm; cellular_component	GO:0046168; glycerol-3-phosphate catabolic process; biological_process
A02472	3	GO:0008152; NA	GO:0016491; oxidoreductase activity; molecular_function	GO:0055114; oxidation-reduction process; biological_process
A02473	4	GO:0006537; glutamate biosynthetic process; biological_process	GO:0055114; oxidation-reduction process; biological_process	GO:0006562; proline catabolic process; biological_process	GO:0004657; proline dehydrogenase activity; molecular_function
A02475	6	GO:0006351; transcription, DNA-dependent; biological_process	GO:0000981; sequence-specific DNA binding RNA polymerase II transcription factor activity; molecular_function	GO:0003677; DNA binding; molecular_function	GO:0006355; regulation of transcription, DNA-dependent; biological_process	GO:0008270; zinc ion binding; molecular_function	GO:0005634; nucleus; cellular_component
A02477	2	GO:0008137; NADH dehydrogenase (ubiquinone) activity; molecular_function	GO:0055114; oxidation-reduction process; biological_process
A02478	4	GO:0046872; metal ion binding; molecular_function	GO:0003676; nucleic acid binding; molecular_function	GO:0008270; zinc ion binding; molecular_function	GO:0005515; protein binding; molecular_function
A02479	6	GO:0005634; nucleus; cellular_component	GO:0006355; regulation of transcription, DNA-dependent; biological_process	GO:0008270; zinc ion binding; molecular_function	GO:0003677; DNA binding; molecular_function	GO:0006351; transcription, DNA-dependent; biological_process	GO:0000981; sequence-specific DNA binding RNA polymerase II transcription factor activity; molecular_function
A02480	4	GO:0016624; oxidoreductase activity, acting on the aldehyde or oxo group of donors, disulfide as acceptor; molecular_function	GO:0008152; NA	GO:0003824; NA	GO:0030976; thiamine pyrophosphate binding; molecular_function
A02481	2	GO:0016021; integral to membrane; cellular_component	GO:0055085; transmembrane transport; biological_process
A02482	2	GO:0004521; endoribonuclease activity; molecular_function	GO:0003723; RNA binding; molecular_function
A02483	4	GO:0005506; iron ion binding; molecular_function	GO:0020037; heme binding; molecular_function	GO:0055114; oxidation-reduction process; biological_process	GO:0016705; oxidoreductase activity, acting on paired donors, with incorporation or reduction of molecular oxygen; molecular_function
A02484	2	GO:0004659; prenyltransferase activity; molecular_function	GO:0016021; integral to membrane; cellular_component
A02485	3	GO:0003677; DNA binding; molecular_function	GO:0006260; DNA replication; biological_process	GO:0005664; nuclear origin of replication recognition complex; cellular_component
A02486	7	GO:0016592; mediator complex; cellular_component	GO:0001104; RNA polymerase II transcription cofactor activity; molecular_function	GO:0051082; unfolded protein binding; molecular_function	GO:0016853; isomerase activity; molecular_function	GO:0006357; regulation of transcription from RNA polymerase II promoter; biological_process	GO:0016272; prefoldin complex; cellular_component	GO:0006457; protein folding; biological_process
A02489	5	GO:0003333; amino acid transmembrane transport; biological_process	GO:0016020; membrane; cellular_component	GO:0015171; amino acid transmembrane transporter activity; molecular_function	GO:0006810; transport; biological_process	GO:0055085; transmembrane transport; biological_process
A02490	5	GO:0008677; 2-dehydropantoate 2-reductase activity; molecular_function	GO:0016491; oxidoreductase activity; molecular_function	GO:0055114; oxidation-reduction process; biological_process	GO:0050660; flavin adenine dinucleotide binding; molecular_function	GO:0008033; tRNA processing; biological_process
A02491	5	GO:0008131; primary amine oxidase activity; molecular_function	GO:0005507; copper ion binding; molecular_function	GO:0055114; oxidation-reduction process; biological_process	GO:0009308; amine metabolic process; biological_process	GO:0048038; quinone binding; molecular_function
A02492	1	GO:0003682; chromatin binding; molecular_function
A02495	4	GO:0016021; integral to membrane; cellular_component	GO:0000124; SAGA complex; cellular_component	GO:0016020; membrane; cellular_component	GO:0003712; transcription cofactor activity; molecular_function
A02496	3	GO:0008270; zinc ion binding; molecular_function	GO:0004476; mannose-6-phosphate isomerase activity; molecular_function	GO:0005975; carbohydrate metabolic process; biological_process
A02497	3	GO:0006357; regulation of transcription from RNA polymerase II promoter; biological_process	GO:0016592; mediator complex; cellular_component	GO:0001104; RNA polymerase II transcription cofactor activity; molecular_function
A02498	1	GO:0006629; lipid metabolic process; biological_process
A02499	3	GO:0004177; aminopeptidase activity; molecular_function	GO:0006508; proteolysis; biological_process	GO:0008236; serine-type peptidase activity; molecular_function
A02500	2	GO:0006464; protein modification process; biological_process	GO:0016151; nickel ion binding; molecular_function
A02501	2	GO:0004553; hydrolase activity, hydrolyzing O-glycosyl compounds; molecular_function	GO:0005975; carbohydrate metabolic process; biological_process
A02503	6	GO:0003676; nucleic acid binding; molecular_function	GO:0005524; ATP binding; molecular_function	GO:0006418; tRNA aminoacylation for protein translation; biological_process	GO:0000166; nucleotide binding; molecular_function	GO:0003697; single-stranded DNA binding; molecular_function	GO:0004812; aminoacyl-tRNA ligase activity; molecular_function
A02504	4	GO:0004812; aminoacyl-tRNA ligase activity; molecular_function	GO:0000166; nucleotide binding; molecular_function	GO:0006418; tRNA aminoacylation for protein translation; biological_process	GO:0005524; ATP binding; molecular_function
A02505	3	GO:0030983; mismatched DNA binding; molecular_function	GO:0005524; ATP binding; molecular_function	GO:0006298; mismatch repair; biological_process
A02506	5	GO:0003677; DNA binding; molecular_function	GO:0016021; integral to membrane; cellular_component	GO:0005664; nuclear origin of replication recognition complex; cellular_component	GO:0006260; DNA replication; biological_process	GO:0004190; aspartic-type endopeptidase activity; molecular_function
A02508	2	GO:0006508; proteolysis; biological_process	GO:0008233; peptidase activity; molecular_function
A02512	4	GO:0016705; oxidoreductase activity, acting on paired donors, with incorporation or reduction of molecular oxygen; molecular_function	GO:0005506; iron ion binding; molecular_function	GO:0055114; oxidation-reduction process; biological_process	GO:0020037; heme binding; molecular_function
A02513	2	GO:2001070; NA	GO:0019028; viral capsid; cellular_component
A02514	18	GO:0005886; plasma membrane; cellular_component	GO:0006810; transport; biological_process	GO:0016020; membrane; cellular_component	GO:0043093; cytokinesis by binary fission; biological_process	GO:0007067; mitosis; biological_process	GO:0004828; serine-tRNA ligase activity; molecular_function	GO:0005198; NA	GO:0005643; nuclear pore; cellular_component	GO:0005524; ATP binding; molecular_function	GO:0042729; DASH complex; cellular_component	GO:0006606; protein import into nucleus; biological_process	GO:0006434; seryl-tRNA aminoacylation; biological_process	GO:0005737; cytoplasm; cellular_component	GO:0000917; barrier septum formation; biological_process	GO:0006886; intracellular protein transport; biological_process	GO:0000166; nucleotide binding; molecular_function	GO:0072686; mitotic spindle; cellular_component	GO:0005801; cis-Golgi network; cellular_component
A02515	1	GO:0005515; protein binding; molecular_function
A02516	7	GO:0020037; heme binding; molecular_function	GO:0055114; oxidation-reduction process; biological_process	GO:0050660; flavin adenine dinucleotide binding; molecular_function	GO:0016627; oxidoreductase activity, acting on the CH-CH group of donors; molecular_function	GO:0008152; NA	GO:0016491; oxidoreductase activity; molecular_function	GO:0003995; acyl-CoA dehydrogenase activity; molecular_function
A02517	2	GO:0004651; polynucleotide 5'-phosphatase activity; molecular_function	GO:0016740; transferase activity; molecular_function
A02518	4	GO:0006605; protein targeting; biological_process	GO:0016747; transferase activity, transferring acyl groups other than amino-acyl groups; molecular_function	GO:0016021; integral to membrane; cellular_component	GO:0016020; membrane; cellular_component
A02519	1	GO:0005515; protein binding; molecular_function
A02520	2	GO:0009058; biosynthetic process; biological_process	GO:0003824; NA
A02521	1	GO:0005515; protein binding; molecular_function
A02522	1	GO:0005515; protein binding; molecular_function
A02523	7	GO:0016209; NA	GO:0016021; integral to membrane; cellular_component	GO:0022857; transmembrane transporter activity; molecular_function	GO:0016491; oxidoreductase activity; molecular_function	GO:0055114; oxidation-reduction process; biological_process	GO:0055085; transmembrane transport; biological_process	GO:0051920; peroxiredoxin activity; molecular_function
A02524	2	GO:0005975; carbohydrate metabolic process; biological_process	GO:0004650; polygalacturonase activity; molecular_function
A02525	1	GO:0003677; DNA binding; molecular_function
A02526	3	GO:0016491; oxidoreductase activity; molecular_function	GO:0008152; NA	GO:0055114; oxidation-reduction process; biological_process
A02528	3	GO:0006355; regulation of transcription, DNA-dependent; biological_process	GO:0003700; sequence-specific DNA binding transcription factor activity; molecular_function	GO:0043565; sequence-specific DNA binding; molecular_function
A02529	1	GO:0003993; acid phosphatase activity; molecular_function
A02530	1	GO:0032040; small-subunit processome; cellular_component
A02533	3	GO:0008250; oligosaccharyltransferase complex; cellular_component	GO:0016021; integral to membrane; cellular_component	GO:0006487; protein N-linked glycosylation; biological_process
A02535	3	GO:0005618; cell wall; cellular_component	GO:0042545; cell wall modification; biological_process	GO:0030599; pectinesterase activity; molecular_function
[truncated: 6,813 more rows]
[truncated: 14 more columns]

## Sheet: KEGG
Gene_id	Identity	E_value	Kegg_geneID	Ko_id	Ko_name	Ko_defi	Ko_EC	Ko_class
A00082	51.3	2.3e-309	ani:AN5092.2		--	--	--
A00084	81.4	0	aor:AO090023000519		--	--	--
A00086	43.4	2e-155	afm:AFUA_7G06820	K04618				Metabolism; Carbohydrate metabolism; Galactose metabolism [PATH:ko00052]
A00087	64.6	7.6e-273	pcs:Pc16g09950		--	--	--
A00089	73	0	pcs:Pc16g09930		--	--	--
A00090	80.4	6.9e-123	pcs:Pc16g09940		--	--	--
A00091	46	1.1e-24	afv:AFLA_009990		--	--	--
A00093	78.3	4.7e-181	pcs:Pc16g09910		--	--	--
A00094	66.8	1.1e-135	bze:COCCADRAFT_24476		--	--	--
A00095	49.8	4.8e-62	psco:LY89DRAFT_765639		--	--	--
A00096	91.5	0	ani:AN0595.2	K00327
[truncated: 10,882 more rows]

## Sheet: KOG
Gene_id	Identity	E_value	KOG_gene_id	KOG_num	Functional_description	Functional_class	Class_description
A00096	44.7	1.1e-172	SPBC365.17	KOG1158	NADP/FAD dependent oxidoreductase	C	Energy production and conversion ;
[truncated: 2,236 more rows]

## Sheet: NR
Gene_id	Identity	E_value	Subject_id	Subject_description
[truncated: 12,059 more rows]

## Sheet: SWISSPORT
Gene_id	Identity	E_value	Subject_id	Protein_id	Swissprot_Gene	Organism	url
[truncated: 3,751 more rows]

[truncated: 1 more sheets: PFAM]
