# Supplementary material for: Genomic insights into Aspergillus sydowii 29R-4-F02: unraveling adaptive mechanisms in subseafloor coal-bearing sediment environments
Source: Front Microbiol. 2023 Jun 29;14:1216714. doi: 10.3389/fmicb.2023.1216714 (PMC10339353; doi:10.3389/fmicb.2023.1216714)
Supplement: Supplementary file 1 [file Data_Sheet_1.zip › Table S3.XLS]

## Sheet: secondary metabolism
Contig1	Cluster1	nrps	A01724;A01735;A01746;A01757;A01768;A01779;A01790;A01801;A01812;A01823;A01835;A01846;A01857;A01868;A01879;A01890;A01901;A01912;A01923;A01934
Contig1	Cluster2	nrps	A02223;A02234;A02245;A02256;A02267;A00083;A00094;A00105;A00116;A00127;A00138;A00149;A00160;A00171;A00182;A00194;A00205;A00216
Contig1	Cluster3	terpene	A01438;A01439;A01440;A01441;A01442;A01443;A01444;A01445;A01447
Contig1	Cluster4	t1pks	A01561;A01562;A01563;A01564;A01565;A01566;A01567;A01569;A01570;A01571;A01572;A01573;A01574;A01575;A01576;A01577;A01578;A01580;A01581;A01582;A01583
Contig1	Cluster5	t1pks-terpene	A01904;A01905;A01906;A01907;A01908;A01909;A01910;A01911;A01913;A01914;A01915;A01916;A01917;A01918;A01919;A01920;A01921;A01922;A01924;A01925;A01926
Contig1	Cluster6	other	A00084;A00085;A00086;A00087;A00088;A00089;A00090;A00091;A00092;A00093;A00095;A00096;A00097
Contig1	Cluster7	nrps	A00161;A00162;A00163;A00164;A00165;A00166;A00167;A00168;A00169;A00170;A00172;A00173;A00174;A00175;A00176;A00177;A00178;A00179;A00180;A00181;A00183
Contig1	Cluster8	terpene	A00220;A00221;A00222;A00223;A00224;A00225;A00226;A00228;A00229
Contig1	Cluster9	t1pks	A00319;A00320;A00321;A00322;A00323;A00324;A00325;A00326;A00328;A00329;A00330;A00331;A00332;A00333;A00334;A00335;A00336;A00337
Contig1	Cluster10	t1pks	A00690;A00691;A00692;A00694;A00695;A00696;A00697;A00698;A00699;A00700;A00701;A00702;A00703;A00705;A00706
Contig1	Cluster11	nrps	A00951;A00952;A00953;A00954;A00955;A00956;A00957;A00958;A00960;A00961;A00962;A00963;A00964
Contig1	Cluster12	nrps	A01297;A01298;A01299;A01300;A01301;A01302;A01303;A01306;A01307;A01308;A01309;A01310;A01311;A01312;A01313;A01314;A01315;A01317;A01318;A01319;A01320;A01321;A01322
Contig1	Cluster13	t1pks	A01379;A01380;A01381;A01383;A01384;A01385;A01386;A01387;A01388;A01389;A01390;A01391;A01392;A01394;A01395;A01396;A01397;A01398;A01399
Contig2	Cluster14	nrps	A03278;A03376;A03387;A03398;A03409;A03420;A03431;A03442;A03453;A03464;A03475;A03487;A03498;A03509;A03520;A03531;A03542
Contig2	Cluster15	indole	A04030;A04042;A04053;A04064;A04075;A04086;A04097;A04108;A04119;A04130
Contig2	Cluster16	other	A03668;A03669;A03670;A03671;A03672;A03673;A03674;A03676;A03677;A03678;A03679;A03680;A03681;A03682
Contig2	Cluster17	terpene	A03862;A03863;A03865;A03866;A03867;A03868;A03869;A03870;A03871;A03872;A03873;A03874;A03876;A03877;A03878;A03879;A03880;A03881;A03882;A03883;A03884;A03885;A03887;A03888;A03889
Contig2	Cluster18	terpene	A04212;A04213;A04214;A04215;A04216;A04217;A04218;A04220;A04221
Contig2	Cluster19	terpene	A02388;A02389;A02392;A02393;A02394;A02395;A02396;A02397
Contig2	Cluster20	other	A02528;A02529;A02530;A02531;A02532;A02533;A02534;A02536;A02537;A02538;A02539;A02540;A02541;A02542
Contig2	Cluster21	t1pks	A02995;A02996;A02997;A02998;A02999;A03000;A03002;A03003;A03004;A03005;A03006;A03007;A03008;A03009;A03010
Contig3	Cluster22	t1pks-nrps	A05732;A05744;A05755;A05766;A05777;A05788;A05799;A05810;A05821;A05832;A05843;A04265;A04276;A04287;A04298;A04309;A04320;A04331;A04342;A04353;A04364;A04376;A04387;A04398;A04409;A04420;A04431;A04442;A04453;A04464;A04475;A04487
Contig3	Cluster23	nrps	A05004;A05005;A05006;A05007;A05008;A05009;A05010;A05012;A05013;A05014;A05015;A05016;A05017;A05018;A05019;A05020
Contig3	Cluster24	t1pks	A05317;A05318;A05319;A05320;A05321;A05323;A05324;A05325;A05326;A05327;A05328;A05329;A05330;A05331;A05332;A05334;A05335;A05336
Contig3	Cluster25	t1pks	A05368;A05369;A05370;A05371;A05372;A05373;A05374;A05375;A05376;A05378;A05379;A05380;A05381;A05382;A05383;A05384;A05385;A05386
Contig3	Cluster26	t1pks	A05720;A05722;A05723;A05724;A05725;A05726;A05727;A05728;A05729;A05730;A05731;A05733;A05734;A05735;A05736;A05737;A05738;A05739;A05740
Contig3	Cluster27	nrps	A04503;A04504;A04505;A04506;A04507;A04508;A04510;A04511;A04512;A04513;A04514;A04515;A04516;A04517;A04518
Contig3	Cluster28	other	A04857;A04858;A04859;A04860;A04861;A04862;A04863;A04865;A04866;A04867;A04868;A04869;A04870;A04871;A04872;A04873
Contig4	Cluster29	other	A07040;A07051;A07062;A07073;A07084;A07095;A07106;A07117;A07128;A07139;A07151;A07162;A07173;A07184;A07195;A07206;A07217;A07228
Contig4	Cluster30	indole	A06355;A06366;A06377;A06388;A06399;A06411;A06422;A06432;A06433;A06434
Contig4	Cluster31	t1pks-nrps	A06730;A06731;A06732;A06733;A06734;A06735;A06736;A06737;A06738;A06739;A06741
Contig4	Cluster32	other	A07050;A07052;A07053;A07054;A07055;A07056;A07057;A07058;A07059;A07060;A07061;A07063;A07064
Contig4	Cluster33	indole	A05981;A05982;A05983;A05984;A05985;A05986;A05987;A05988
Contig4	Cluster34	other	A06004;A06005;A06006;A06007;A06008;A06009;A06010;A06012;A06013;A06014;A06015;A06016
Contig4	Cluster35	t1pks-nrps	A06071;A06072;A06073;A06074;A06075;A06076;A06079;A06080;A06081;A06082;A06083;A06084;A06085;A06086;A06087;A06088
Contig4	Cluster36	nrps	A06305;A06306;A06307;A06308;A06309;A06310;A06312;A06313;A06314;A06315;A06316;A06317;A06318;A06319;A06320;A06321;A06323;A06324;A06325;A06326;A06327;A06328
Contig5	Cluster37	indole-t1pks	A07991;A08002;A08013;A08024;A08035;A08046;A08057;A08068;A08079;A08090;A08102;A08113;A08124;A08135;A08146;A08157
Contig5	Cluster38	terpene	A08390;A08401;A08412;A08423;A08435;A08446;A08457;A08468;A08479
Contig5	Cluster39	t1pks-terpene	A08121;A08122;A08123;A08125;A08126;A08127;A08128;A08129;A08130;A08131;A08132;A08133;A08134;A08136;A08137;A08138;A08139;A08140;A08141;A08142;A08143;A08144;A08145;A08147
Contig5	Cluster40	t1pks-nrps	A08167;A08169;A08170;A08171;A08172;A08173;A08174;A08175;A08176;A08177;A08178;A08180;A08181;A08182;A08183;A08184;A08185;A08186;A08187;A08188;A08189;A08191;A08192
Contig5	Cluster41	other	A08470;A08471;A08472;A08473;A08474;A08475;A08476;A08477;A08478;A08480;A08481;A08482;A08483;A08484;A08485;A08486
Contig5	Cluster42	t1pks	A07681;A07682;A07683;A07685;A07686;A07687;A07688;A07689;A07690;A07691;A07692;A07693;A07694;A07696;A07697;A07698;A07699;A07700;A07701;A07702;A07703;A07704
Contig6	Cluster43	t1pks	A09189;A09200;A09211;A09222;A09233;A09244;A09256;A09267;A09278;A09289;A09300;A09311;A09322;A09333;A09344;A09355;A09367;A09378;A09389;A09400;A09411;A09422;A09433;A09444;A09455;A09466;A09478
Contig6	Cluster44	t1pks	A09057;A09068;A09079;A09090;A09102;A09113;A09124;A09135;A09146;A09157;A09168;A09175;A09176;A09177;A09179;A09180;A09181;A09182;A09183;A09184
Contig6	Cluster45	terpene	A09630;A09631;A09632;A09634;A09635;A09636;A09637;A09638;A09639;A09640
Contig6	Cluster46	t1pks	A09693;A09694;A09695;A09696;A09697;A09698;A09701;A09702;A09703;A09704;A09705;A09706;A09707
Contig6	Cluster47	indole	A09870;A09871;A09872;A09873;A09874;A09875;A09876
Contig6	Cluster48	terpene	A09017;A09018;A09019;A09020;A09021;A09022;A09023;A09025;A09026;A09027;A09028
Contig6	Cluster49	other	A09136;A09137;A09138;A09139;A09140;A09141;A09142;A09143;A09144;A09145;A09147;A09148;A09149;A09150;A09151;A09152;A09153
Contig7	Cluster50	indole	A10177;A10179;A10180;A10181;A10182;A10183;A10184;A10185
Contig8	Cluster51	indole	A11394;A11405;A11416;A11427;A11438;A11449;A11460;A11472;A11483;A11494;A11505;A11516;A11527;A11538;A11549;A11560;A11571;A11583;A11594;A11605
Contig8	Cluster52	nrps	A12064;A12065;A12066;A12067;A12068;A12069;A12070;A12072;A12073;A12074;A12075;A12076;A12077;A12078

## Sheet: cytochrome P450
Gene_id	Identity	E_value	Subject_id	Subject_description
A00092	74.2	1.5e-232	TSTA_111450	E-classP450,groupIV	P450_Ts067	http://p450.riceblast.snu.ac.kr/class.php?a=dv_sequence&id=13453&spe_id=61473&ref_id=57192
A00110	63.4	4.5e-203	ANID_00606	Undeterminded	P450_An004	http://p450.riceblast.snu.ac.kr/class.php?a=dv_sequence&id=17438&spe_id=180662&ref_id=57674
A00112	45.3	2.3e-133	augustus_masked-scaffold23-processed-gene-11.7-mRNA-1	E-classP450,groupI	P450_294	http://p450.riceblast.snu.ac.kr/class.php?a=dv_sequence&id=44496&spe_id=183182&ref_id=61856
A00289	78.5	4.1e-249	AO090166000099	Undeterminded	P450_Ao152	http://p450.riceblast.snu.ac.kr/class.php?a=dv_sequence&id=5023&spe_id=744&ref_id=2081
A00295	52.2	8.7e-158	Pa_7_5740	E-classP450,groupIV	P450_Pa074	http://p450.riceblast.snu.ac.kr/class.php?a=dv_sequence&id=7127&spe_id=28&ref_id=2491
A00302	43.3	0	estExt_fgenesh2_pg.C_10473	E-classP450,groupI	P450_Sc006	http://p450.riceblast.snu.ac.kr/class.php?a=dv_sequence&id=13068&spe_id=977&ref_id=57154
A00379	72	5e-221	ANID_07932	E-classP450,CYP3A	P450_An067	http://p450.riceblast.snu.ac.kr/class.php?a=dv_sequence&id=17501&spe_id=180662&ref_id=57674
A00416	73.8	1.8e-228	ACLA_067130	E-classP450,groupIV	P450_Acl075	http://p450.riceblast.snu.ac.kr/class.php?a=dv_sequence&id=4613&spe_id=2805&ref_id=2063
A00442	54.2	8e-100	FFUJ_00027m.01	E-classP450,groupI	P450_084	http://p450.riceblast.snu.ac.kr/class.php?a=dv_sequence&id=49580&spe_id=394752&ref_id=62506
A00448	42.7	5.5e-115	estExt_fgenesh1_pm.C_510008	Undeterminded	P450_Nt040	http://p450.riceblast.snu.ac.kr/class.php?a=dv_sequence&id=12913&spe_id=13674&ref_id=56579
A00489	43.4	9.2e-113	Endocarpon_04034	CytochromeP450	P450_047	http://p450.riceblast.snu.ac.kr/class.php?a=dv_sequence&id=47405&spe_id=394658&ref_id=61883
A00549	43.6	1.2e-131	AB04508.1	E-classP450,CYP2D	P450_Ab003	http://p450.riceblast.snu.ac.kr/class.php?a=dv_sequence&id=25046&spe_id=2780&ref_id=1257
A00565	66	4.7e-186	TESG_07285T0	E-classP450,groupI	P450_Tt055	http://p450.riceblast.snu.ac.kr/class.php?a=dv_sequence&id=20855&spe_id=7702&ref_id=58371
A00566	80.5	1.2e-248	ANID_10811	Pisatindemethylase-like	P450_An110	http://p450.riceblast.snu.ac.kr/class.php?a=dv_sequence&id=17544&spe_id=180662&ref_id=57674
A00694	72.7	1.2e-229	ANID_08952	E-classP450,groupI	P450_An088	http://p450.riceblast.snu.ac.kr/class.php?a=dv_sequence&id=17522&spe_id=180662&ref_id=57674
A00758	78.6	0	EEA23218.1	E-classP450,groupI	P450_Pm070	http://p450.riceblast.snu.ac.kr/class.php?a=dv_sequence&id=12040&spe_id=7910&ref_id=3409
A00763	66.2	7.4e-195	NFIA_006220	Undeterminded	P450_Nf080	http://p450.riceblast.snu.ac.kr/class.php?a=dv_sequence&id=20955&spe_id=61061&ref_id=58385
A01033	45.7	2.5e-84	ANID_10435	E-classP450,groupI	P450_An102	http://p450.riceblast.snu.ac.kr/class.php?a=dv_sequence&id=17536&spe_id=180662&ref_id=57674
A01116	51	6.4e-86	GSTUMT00010494001	Undeterminded	Undeterminded	http://p450.riceblast.snu.ac.kr/class.php?a=dv_sequence&id=51132&spe_id=394674&ref_id=62019
A01125	89.9	1.1e-275	ANID_01397	Undeterminded	P450_An005	http://p450.riceblast.snu.ac.kr/class.php?a=dv_sequence&id=17439&spe_id=180662&ref_id=57674
A01158	78.7	2.6e-248	ANID_09384	P450,CYP52	P450_An098	http://p450.riceblast.snu.ac.kr/class.php?a=dv_sequence&id=17532&spe_id=180662&ref_id=57674
A01234	82	3.2e-196	ANID_11220	E-classP450,CYP2D	P450_An114	http://p450.riceblast.snu.ac.kr/class.php?a=dv_sequence&id=17548&spe_id=180662&ref_id=57674
A01239	55.7	2.5e-144	Genemark1.10335_g	Pisatindemethylase-like	P450_Ac125	http://p450.riceblast.snu.ac.kr/class.php?a=dv_sequence&id=21406&spe_id=35185&ref_id=58517
A01262	47.4	1.4e-152	CHG08027.1	CytochromeP450	P450_Cgo057	http://p450.riceblast.snu.ac.kr/class.php?a=dv_sequence&id=178&spe_id=45371&ref_id=150
A01270	41.1	4.3e-37	VDBG_05673	E-classP450,groupIV	P450_Vdm035	http://p450.riceblast.snu.ac.kr/class.php?a=dv_sequence&id=9683&spe_id=330228&ref_id=2976
A01321	53	4.7e-171	ATEG_07654.1	E-classP450,groupI	P450_Ate087	http://p450.riceblast.snu.ac.kr/class.php?a=dv_sequence&id=596&spe_id=421&ref_id=189
A01384	82.8	5.5e-273	ANID_11192	E-classP450,CYP2D	P450_An113	http://p450.riceblast.snu.ac.kr/class.php?a=dv_sequence&id=17547&spe_id=180662&ref_id=57674
A01388	78.4	8.4e-266	ANID_09218	E-classP450,CYP3A	P450_An091	http://p450.riceblast.snu.ac.kr/class.php?a=dv_sequence&id=17525&spe_id=180662&ref_id=57674
A01706	65.6	2.3e-193	PCON_06884m.01	Undeterminded	Undeterminded	http://p450.riceblast.snu.ac.kr/class.php?a=dv_sequence&id=51169&spe_id=394838&ref_id=63046
A01807	68.9	4.6e-213	ANID_00338	E-classP450,groupI	P450_An002	http://p450.riceblast.snu.ac.kr/class.php?a=dv_sequence&id=17436&spe_id=180662&ref_id=57674
A01865	41.9	5.7e-85	CHG06520.1	P450,CYP52	P450_Cgo015	http://p450.riceblast.snu.ac.kr/class.php?a=dv_sequence&id=136&spe_id=45371&ref_id=150
A01917	76.5	5.7e-224	ANID_08141	E-classP450,groupIV	P450_An072	http://p450.riceblast.snu.ac.kr/class.php?a=dv_sequence&id=17506&spe_id=180662&ref_id=57674
A01919	80.6	9e-252	ANID_08139	E-classP450,groupIV	P450_An071	http://p450.riceblast.snu.ac.kr/class.php?a=dv_sequence&id=17505&spe_id=180662&ref_id=57674
A01933	44.5	4.1e-156	Hanno_08615	E-classP450,groupI	P450_Ha0153	http://p450.riceblast.snu.ac.kr/class.php?a=dv_sequence&id=47176&spe_id=394657&ref_id=61877
A01987	80.4	6.2e-179	ANID_00459	E-classP450,CYP2D	P450_An003	http://p450.riceblast.snu.ac.kr/class.php?a=dv_sequence&id=17437&spe_id=180662&ref_id=57674
A02019	84.9	7.8e-272	ANID_02727	Undeterminded	P450_An022	http://p450.riceblast.snu.ac.kr/class.php?a=dv_sequence&id=17456&spe_id=180662&ref_id=57674
A02240	68.8	5.5e-203	PCON_06884m.01	Undeterminded	Undeterminded	http://p450.riceblast.snu.ac.kr/class.php?a=dv_sequence&id=51169&spe_id=394838&ref_id=63046
A02352	71.1	2.6e-216	ANID_04643	Undeterminded	P450_An035	http://p450.riceblast.snu.ac.kr/class.php?a=dv_sequence&id=17469&spe_id=180662&ref_id=57674
A02375	45.3	3.4e-89	ATEG_07313.1	E-classP450,groupIV	P450_Ate082	http://p450.riceblast.snu.ac.kr/class.php?a=dv_sequence&id=591&spe_id=421&ref_id=189
A02385	81.7	3.5e-267	ANID_07399	E-classP450,groupI	P450_An059	http://p450.riceblast.snu.ac.kr/class.php?a=dv_sequence&id=17493&spe_id=180662&ref_id=57674
A02394	75.2	3.2e-235	ANID_01794	E-classP450,groupI	P450_An011	http://p450.riceblast.snu.ac.kr/class.php?a=dv_sequence&id=17445&spe_id=180662&ref_id=57674
A02512	72.9	1.2e-186	ANID_01703	E-classP450,groupI	P450_An008	http://p450.riceblast.snu.ac.kr/class.php?a=dv_sequence&id=17442&spe_id=180662&ref_id=57674
A02526	55.5	4.9e-151	PCON_06884m.01	Undeterminded	Undeterminded	http://p450.riceblast.snu.ac.kr/class.php?a=dv_sequence&id=51169&spe_id=394838&ref_id=63046
A02667	84.7	3.4e-275	fgenesh1_pg.C_scaffold_8000113	P450,CYP52	P450_AnA138	http://p450.riceblast.snu.ac.kr/class.php?a=dv_sequence&id=831&spe_id=484&ref_id=301
A02700	69.4	2.3e-220	ANID_01601	E-classP450,groupI	P450_An007	http://p450.riceblast.snu.ac.kr/class.php?a=dv_sequence&id=17441&spe_id=180662&ref_id=57674
A02864	42.6	1.5e-119	ATEG_04721.1	E-classP450,groupI	P450_Ate057	http://p450.riceblast.snu.ac.kr/class.php?a=dv_sequence&id=566&spe_id=421&ref_id=189
A02992	77.4	8e-256	AO090010000751	Undeterminded	P450_Ao059	http://p450.riceblast.snu.ac.kr/class.php?a=dv_sequence&id=4930&spe_id=744&ref_id=2081
A02997	76	3.3e-194	ANID_08905	E-classP450,groupI	P450_An086	http://p450.riceblast.snu.ac.kr/class.php?a=dv_sequence&id=17520&spe_id=180662&ref_id=57674
A03005	46.7	4.4e-122	FOXG_02681T0	E-classP450,groupI	P450_Fol198	http://p450.riceblast.snu.ac.kr/class.php?a=dv_sequence&id=48151&spe_id=5448&ref_id=63399
A03085	50.9	9.3e-165	FOXG_20661T0	E-classP450,groupI	P450_Fol252	http://p450.riceblast.snu.ac.kr/class.php?a=dv_sequence&id=49187&spe_id=5448&ref_id=63399
A03091	81.7	1.3e-261	TSTA_085250	E-classP450,groupI	P450_Ts039	http://p450.riceblast.snu.ac.kr/class.php?a=dv_sequence&id=13425&spe_id=61473&ref_id=57192
A03094	83.9	2.3e-293	TSTA_085240	P450,CYP52	P450_Ts038	http://p450.riceblast.snu.ac.kr/class.php?a=dv_sequence&id=13424&spe_id=61473&ref_id=57192
A03133	82.6	4.1e-276	estExt_Genewise1Plus.C_80644	E-classP450,groupI	P450_Ac071	http://p450.riceblast.snu.ac.kr/class.php?a=dv_sequence&id=21352&spe_id=35185&ref_id=58517
A03149	44.9	1.9e-55	ATEG_00556.1	E-classP450,groupIV	P450_Ate005	http://p450.riceblast.snu.ac.kr/class.php?a=dv_sequence&id=514&spe_id=421&ref_id=189
A03151	48	8.3e-197	FGSG_00127T0	B-classP450	P450_Fg248	http://p450.riceblast.snu.ac.kr/class.php?a=dv_sequence&id=44962&spe_id=2&ref_id=60586
A03210	86.7	5.2e-273	ANID_09007	Pisatindemethylase-like	P450_An089	http://p450.riceblast.snu.ac.kr/class.php?a=dv_sequence&id=17523&spe_id=180662&ref_id=57674
A03215	51.3	2.8e-138	PCON_06884m.01	Undeterminded	Undeterminded	http://p450.riceblast.snu.ac.kr/class.php?a=dv_sequence&id=51169&spe_id=394838&ref_id=63046
A03271	51.7	3e-143	e_gw1.18.265.1	Pisatindemethylase-like	P450_Mf063	http://p450.riceblast.snu.ac.kr/class.php?a=dv_sequence&id=2612&spe_id=39716&ref_id=1746
A03277	86.7	3.3e-235	ANID_01737	E-classP450,groupI	P450_An009	http://p450.riceblast.snu.ac.kr/class.php?a=dv_sequence&id=17443&spe_id=180662&ref_id=57674
A03292	68.7	4.7e-224	EEA27807.1	E-classP450,groupI	P450_Pm011	http://p450.riceblast.snu.ac.kr/class.php?a=dv_sequence&id=11981&spe_id=7910&ref_id=3409
A03297	67.7	1.5e-192	CAP97129.1	Pisatindemethylase-like	P450_PCR076	http://p450.riceblast.snu.ac.kr/class.php?a=dv_sequence&id=12166&spe_id=841&ref_id=3414
A03311	70.2	2.2e-125	CAP98025.1	Undeterminded	P450_PCR083	http://p450.riceblast.snu.ac.kr/class.php?a=dv_sequence&id=12173&spe_id=841&ref_id=3414
A03415	53.5	2.4e-186	FOXG_20661T0	E-classP450,groupI	P450_Fol252	http://p450.riceblast.snu.ac.kr/class.php?a=dv_sequence&id=49187&spe_id=5448&ref_id=63399
A03435	65.9	2.1e-189	ANID_05433	E-classP450,CYP2D	P450_An039	http://p450.riceblast.snu.ac.kr/class.php?a=dv_sequence&id=17473&spe_id=180662&ref_id=57674
A03461	43.8	1.4e-107	CNAG_06628T0	Undeterminded	Undeterminded	http://p450.riceblast.snu.ac.kr/class.php?a=dv_sequence&id=50719&spe_id=14560&ref_id=61872
A03498	47.5	4.2e-134	CIHG_01144	E-classP450,groupI	P450_Cih003	http://p450.riceblast.snu.ac.kr/class.php?a=dv_sequence&id=9890&spe_id=318127&ref_id=3046
A03511	84.3	2.2e-255	ANID_07359	Pisatindemethylase-like	P450_An058	http://p450.riceblast.snu.ac.kr/class.php?a=dv_sequence&id=17492&spe_id=180662&ref_id=57674
A03584	67	9.7e-206	fgenesh1_pm.C_scaffold_20000049	E-classP450,groupI	P450_AnA072	http://p450.riceblast.snu.ac.kr/class.php?a=dv_sequence&id=765&spe_id=484&ref_id=301
A03586	43	1.9e-107	estExt_Genewise1.C_20782	Undeterminded	Undeterminded	http://p450.riceblast.snu.ac.kr/class.php?a=dv_sequence&id=51078&spe_id=394824&ref_id=62941
A03596	45.5	2.8e-131	Pa_7_5740	E-classP450,groupIV	P450_Pa074	http://p450.riceblast.snu.ac.kr/class.php?a=dv_sequence&id=7127&spe_id=28&ref_id=2491
A03624	63.3	1.6e-193	Umbilicaria_05246	E-classP450,groupI	P450_055	http://p450.riceblast.snu.ac.kr/class.php?a=dv_sequence&id=47344&spe_id=131030&ref_id=61923
A03648	76.3	0	ATEG_09350.1	E-classP450,groupI	P450_Ate113	http://p450.riceblast.snu.ac.kr/class.php?a=dv_sequence&id=622&spe_id=421&ref_id=189
A03715	53.2	1.9e-172	HCB07277.1	E-classP450,CYP2D	P450_Hc042	http://p450.riceblast.snu.ac.kr/class.php?a=dv_sequence&id=6936&spe_id=225519&ref_id=2437
A03881	41.5	6.9e-117	fgenesh2_pg.C_scaffold_11000354	E-classP450,groupI	P450_Mgr073	http://p450.riceblast.snu.ac.kr/class.php?a=dv_sequence&id=1490&spe_id=15&ref_id=342
A03962	43.8	1.1e-103	AFL2G_07229	Undeterminded	P450_Afl088	http://p450.riceblast.snu.ac.kr/class.php?a=dv_sequence&id=4723&spe_id=36&ref_id=2068
A03995	78.9	5.4e-238	ANID_10259	Pisatindemethylase-like	P450_An100	http://p450.riceblast.snu.ac.kr/class.php?a=dv_sequence&id=17534&spe_id=180662&ref_id=57674
A04070	56.3	4.4e-123	fgenesh1_pg.8_	CytochromeP450	Undeterminded	http://p450.riceblast.snu.ac.kr/class.php?a=dv_sequence&id=51101&spe_id=394824&ref_id=62941
A04165	87.2	0	ANID_01967	E-classP450,groupI	P450_An014	http://p450.riceblast.snu.ac.kr/class.php?a=dv_sequence&id=17448&spe_id=180662&ref_id=57674
A04166	70.9	0	AFL2G_01904	E-classP450,groupI	P450_Afl022	http://p450.riceblast.snu.ac.kr/class.php?a=dv_sequence&id=4657&spe_id=36&ref_id=2068
A04230	43.6	1.4e-104	maker-Caloplaca_flavorubescens_scaffold_19-augustus-gene-2.67.2-mRNA-1	E-classP450,groupI	P450_045	http://p450.riceblast.snu.ac.kr/class.php?a=dv_sequence&id=47494&spe_id=316538&ref_id=61603
A04237	85.6	2.4e-276	TSTA_121030	E-classP450,groupI	P450_Ts072	http://p450.riceblast.snu.ac.kr/class.php?a=dv_sequence&id=13458&spe_id=61473&ref_id=57192
A04238	69.5	4.9e-58	gw1.9.669.1	E-classP450,groupI	P450_AnA152	http://p450.riceblast.snu.ac.kr/class.php?a=dv_sequence&id=845&spe_id=484&ref_id=301
A04239	82.7	2.6e-256	ANID_01901	Undeterminded	P450_An013	http://p450.riceblast.snu.ac.kr/class.php?a=dv_sequence&id=17447&spe_id=180662&ref_id=57674
A04259	72.4	1.3e-226	ANID_01884	E-classP450,groupI	P450_An012	http://p450.riceblast.snu.ac.kr/class.php?a=dv_sequence&id=17446&spe_id=180662&ref_id=57674
A04276	58.1	5.6e-171	estExt_fgenesh2_pg.C_3_t20189	E-classP450,groupI	P450_Ac040	http://p450.riceblast.snu.ac.kr/class.php?a=dv_sequence&id=21321&spe_id=35185&ref_id=58517
A04475	40.5	1.1e-187	EEA28139.1	Undeterminded	P450_Pm014	http://p450.riceblast.snu.ac.kr/class.php?a=dv_sequence&id=11984&spe_id=7910&ref_id=3409
A04544	64.9	0	ACLA_078500	E-classP450,groupI	P450_Acl082	http://p450.riceblast.snu.ac.kr/class.php?a=dv_sequence&id=4620&spe_id=2805&ref_id=2063
A04613	43.6	1.1e-82	ATEG_07313.1	E-classP450,groupIV	P450_Ate082	http://p450.riceblast.snu.ac.kr/class.php?a=dv_sequence&id=591&spe_id=421&ref_id=189
A04652	53.6	1.1e-153	Lema_T069490.1	Undeterminded	P450_Lm059	http://p450.riceblast.snu.ac.kr/class.php?a=dv_sequence&id=22592&spe_id=14&ref_id=61415
A04681	71.6	3.1e-228	e_gw1.3.242.1	E-classP450,groupI	P450_Ac038	http://p450.riceblast.snu.ac.kr/class.php?a=dv_sequence&id=21319&spe_id=35185&ref_id=58517
A04702	54.6	1.2e-165	e_gw1.8.187.1	Undeterminded	P450_AnA141	http://p450.riceblast.snu.ac.kr/class.php?a=dv_sequence&id=834&spe_id=484&ref_id=301
A04711	76.4	2.6e-243	ATEG_07362.1	E-classP450,groupI	P450_Ate084	http://p450.riceblast.snu.ac.kr/class.php?a=dv_sequence&id=593&spe_id=421&ref_id=189
A04714	68.6	2e-198	ANID_06414	E-classP450,groupI	P450_An050	http://p450.riceblast.snu.ac.kr/class.php?a=dv_sequence&id=17484&spe_id=180662&ref_id=57674
A04743	57.5	3.2e-138	MGYG_03812	E-classP450,groupI	P450_Mgy035	http://p450.riceblast.snu.ac.kr/class.php?a=dv_sequence&id=10733&spe_id=330222&ref_id=3355
A04772	76.7	1.4e-225	ANID_06434	E-classP450,CYP3A	P450_An051	http://p450.riceblast.snu.ac.kr/class.php?a=dv_sequence&id=17485&spe_id=180662&ref_id=57674
A04785	67.2	6.7e-199	ATEG_04107.1	Pisatindemethylase-like	P450_Ate051	http://p450.riceblast.snu.ac.kr/class.php?a=dv_sequence&id=560&spe_id=421&ref_id=189
A04834	57.6	2.5e-163	PCON_06884m.01	Undeterminded	Undeterminded	http://p450.riceblast.snu.ac.kr/class.php?a=dv_sequence&id=51169&spe_id=394838&ref_id=63046
A04850	63.1	2.5e-187	ATEG_04213.1	Pisatindemethylase-like	P450_Ate052	http://p450.riceblast.snu.ac.kr/class.php?a=dv_sequence&id=561&spe_id=421&ref_id=189
A04926	60.7	1.3e-169	ANID_05360	E-classP450,CYP2D	P450_An038	http://p450.riceblast.snu.ac.kr/class.php?a=dv_sequence&id=17472&spe_id=180662&ref_id=57674
A04964	46	7.7e-92	ATEG_07313.1	E-classP450,groupIV	P450_Ate082	http://p450.riceblast.snu.ac.kr/class.php?a=dv_sequence&id=591&spe_id=421&ref_id=189
A04989	53.3	5.2e-148	CNAG_06628T0	Undeterminded	Undeterminded	http://p450.riceblast.snu.ac.kr/class.php?a=dv_sequence&id=50719&spe_id=14560&ref_id=61872
A05060	68.9	3.8e-179	ANID_08615	E-classP450,groupI	P450_An085	http://p450.riceblast.snu.ac.kr/class.php?a=dv_sequence&id=17519&spe_id=180662&ref_id=57674
A05063	44.6	1.6e-143	CHG08027.1	CytochromeP450	P450_Cgo057	http://p450.riceblast.snu.ac.kr/class.php?a=dv_sequence&id=178&spe_id=45371&ref_id=150
A05195	51.6	6.1e-138	CH063_02473T0	E-classP450,groupI	P450_048	http://p450.riceblast.snu.ac.kr/class.php?a=dv_sequence&id=22069&spe_id=390351&ref_id=61321
A05208	78.2	1.3e-225	ATEG_01068.1	E-classP450,groupI	P450_Ate013	http://p450.riceblast.snu.ac.kr/class.php?a=dv_sequence&id=522&spe_id=421&ref_id=189
A05231	52.1	1.9e-161	e_gw1.10.144.1	E-classP450,groupI	P450_AnA016	http://p450.riceblast.snu.ac.kr/class.php?a=dv_sequence&id=709&spe_id=484&ref_id=301
A05277	71.5	3.2e-201	e_gw1.18.265.1	Pisatindemethylase-like	P450_Mf063	http://p450.riceblast.snu.ac.kr/class.php?a=dv_sequence&id=2612&spe_id=39716&ref_id=1746
A05300	44.9	1.6e-109	estExt_Genewise1.C_20782	Undeterminded	Undeterminded	http://p450.riceblast.snu.ac.kr/class.php?a=dv_sequence&id=51078&spe_id=394824&ref_id=62941
A05434	42.4	4.1e-35	VDBG_05673	E-classP450,groupIV	P450_Vdm035	http://p450.riceblast.snu.ac.kr/class.php?a=dv_sequence&id=9683&spe_id=330228&ref_id=2976
A05541	91.8	2.8e-290	ANID_05837	E-classP450,groupI	P450_An044	http://p450.riceblast.snu.ac.kr/class.php?a=dv_sequence&id=17478&spe_id=180662&ref_id=57674
A05799	54.5	3e-172	Triat1.fgenesh1_pg.C_scaffold_1000160	E-classP450,groupI	P450_Ta072	http://p450.riceblast.snu.ac.kr/class.php?a=dv_sequence&id=44809&spe_id=14661&ref_id=60645
A05838	74.4	2.6e-224	ANID_06057	P450,CYP52	P450_An045	http://p450.riceblast.snu.ac.kr/class.php?a=dv_sequence&id=17479&spe_id=180662&ref_id=57674
A05863	41.9	1.4e-107	maker-Caloplaca_flavorubescens_scaffold_19-augustus-gene-2.67.2-mRNA-1	E-classP450,groupI	P450_045	http://p450.riceblast.snu.ac.kr/class.php?a=dv_sequence&id=47494&spe_id=316538&ref_id=61603
A05878	52.1	1.8e-116	ATEG_07313.1	E-classP450,groupIV	P450_Ate082	http://p450.riceblast.snu.ac.kr/class.php?a=dv_sequence&id=591&spe_id=421&ref_id=189
A05890	50.5	1.5e-287	PTRG_10301	Undeterminded	P450_Ptr083	http://p450.riceblast.snu.ac.kr/class.php?a=dv_sequence&id=7023&spe_id=29377&ref_id=2454
A05959	48.2	3.4e-97	ATEG_07313.1	E-classP450,groupIV	P450_Ate082	http://p450.riceblast.snu.ac.kr/class.php?a=dv_sequence&id=591&spe_id=421&ref_id=189
A06024	89	2.9e-282	ANID_03917	P450,CYP52	P450_An032	http://p450.riceblast.snu.ac.kr/class.php?a=dv_sequence&id=17466&spe_id=180662&ref_id=57674
A06095	42.8	3.1e-87	MGYG_03812	E-classP450,groupI	P450_Mgy035	http://p450.riceblast.snu.ac.kr/class.php?a=dv_sequence&id=10733&spe_id=330222&ref_id=3355
A06098	46.1	5.3e-90	ATEG_07313.1	E-classP450,groupIV	P450_Ate082	http://p450.riceblast.snu.ac.kr/class.php?a=dv_sequence&id=591&spe_id=421&ref_id=189
A06158	93	4.7e-301	ANID_04042	E-classP450,CYP2D	P450_An033	http://p450.riceblast.snu.ac.kr/class.php?a=dv_sequence&id=17467&spe_id=180662&ref_id=57674
A06172	43.3	2.1e-106	estExt_Genewise1.C_20782	Undeterminded	Undeterminded	http://p450.riceblast.snu.ac.kr/class.php?a=dv_sequence&id=51078&spe_id=394824&ref_id=62941
A06226	47.9	2.6e-128	AFL2G_08515	E-classP450,groupI	P450_Afl103	http://p450.riceblast.snu.ac.kr/class.php?a=dv_sequence&id=4738&spe_id=36&ref_id=2068
A06280	47.6	2.4e-129	CH063_03186T0	Undeterminded	P450_055	http://p450.riceblast.snu.ac.kr/class.php?a=dv_sequence&id=22076&spe_id=390351&ref_id=61321
A06312	72.8	2.2e-226	ANID_03497	Undeterminded	P450_An030	http://p450.riceblast.snu.ac.kr/class.php?a=dv_sequence&id=17464&spe_id=180662&ref_id=57674
A06341	48.3	1.2e-142	Pa_7_5740	E-classP450,groupIV	P450_Pa074	http://p450.riceblast.snu.ac.kr/class.php?a=dv_sequence&id=7127&spe_id=28&ref_id=2491
A06353	46.1	2.2e-143	estExt_Genewise1Plus.C_80644	E-classP450,groupI	P450_Ac071	http://p450.riceblast.snu.ac.kr/class.php?a=dv_sequence&id=21352&spe_id=35185&ref_id=58517
A06372	54.8	5.7e-35	BC1G_16113	Undeterminded	P450_Bc265	http://p450.riceblast.snu.ac.kr/class.php?a=dv_sequence&id=17770&spe_id=279740&ref_id=57716
A06374	42.7	1.2e-101	PCON_06884m.01	Undeterminded	Undeterminded	http://p450.riceblast.snu.ac.kr/class.php?a=dv_sequence&id=51169&spe_id=394838&ref_id=63046
A06383	79	0	ANID_06835	E-classP450,CYP3A	P450_An055	http://p450.riceblast.snu.ac.kr/class.php?a=dv_sequence&id=17489&spe_id=180662&ref_id=57674
A06385	42.9	9.9e-10	Afu5g14860	Undeterminded	P450_Af051	http://p450.riceblast.snu.ac.kr/class.php?a=dv_sequence&id=4845&spe_id=607&ref_id=2073
A06433	85.3	6.5e-238	ANID_08004	E-classP450,CYP3A	P450_An069	http://p450.riceblast.snu.ac.kr/class.php?a=dv_sequence&id=17503&spe_id=180662&ref_id=57674
A06464	42.1	3.2e-56	fgenesh1_pg.8_	CytochromeP450	Undeterminded	http://p450.riceblast.snu.ac.kr/class.php?a=dv_sequence&id=51101&spe_id=394824&ref_id=62941
A06524	91.5	7.8e-285	ANID_08078	E-classP450,CYP3A	P450_An070	http://p450.riceblast.snu.ac.kr/class.php?a=dv_sequence&id=17504&spe_id=180662&ref_id=57674
A06549	76.7	3.1e-255	EEA19212.1	E-classP450,groupI	P450_Pm119	http://p450.riceblast.snu.ac.kr/class.php?a=dv_sequence&id=12089&spe_id=7910&ref_id=3409
A06637	55.4	5e-110	ACLA_082750	E-classP450,groupI	P450_Acl088	http://p450.riceblast.snu.ac.kr/class.php?a=dv_sequence&id=4626&spe_id=2805&ref_id=2063
A06692	54.9	1.1e-155	AFL2G_02642	E-classP450,groupI	P450_Afl028	http://p450.riceblast.snu.ac.kr/class.php?a=dv_sequence&id=4663&spe_id=36&ref_id=2068
A06700	54.9	2.5e-96	FFUJ_00027m.01	E-classP450,groupI	P450_084	http://p450.riceblast.snu.ac.kr/class.php?a=dv_sequence&id=49580&spe_id=394752&ref_id=62506
A06709	44.9	3.3e-18	Pa_6_11530	Undeterminded	P450_Pa048	http://p450.riceblast.snu.ac.kr/class.php?a=dv_sequence&id=7101&spe_id=28&ref_id=2491
A06735	54.1	4e-150	TERG_01177T0	Undeterminded	P450_Tr008	http://p450.riceblast.snu.ac.kr/class.php?a=dv_sequence&id=21106&spe_id=1196&ref_id=58497
A06816	73.3	0	estExt_GeneWisePlus.C_50091	Undeterminded	P450_AnA116	http://p450.riceblast.snu.ac.kr/class.php?a=dv_sequence&id=809&spe_id=484&ref_id=301
A06819	81.2	9.4e-229	ANID_10647	E-classP450,groupI	P450_An107	http://p450.riceblast.snu.ac.kr/class.php?a=dv_sequence&id=17541&spe_id=180662&ref_id=57674
A06821	54.5	7.5e-261	CIMG_02482.2	CytochromeP450	P450_Ci015	http://p450.riceblast.snu.ac.kr/class.php?a=dv_sequence&id=479&spe_id=660&ref_id=193
A06842	79.7	0	HCB03452.1	E-classP450,CYP2D	P450_Hc024	http://p450.riceblast.snu.ac.kr/class.php?a=dv_sequence&id=6918&spe_id=225519&ref_id=2437
A06881	42.5	6.9e-38	fgenesh1_pm.4_	E-classP450,groupI	P450_Ds014	http://p450.riceblast.snu.ac.kr/class.php?a=dv_sequence&id=22372&spe_id=56953&ref_id=61402
A06883	77.2	1e-261	ANID_10704	E-classP450,groupI	P450_An108	http://p450.riceblast.snu.ac.kr/class.php?a=dv_sequence&id=17542&spe_id=180662&ref_id=57674
A06996	76.3	1.1e-244	ANID_05665	E-classP450,groupI	P450_An043	http://p450.riceblast.snu.ac.kr/class.php?a=dv_sequence&id=17477&spe_id=180662&ref_id=57674
A07091	66.2	0	maker-Caloplaca_flavorubescens_scaffold_1-augustus-gene-23.48-mRNA-1	E-classP450,groupI	P450_081	http://p450.riceblast.snu.ac.kr/class.php?a=dv_sequence&id=47530&spe_id=316538&ref_id=61603
A07106	61.3	1.4e-160	CAP99212.1	P450,CYP52	P450_PCR096	http://p450.riceblast.snu.ac.kr/class.php?a=dv_sequence&id=12186&spe_id=841&ref_id=3414
A07153	75.7	1.2e-286	EfO2.075130.1	Undeterminded	P450_EF032	http://p450.riceblast.snu.ac.kr/class.php?a=dv_sequence&id=17986&spe_id=13561&ref_id=57786
A07187	77.2	6e-251	ATEG_09500.1	E-classP450,groupI	P450_Ate114	http://p450.riceblast.snu.ac.kr/class.php?a=dv_sequence&id=623&spe_id=421&ref_id=189
A07249	44.7	3.9e-108	CNAG_06628T0	Undeterminded	Undeterminded	http://p450.riceblast.snu.ac.kr/class.php?a=dv_sequence&id=50719&spe_id=14560&ref_id=61872
A07435	41.3	3.6e-126	ATEG_04721.1	E-classP450,groupI	P450_Ate057	http://p450.riceblast.snu.ac.kr/class.php?a=dv_sequence&id=566&spe_id=421&ref_id=189
A07512	53.6	1.2e-118	EEA26647.1	E-classP450,groupI	P450_Pm001	http://p450.riceblast.snu.ac.kr/class.php?a=dv_sequence&id=11971&spe_id=7910&ref_id=3409
A07644	46.4	9.1e-124	MCYG_02634	E-classP450,groupI	P450_Mc020	http://p450.riceblast.snu.ac.kr/class.php?a=dv_sequence&id=12935&spe_id=7905&ref_id=57137
A07668	75.9	2.4e-180	Trive1.fgenesh1_pg.C_scaffold_1000053	E-classP450,groupI	P450_077	http://p450.riceblast.snu.ac.kr/class.php?a=dv_sequence&id=44758&spe_id=290972&ref_id=60640
A07674	54.1	2.6e-147	ACLA_013420	E-classP450,groupI	P450_Acl015	http://p450.riceblast.snu.ac.kr/class.php?a=dv_sequence&id=4553&spe_id=2805&ref_id=2063
A07696	73.7	4.9e-234	MCYG_02596	E-classP450,groupI	P450_Mc019	http://p450.riceblast.snu.ac.kr/class.php?a=dv_sequence&id=12934&spe_id=7905&ref_id=57137
A07798	42.8	4.9e-104	AFL2G_07229	Undeterminded	P450_Afl088	http://p450.riceblast.snu.ac.kr/class.php?a=dv_sequence&id=4723&spe_id=36&ref_id=2068
A07890	79.3	1.6e-256	NFIA_094420	Undeterminded	P450_Nf049	http://p450.riceblast.snu.ac.kr/class.php?a=dv_sequence&id=20924&spe_id=61061&ref_id=58385
A07919	53.9	5.7e-147	CAP91738.1	Pisatindemethylase-like	P450_PCR012	http://p450.riceblast.snu.ac.kr/class.php?a=dv_sequence&id=12102&spe_id=841&ref_id=3414
A07984	57.1	2.9e-176	estExt_fgenesh1_pm.C_50001	E-classP450,groupI	P450_St028	http://p450.riceblast.snu.ac.kr/class.php?a=dv_sequence&id=17413&spe_id=344247&ref_id=57669
A08013	86.3	4.4e-266	ANID_10613	E-classP450,CYP3A	P450_An105	http://p450.riceblast.snu.ac.kr/class.php?a=dv_sequence&id=17539&spe_id=180662&ref_id=57674
A08211	54.7	1e-158	ATEG_04863.1	E-classP450,groupI	P450_Ate059	http://p450.riceblast.snu.ac.kr/class.php?a=dv_sequence&id=568&spe_id=421&ref_id=189
A08274	47.2	3e-112	TERG_08004T0	Undeterminded	P450_Tr055	http://p450.riceblast.snu.ac.kr/class.php?a=dv_sequence&id=21153&spe_id=1196&ref_id=58497
A08465	44.1	1.1e-73	fgenesh1_pg.C_scaffold_9000455	E-classP450,groupI	P450_Pc036	http://p450.riceblast.snu.ac.kr/class.php?a=dv_sequence&id=2027&spe_id=32&ref_id=1266
A08516	85.1	3.9e-254	ANID_10617	Undeterminded	P450_An106	http://p450.riceblast.snu.ac.kr/class.php?a=dv_sequence&id=17540&spe_id=180662&ref_id=57674
A08717	51.8	2.7e-149	e_gw1.9.995.1	E-classP450,groupIV	P450_AnA147	http://p450.riceblast.snu.ac.kr/class.php?a=dv_sequence&id=840&spe_id=484&ref_id=301
A08729	87.6	0	ANID_05028	E-classP450,groupI	P450_An036	http://p450.riceblast.snu.ac.kr/class.php?a=dv_sequence&id=17470&spe_id=180662&ref_id=57674
A09007	42.5	1.8e-88	CHG06520.1	P450,CYP52	P450_Cgo015	http://p450.riceblast.snu.ac.kr/class.php?a=dv_sequence&id=136&spe_id=45371&ref_id=150
A09033	79.1	6e-205	ATEG_03947.1	E-classP450,groupI	P450_Ate046	http://p450.riceblast.snu.ac.kr/class.php?a=dv_sequence&id=555&spe_id=421&ref_id=189
A09081	45.2	1.8e-98	ATEG_07313.1	E-classP450,groupIV	P450_Ate082	http://p450.riceblast.snu.ac.kr/class.php?a=dv_sequence&id=591&spe_id=421&ref_id=189
A09091	79	5.9e-259	CAP85923.1	E-classP450,groupI	P450_PCR044	http://p450.riceblast.snu.ac.kr/class.php?a=dv_sequence&id=12134&spe_id=841&ref_id=3414
A09121	76.1	5.4e-231	ANID_08338	E-classP450,CYP3A	P450_An077	http://p450.riceblast.snu.ac.kr/class.php?a=dv_sequence&id=17511&spe_id=180662&ref_id=57674
A09146	53	6.5e-162	fgenesh1_pg.4_	Undeterminded	P450_Ds015	http://p450.riceblast.snu.ac.kr/class.php?a=dv_sequence&id=22373&spe_id=56953&ref_id=61402
A09347	40.3	1.5e-92	estExt_fgenesh2_pg.C_90399	E-classP450,groupI	P450_Mgr079	http://p450.riceblast.snu.ac.kr/class.php?a=dv_sequence&id=1496&spe_id=15&ref_id=342
A09392	78.7	5.7e-251	ACLA_008020	E-classP450,groupI	P450_Acl011	http://p450.riceblast.snu.ac.kr/class.php?a=dv_sequence&id=4549&spe_id=2805&ref_id=2063
A09404	44.7	3.4e-101	Pa_7_5740	E-classP450,groupIV	P450_Pa074	http://p450.riceblast.snu.ac.kr/class.php?a=dv_sequence&id=7127&spe_id=28&ref_id=2491
A09429	51.4	9.6e-107	CPSG_08542	E-classP450,groupI	P450_CpS039	http://p450.riceblast.snu.ac.kr/class.php?a=dv_sequence&id=9801&spe_id=317929&ref_id=2984
A09484	46.5	2.4e-131	maker-Caloplaca_flavorubescens_scaffold_19-augustus-gene-2.67.2-mRNA-1	E-classP450,groupI	P450_045	http://p450.riceblast.snu.ac.kr/class.php?a=dv_sequence&id=47494&spe_id=316538&ref_id=61603
A09551	54.3	5.7e-213	AB02265.1	P450,CYP52	P450_Ab036	http://p450.riceblast.snu.ac.kr/class.php?a=dv_sequence&id=25079&spe_id=2780&ref_id=1257
A09555	65.8	2.4e-193	TESG_04483T0	E-classP450,groupI	P450_Tt025	http://p450.riceblast.snu.ac.kr/class.php?a=dv_sequence&id=20825&spe_id=7702&ref_id=58371
A09585	65.4	7.5e-245	HCB02684.1	E-classP450,groupIV	P450_Hc018	http://p450.riceblast.snu.ac.kr/class.php?a=dv_sequence&id=6912&spe_id=225519&ref_id=2437
A09586	88.8	2.3e-284	ANID_08283	Undeterminded	P450_An075	http://p450.riceblast.snu.ac.kr/class.php?a=dv_sequence&id=17509&spe_id=180662&ref_id=57674
A09666	40.1	1.4e-90	AFL2G_07229	Undeterminded	P450_Afl088	http://p450.riceblast.snu.ac.kr/class.php?a=dv_sequence&id=4723&spe_id=36&ref_id=2068
A09715	48.7	4.4e-138	Pa_7_5740	E-classP450,groupIV	P450_Pa074	http://p450.riceblast.snu.ac.kr/class.php?a=dv_sequence&id=7127&spe_id=28&ref_id=2491
A09735	70.8	1.7e-212	ANID_08184	E-classP450,groupI	P450_An073	http://p450.riceblast.snu.ac.kr/class.php?a=dv_sequence&id=17507&spe_id=180662&ref_id=57674
A09845	43.6	6.8e-130	e_gw1.9.877.1	E-classP450,groupI	P450_Mf078	http://p450.riceblast.snu.ac.kr/class.php?a=dv_sequence&id=2627&spe_id=39716&ref_id=1746
A09863	85.3	1.2e-260	AFL2G_03294	Pisatindemethylase-like	P450_Afl035	http://p450.riceblast.snu.ac.kr/class.php?a=dv_sequence&id=4670&spe_id=36&ref_id=2068
A09874	48	6e-149	AFL2G_00089	E-classP450,groupI	P450_Afl003	http://p450.riceblast.snu.ac.kr/class.php?a=dv_sequence&id=4638&spe_id=36&ref_id=2068
A09984	42.1	4.9e-80	Pa_7_5740	E-classP450,groupIV	P450_Pa074	http://p450.riceblast.snu.ac.kr/class.php?a=dv_sequence&id=7127&spe_id=28&ref_id=2491
A10018	54.9	1.3e-59	VDBG_05673	E-classP450,groupIV	P450_Vdm035	http://p450.riceblast.snu.ac.kr/class.php?a=dv_sequence&id=9683&spe_id=330228&ref_id=2976
A10154	52.8	3.5e-161	FOXG_20661T0	E-classP450,groupI	P450_Fol252	http://p450.riceblast.snu.ac.kr/class.php?a=dv_sequence&id=49187&spe_id=5448&ref_id=63399
A10172	60.6	4.7e-201	ANID_01748	E-classP450,groupI	P450_An010	http://p450.riceblast.snu.ac.kr/class.php?a=dv_sequence&id=17444&spe_id=180662&ref_id=57674
A10184	73.2	6.3e-231	ANID_06787	E-classP450,CYP3A	P450_An054	http://p450.riceblast.snu.ac.kr/class.php?a=dv_sequence&id=17488&spe_id=180662&ref_id=57674
A10216	45.8	1.3e-118	FVEG_09420T0	Pisatindemethylase-like	P450_Fv248	http://p450.riceblast.snu.ac.kr/class.php?a=dv_sequence&id=45288&spe_id=3940&ref_id=60576
A10323	67.1	5.9e-197	ANID_02706	Undeterminded	P450_An021	http://p450.riceblast.snu.ac.kr/class.php?a=dv_sequence&id=17455&spe_id=180662&ref_id=57674
A10364	50.2	5.6e-131	AFL2G_06246	Pisatindemethylase-like	P450_Afl073	http://p450.riceblast.snu.ac.kr/class.php?a=dv_sequence&id=4708&spe_id=36&ref_id=2068
A10384	52	1.9e-146	PCON_06884m.01	Undeterminded	Undeterminded	http://p450.riceblast.snu.ac.kr/class.php?a=dv_sequence&id=51169&spe_id=394838&ref_id=63046
A10478	64.9	3.4e-195	AFL2G_00022	Pisatindemethylase-like	P450_Afl002	http://p450.riceblast.snu.ac.kr/class.php?a=dv_sequence&id=4637&spe_id=36&ref_id=2068
A10706	52.7	7.3e-147	CNAG_06628T0	Undeterminded	Undeterminded	http://p450.riceblast.snu.ac.kr/class.php?a=dv_sequence&id=50719&spe_id=14560&ref_id=61872
A10881	44.6	1.7e-97	ATEG_07313.1	E-classP450,groupIV	P450_Ate082	http://p450.riceblast.snu.ac.kr/class.php?a=dv_sequence&id=591&spe_id=421&ref_id=189
A10999	48.3	3.7e-130	augustus_masked-Caloplaca_flavorubescens_scaffold_16-abinit-gene-0.40-mRNA-1	E-classP450,groupIV	P450_093	http://p450.riceblast.snu.ac.kr/class.php?a=dv_sequence&id=47542&spe_id=316538&ref_id=61603
A11008	42.5	4.4e-86	estExt_fgenesh2_pg.C_110241	Undeterminded	P450_Nd013	http://p450.riceblast.snu.ac.kr/class.php?a=dv_sequence&id=12843&spe_id=40693&ref_id=56574
A11024	72	2.1e-218	HCBG_02111	P450,CYP52	P450_HcG1009	http://p450.riceblast.snu.ac.kr/class.php?a=dv_sequence&id=13186&spe_id=337116&ref_id=57162
A11036	81.7	4.6e-261	ATEG_01585.1	E-classP450,groupI	P450_Ate018	http://p450.riceblast.snu.ac.kr/class.php?a=dv_sequence&id=527&spe_id=421&ref_id=189
A11038	67.1	2e-206	CAP92541.1	E-classP450,groupI	P450_PCR015	http://p450.riceblast.snu.ac.kr/class.php?a=dv_sequence&id=12105&spe_id=841&ref_id=3414
A11110	51.1	8.6e-131	HCB01166.1	E-classP450,CYP2A	P450_Hc008	http://p450.riceblast.snu.ac.kr/class.php?a=dv_sequence&id=6902&spe_id=225519&ref_id=2437
A11155	58.5	7.7e-197	FOXG_20661T0	E-classP450,groupI	P450_Fol252	http://p450.riceblast.snu.ac.kr/class.php?a=dv_sequence&id=49187&spe_id=5448&ref_id=63399
A11235	67	2.5e-229	An12g04510	E-classP450,groupI	P450_AnC109	http://p450.riceblast.snu.ac.kr/class.php?a=dv_sequence&id=6500&spe_id=318130&ref_id=2324
A11264	82.9	2e-259	ANID_07772	Undeterminded	P450_An061	http://p450.riceblast.snu.ac.kr/class.php?a=dv_sequence&id=17495&spe_id=180662&ref_id=57674
A11407	40.8	4.8e-95	PCON_06884m.01	Undeterminded	Undeterminded	http://p450.riceblast.snu.ac.kr/class.php?a=dv_sequence&id=51169&spe_id=394838&ref_id=63046
A11458	70.5	0	maker-scaffold_6-exonerate_est2genome-gene-2.14-mRNA-1	CytochromeP450	P450_056	http://p450.riceblast.snu.ac.kr/class.php?a=dv_sequence&id=49827&spe_id=394656&ref_id=61598
A11487	90	5.1e-284	ANID_10950	Undeterminded	P450_An112	http://p450.riceblast.snu.ac.kr/class.php?a=dv_sequence&id=17546&spe_id=180662&ref_id=57674
A11488	48.6	8.7e-225	PADG_00145	E-classP450,groupI	P450_Pb076	http://p450.riceblast.snu.ac.kr/class.php?a=dv_sequence&id=9846&spe_id=971&ref_id=2992
A11490	61	0	fgenesh2_pm.18_	Undeterminded	P450_Ac120	http://p450.riceblast.snu.ac.kr/class.php?a=dv_sequence&id=21401&spe_id=35185&ref_id=58517
A11589	73	7.4e-219	AFL2G_05134	P450,CYP52	P450_Afl057	http://p450.riceblast.snu.ac.kr/class.php?a=dv_sequence&id=4692&spe_id=36&ref_id=2068
A11600	46.4	1.2e-142	Pa_7_5740	E-classP450,groupIV	P450_Pa074	http://p450.riceblast.snu.ac.kr/class.php?a=dv_sequence&id=7127&spe_id=28&ref_id=2491
A11610	50.8	9.8e-136	PCON_06884m.01	Undeterminded	Undeterminded	http://p450.riceblast.snu.ac.kr/class.php?a=dv_sequence&id=51169&spe_id=394838&ref_id=63046
A11845	69.2	6e-213	estExt_GeneWisePlus.C_80246	P450,CYP52	P450_AnA137	http://p450.riceblast.snu.ac.kr/class.php?a=dv_sequence&id=830&spe_id=484&ref_id=301
A11860	42.1	1.6e-44	AB07286.1	Undeterminded	P450_Ab009	http://p450.riceblast.snu.ac.kr/class.php?a=dv_sequence&id=25052&spe_id=2780&ref_id=1257
A11985	59	2.1e-178	BDBG_03859	Undeterminded	P450_BDS014	http://p450.riceblast.snu.ac.kr/class.php?a=dv_sequence&id=17617&spe_id=337112&ref_id=57711
A11998	47.7	3.4e-128	estExt_Genewise1Plus.C_chr_31342	E-classP450,groupI	Undeterminded	http://p450.riceblast.snu.ac.kr/class.php?a=dv_sequence&id=50791&spe_id=15&ref_id=60625
A12024	55.3	2.1e-162	e_gw1.1.596.1	E-classP450,groupI	P450_St014	http://p450.riceblast.snu.ac.kr/class.php?a=dv_sequence&id=17399&spe_id=344247&ref_id=57669
A12044	43.9	1e-88	ATEG_07313.1	E-classP450,groupIV	P450_Ate082	http://p450.riceblast.snu.ac.kr/class.php?a=dv_sequence&id=591&spe_id=421&ref_id=189
A12081	75.2	3.6e-229	AFL2G_04292	Undeterminded	P450_Afl049	http://p450.riceblast.snu.ac.kr/class.php?a=dv_sequence&id=4684&spe_id=36&ref_id=2068
A12088	52.5	8.6e-125	CHG06520.1	P450,CYP52	P450_Cgo015	http://p450.riceblast.snu.ac.kr/class.php?a=dv_sequence&id=136&spe_id=45371&ref_id=150
A12131	45.4	4.9e-111	estExt_Genewise1.C_20782	Undeterminded	Undeterminded	http://p450.riceblast.snu.ac.kr/class.php?a=dv_sequence&id=51078&spe_id=394824&ref_id=62941
A12182	85.5	2.9e-271	ANID_07773	E-classP450,groupI	P450_An062	http://p450.riceblast.snu.ac.kr/class.php?a=dv_sequence&id=17496&spe_id=180662&ref_id=57674
A12376	78.2	1.3e-63	TSTA_006840	E-classP450,groupI	P450_Ts148	http://p450.riceblast.snu.ac.kr/class.php?a=dv_sequence&id=13534&spe_id=61473&ref_id=57192
A12409	78.2	1.3e-63	TSTA_006840	E-classP450,groupI	P450_Ts148	http://p450.riceblast.snu.ac.kr/class.php?a=dv_sequence&id=13534&spe_id=61473&ref_id=57192
A00045	73.6	1.6e-60	TSTA_006840	E-classP450,groupI	P450_Ts148	http://p450.riceblast.snu.ac.kr/class.php?a=dv_sequence&id=13534&spe_id=61473&ref_id=57192
A00127	{D}
A00982	{D}
A03476	{D}
A04209	{D}
A04708	{D}
A04908	{D}
A06080	{D}
A06260	{D}
A07440	{D}
A08061	{D}
A08309	{D}
A08320	{D}
A08725	{D}
A09022	{D}
A09127	{D}
A09144	{D}
A09149	{D}
A09209	{D}
A11111	{D}
A11180	{D}
A11207	{D}
A11572	{D}

## Sheet: secreted proteins
# A00081 Length: 517
# A00081 Number of predicted TMHs: 6
# A00081 Exp number of AAs in TMHs: 131.42315
# A00081 Exp number, first 60 AAs: 0.03512
# A00081 Total prob of N-in: 0.26624
A00081	TMHMM2.0	outside	1 228
A00081	TMHMM2.0	TMhelix	229 251
A00081	TMHMM2.0	inside	252 331
A00081	TMHMM2.0	TMhelix	332 354
A00081	TMHMM2.0	outside	355 357
A00081	TMHMM2.0	TMhelix	358 380
A00081	TMHMM2.0	inside	381 408
A00081	TMHMM2.0	TMhelix	409 431
A00081	TMHMM2.0	outside	432 434
A00081	TMHMM2.0	TMhelix	435 457
A00081	TMHMM2.0	inside	458 469
A00081	TMHMM2.0	TMhelix	470 492
A00081	TMHMM2.0	outside	493 517
# A00082 Length: 1023
# A00082 Number of predicted TMHs: 0
# A00082 Exp number of AAs in TMHs: 0.02634
# A00082 Exp number, first 60 AAs: 0
# A00082 Total prob of N-in: 0.00004
A00082	TMHMM2.0	outside	1 1023
# A00083 Length: 286
# A00083 Number of predicted TMHs: 7
# A00083 Exp number of AAs in TMHs: 149.34417
# A00083 Exp number, first 60 AAs: 40.53531
# A00083 Total prob of N-in: 0.07188
# A00083 POSSIBLE N-term signal sequence
A00083	TMHMM2.0	outside	1 9
A00083	TMHMM2.0	TMhelix	10 28
A00083	TMHMM2.0	inside	29 34
A00083	TMHMM2.0	TMhelix	35 57
A00083	TMHMM2.0	outside	58 66
A00083	TMHMM2.0	TMhelix	67 89
A00083	TMHMM2.0	inside	90 100
A00083	TMHMM2.0	TMhelix	101 123
A00083	TMHMM2.0	outside	124 132
A00083	TMHMM2.0	TMhelix	133 155
A00083	TMHMM2.0	inside	156 186
A00083	TMHMM2.0	TMhelix	187 209
A00083	TMHMM2.0	outside	210 234
A00083	TMHMM2.0	TMhelix	235 257
A00083	TMHMM2.0	inside	258 286
# A00084 Length: 2751
# A00084 Number of predicted TMHs: 0
# A00084 Exp number of AAs in TMHs: 0.594479999999997
# A00084 Exp number, first 60 AAs: 0.55869
# A00084 Total prob of N-in: 0.02875
A00084	TMHMM2.0	outside	1 2751
# A00085 Length: 490
# A00085 Number of predicted TMHs: 0
# A00085 Exp number of AAs in TMHs: 0.00205
# A00085 Exp number, first 60 AAs: 0.00018
# A00085 Total prob of N-in: 0.00081
A00085	TMHMM2.0	outside	1 490
# A00086 Length: 677
# A00086 Number of predicted TMHs: 0
# A00086 Exp number of AAs in TMHs: 0.02168
# A00086 Exp number, first 60 AAs: 0.01122
# A00086 Total prob of N-in: 0.00107
A00086	TMHMM2.0	outside	1 677
# A00087 Length: 757
# A00087 Number of predicted TMHs: 0
# A00087 Exp number of AAs in TMHs: 22.0473
# A00087 Exp number, first 60 AAs: 17.12129
# A00087 Total prob of N-in: 0.52536
# A00087 POSSIBLE N-term signal sequence
A00087	TMHMM2.0	outside	1 757
# A00088 Length: 126
# A00088 Number of predicted TMHs: 0
# A00088 Exp number of AAs in TMHs: 0.00161
# A00088 Exp number, first 60 AAs: 0.00015
# A00088 Total prob of N-in: 0.02779
A00088	TMHMM2.0	outside	1 126
# A00089 Length: 970
# A00089 Number of predicted TMHs: 0
# A00089 Exp number of AAs in TMHs: 0.406920000000001
# A00089 Exp number, first 60 AAs: 0
# A00089 Total prob of N-in: 0.01264
A00089	TMHMM2.0	outside	1 970
# A00090 Length: 275
# A00090 Number of predicted TMHs: 0
# A00090 Exp number of AAs in TMHs: 0.00023
# A00090 Exp number, first 60 AAs: 0
# A00090 Total prob of N-in: 0.14200
A00090	TMHMM2.0	outside	1 275
# A00091 Length: 158
# A00091 Number of predicted TMHs: 0
# A00091 Exp number of AAs in TMHs: 0.00092
# A00091 Exp number, first 60 AAs: 9e-05
# A00091 Total prob of N-in: 0.06550
A00091	TMHMM2.0	outside	1 158
# A00092 Length: 512
# A00092 Number of predicted TMHs: 1
# A00092 Exp number of AAs in TMHs: 17.9481799999999
# A00092 Exp number, first 60 AAs: 17.90819
# A00092 Total prob of N-in: 0.93328
# A00092 POSSIBLE N-term signal sequence
A00092	TMHMM2.0	inside	1 20
A00092	TMHMM2.0	TMhelix	21 38
A00092	TMHMM2.0	outside	39 512
# A00093 Length: 396
# A00093 Number of predicted TMHs: 0
# A00093 Exp number of AAs in TMHs: 13.86942
# A00093 Exp number, first 60 AAs: 0.00049
# A00093 Total prob of N-in: 0.51529
A00093	TMHMM2.0	outside	1 396
# A00094 Length: 339
# A00094 Number of predicted TMHs: 0
# A00094 Exp number of AAs in TMHs: 0.02055
# A00094 Exp number, first 60 AAs: 0.00884
# A00094 Total prob of N-in: 0.00742
A00094	TMHMM2.0	outside	1 339
# A00095 Length: 257
# A00095 Number of predicted TMHs: 0
# A00095 Exp number of AAs in TMHs: 0.10513
# A00095 Exp number, first 60 AAs: 0.00654
# A00095 Total prob of N-in: 0.05969
A00095	TMHMM2.0	outside	1 257
# A00096 Length: 695
# A00096 Number of predicted TMHs: 1
# A00096 Exp number of AAs in TMHs: 20.9613399999999
# A00096 Exp number, first 60 AAs: 20.94117
# A00096 Total prob of N-in: 0.93787
# A00096 POSSIBLE N-term signal sequence
A00096	TMHMM2.0	inside	1 8
A00096	TMHMM2.0	TMhelix	9 31
A00096	TMHMM2.0	outside	32 695
# A00097 Length: 1128
# A00097 Number of predicted TMHs: 0
# A00097 Exp number of AAs in TMHs: 0.45109
# A00097 Exp number, first 60 AAs: 0.06061
# A00097 Total prob of N-in: 0.01542
A00097	TMHMM2.0	outside	1 1128
# A00098 Length: 532
# A00098 Number of predicted TMHs: 11
# A00098 Exp number of AAs in TMHs: 263.53661
# A00098 Exp number, first 60 AAs: 22.79707
# A00098 Total prob of N-in: 0.15530
# A00098 POSSIBLE N-term signal sequence
A00098	TMHMM2.0	inside	1 29
A00098	TMHMM2.0	TMhelix	30 52
A00098	TMHMM2.0	outside	53 61
A00098	TMHMM2.0	TMhelix	62 84
A00098	TMHMM2.0	inside	85 169
A00098	TMHMM2.0	TMhelix	170 192
A00098	TMHMM2.0	outside	193 196
A00098	TMHMM2.0	TMhelix	197 219
A00098	TMHMM2.0	inside	220 239
A00098	TMHMM2.0	TMhelix	240 262
A00098	TMHMM2.0	outside	263 276
A00098	TMHMM2.0	TMhelix	277 299
A00098	TMHMM2.0	inside	300 325
A00098	TMHMM2.0	TMhelix	326 348
A00098	TMHMM2.0	outside	349 377
A00098	TMHMM2.0	TMhelix	378 400
A00098	TMHMM2.0	inside	401 406
A00098	TMHMM2.0	TMhelix	407 429
A00098	TMHMM2.0	outside	430 443
A00098	TMHMM2.0	TMhelix	444 466
A00098	TMHMM2.0	inside	467 477
A00098	TMHMM2.0	TMhelix	478 497
A00098	TMHMM2.0	outside	498 532
# A00099 Length: 198
# A00099 Number of predicted TMHs: 0
# A00099 Exp number of AAs in TMHs: 13.78237
# A00099 Exp number, first 60 AAs: 10.66982
# A00099 Total prob of N-in: 0.09791
# A00099 POSSIBLE N-term signal sequence
A00099	TMHMM2.0	outside	1 198
# A00100 Length: 359
# A00100 Number of predicted TMHs: 0
# A00100 Exp number of AAs in TMHs: 1.29924
# A00100 Exp number, first 60 AAs: 0.0002
# A00100 Total prob of N-in: 0.03149
A00100	TMHMM2.0	outside	1 359
# A00101 Length: 268
# A00101 Number of predicted TMHs: 4
# A00101 Exp number of AAs in TMHs: 87.19208
# A00101 Exp number, first 60 AAs: 29.78064
# A00101 Total prob of N-in: 0.55839
# A00101 POSSIBLE N-term signal sequence
A00101	TMHMM2.0	inside	1 12
A00101	TMHMM2.0	TMhelix	13 35
A00101	TMHMM2.0	outside	36 49
A00101	TMHMM2.0	TMhelix	50 72
A00101	TMHMM2.0	inside	73 76
A00101	TMHMM2.0	TMhelix	77 99
A00101	TMHMM2.0	outside	100 138
A00101	TMHMM2.0	TMhelix	139 161
A00101	TMHMM2.0	inside	162 268
# A00102 Length: 613
# A00102 Number of predicted TMHs: 13
# A00102 Exp number of AAs in TMHs: 290.15787
# A00102 Exp number, first 60 AAs: 0.00136
# A00102 Total prob of N-in: 0.82538
A00102	TMHMM2.0	inside	1 141
A00102	TMHMM2.0	TMhelix	142 164
A00102	TMHMM2.0	outside	165 183
A00102	TMHMM2.0	TMhelix	184 206
A00102	TMHMM2.0	inside	207 212
A00102	TMHMM2.0	TMhelix	213 231
A00102	TMHMM2.0	outside	232 240
A00102	TMHMM2.0	TMhelix	241 263
A00102	TMHMM2.0	inside	264 275
A00102	TMHMM2.0	TMhelix	276 298
A00102	TMHMM2.0	outside	299 301
A00102	TMHMM2.0	TMhelix	302 324
A00102	TMHMM2.0	inside	325 343
A00102	TMHMM2.0	TMhelix	344 366
A00102	TMHMM2.0	outside	367 369
A00102	TMHMM2.0	TMhelix	370 392
A00102	TMHMM2.0	inside	393 410
A00102	TMHMM2.0	TMhelix	411 433
A00102	TMHMM2.0	outside	434 442
A00102	TMHMM2.0	TMhelix	443 465
A00102	TMHMM2.0	inside	466 471
A00102	TMHMM2.0	TMhelix	472 494
A00102	TMHMM2.0	outside	495 503
A00102	TMHMM2.0	TMhelix	504 526
A00102	TMHMM2.0	inside	527 581
A00102	TMHMM2.0	TMhelix	582 604
A00102	TMHMM2.0	outside	605 613
# A00103 Length: 343
# A00103 Number of predicted TMHs: 0
# A00103 Exp number of AAs in TMHs: 0.25341
# A00103 Exp number, first 60 AAs: 0.12596
# A00103 Total prob of N-in: 0.01276
A00103	TMHMM2.0	outside	1 343
# A00104 Length: 688
# A00104 Number of predicted TMHs: 0
# A00104 Exp number of AAs in TMHs: 0.00136
# A00104 Exp number, first 60 AAs: 0.00117
# A00104 Total prob of N-in: 0.00020
A00104	TMHMM2.0	outside	1 688
# A00105 Length: 488
# A00105 Number of predicted TMHs: 0
# A00105 Exp number of AAs in TMHs: 0.30347
# A00105 Exp number, first 60 AAs: 0
# A00105 Total prob of N-in: 0.00124
A00105	TMHMM2.0	outside	1 488
# A00106 Length: 265
# A00106 Number of predicted TMHs: 0
# A00106 Exp number of AAs in TMHs: 0.00241
# A00106 Exp number, first 60 AAs: 0.00018
# A00106 Total prob of N-in: 0.05471
A00106	TMHMM2.0	outside	1 265
# A00107 Length: 478
# A00107 Number of predicted TMHs: 0
# A00107 Exp number of AAs in TMHs: 7.73111999999999
# A00107 Exp number, first 60 AAs: 0
# A00107 Total prob of N-in: 0.11111
A00107	TMHMM2.0	outside	1 478
# A00108 Length: 983
# A00108 Number of predicted TMHs: 0
# A00108 Exp number of AAs in TMHs: 0.12701
# A00108 Exp number, first 60 AAs: 0.0001
# A00108 Total prob of N-in: 0.00582
A00108	TMHMM2.0	outside	1 983
# A00109 Length: 297
# A00109 Number of predicted TMHs: 0
# A00109 Exp number of AAs in TMHs: 0.00034
# A00109 Exp number, first 60 AAs: 0.0002
# A00109 Total prob of N-in: 0.03759
A00109	TMHMM2.0	outside	1 297
# A00110 Length: 533
# A00110 Number of predicted TMHs: 3
# A00110 Exp number of AAs in TMHs: 56.7629400000003
# A00110 Exp number, first 60 AAs: 36.06264
# A00110 Total prob of N-in: 0.66611
# A00110 POSSIBLE N-term signal sequence
A00110	TMHMM2.0	inside	1 1
A00110	TMHMM2.0	TMhelix	2 21
A00110	TMHMM2.0	outside	22 30
A00110	TMHMM2.0	TMhelix	31 50
A00110	TMHMM2.0	inside	51 62
A00110	TMHMM2.0	TMhelix	63 85
A00110	TMHMM2.0	outside	86 533
# A00111 Length: 859
# A00111 Number of predicted TMHs: 0
# A00111 Exp number of AAs in TMHs: 2.95692000000001
# A00111 Exp number, first 60 AAs: 0
# A00111 Total prob of N-in: 0.00206
A00111	TMHMM2.0	outside	1 859
# A00112 Length: 547
# A00112 Number of predicted TMHs: 3
# A00112 Exp number of AAs in TMHs: 65.7692700000002
# A00112 Exp number, first 60 AAs: 44.08731
# A00112 Total prob of N-in: 0.97589
# A00112 POSSIBLE N-term signal sequence
A00112	TMHMM2.0	inside	1 4
A00112	TMHMM2.0	TMhelix	5 27
A00112	TMHMM2.0	outside	28 36
A00112	TMHMM2.0	TMhelix	37 59
A00112	TMHMM2.0	inside	60 70
A00112	TMHMM2.0	TMhelix	71 90
A00112	TMHMM2.0	outside	91 547
# A00113 Length: 697
# A00113 Number of predicted TMHs: 0
# A00113 Exp number of AAs in TMHs: 0.71398
# A00113 Exp number, first 60 AAs: 0
# A00113 Total prob of N-in: 0.03032
A00113	TMHMM2.0	outside	1 697
# A00114 Length: 204
# A00114 Number of predicted TMHs: 0
# A00114 Exp number of AAs in TMHs: 0.01257
# A00114 Exp number, first 60 AAs: 0.01201
# A00114 Total prob of N-in: 0.03786
A00114	TMHMM2.0	outside	1 204
# A00115 Length: 545
# A00115 Number of predicted TMHs: 0
# A00115 Exp number of AAs in TMHs: 0.00895999999999996
# A00115 Exp number, first 60 AAs: 0.00353
# A00115 Total prob of N-in: 0.00052
A00115	TMHMM2.0	outside	1 545
# A00116 Length: 3052
# A00116 Number of predicted TMHs: 0
# A00116 Exp number of AAs in TMHs: 7.00707999999999
# A00116 Exp number, first 60 AAs: 0.00019
# A00116 Total prob of N-in: 0.01162
A00116	TMHMM2.0	outside	1 3052
# A00117 Length: 464
# A00117 Number of predicted TMHs: 0
# A00117 Exp number of AAs in TMHs: 0.84506
# A00117 Exp number, first 60 AAs: 0.00028
# A00117 Total prob of N-in: 0.00283
A00117	TMHMM2.0	outside	1 464
# A00118 Length: 320
# A00118 Number of predicted TMHs: 1
# A00118 Exp number of AAs in TMHs: 17.73656
# A00118 Exp number, first 60 AAs: 17.31484
# A00118 Total prob of N-in: 0.75812
# A00118 POSSIBLE N-term signal sequence
A00118	TMHMM2.0	inside	1 6
A00118	TMHMM2.0	TMhelix	7 24
A00118	TMHMM2.0	outside	25 320
# A00119 Length: 366
# A00119 Number of predicted TMHs: 0
# A00119 Exp number of AAs in TMHs: 0.03733
# A00119 Exp number, first 60 AAs: 0.000620000000000001
# A00119 Total prob of N-in: 0.00656
A00119	TMHMM2.0	outside	1 366
# A00120 Length: 516
# A00120 Number of predicted TMHs: 0
# A00120 Exp number of AAs in TMHs: 0.00550999999999999
# A00120 Exp number, first 60 AAs: 0.00209
# A00120 Total prob of N-in: 0.00282
A00120	TMHMM2.0	outside	1 516
# A00121 Length: 267
# A00121 Number of predicted TMHs: 0
# A00121 Exp number of AAs in TMHs: 0.1458
# A00121 Exp number, first 60 AAs: 0.000960000000000001
# A00121 Total prob of N-in: 0.04402
A00121	TMHMM2.0	outside	1 267
# A00122 Length: 558
# A00122 Number of predicted TMHs: 0
# A00122 Exp number of AAs in TMHs: 4.198
# A00122 Exp number, first 60 AAs: 0.00896999999999998
# A00122 Total prob of N-in: 0.01415
A00122	TMHMM2.0	outside	1 558
# A00123 Length: 705
# A00123 Number of predicted TMHs: 0
# A00123 Exp number of AAs in TMHs: 3.81286000000001
# A00123 Exp number, first 60 AAs: 3.13147
# A00123 Total prob of N-in: 0.17367
A00123	TMHMM2.0	outside	1 705
# A00124 Length: 992
# A00124 Number of predicted TMHs: 7
# A00124 Exp number of AAs in TMHs: 152.27508
# A00124 Exp number, first 60 AAs: 38.62422
# A00124 Total prob of N-in: 0.94167
# A00124 POSSIBLE N-term signal sequence
A00124	TMHMM2.0	inside	1 1
A00124	TMHMM2.0	TMhelix	2 20
A00124	TMHMM2.0	outside	21 34
A00124	TMHMM2.0	TMhelix	35 54
A00124	TMHMM2.0	inside	55 123
A00124	TMHMM2.0	TMhelix	124 146
A00124	TMHMM2.0	outside	147 201
A00124	TMHMM2.0	TMhelix	202 224
A00124	TMHMM2.0	inside	225 236
A00124	TMHMM2.0	TMhelix	237 259
A00124	TMHMM2.0	outside	260 273
A00124	TMHMM2.0	TMhelix	274 296
A00124	TMHMM2.0	inside	297 302
A00124	TMHMM2.0	TMhelix	303 322
A00124	TMHMM2.0	outside	323 992
# A00125 Length: 430
# A00125 Number of predicted TMHs: 0
# A00125 Exp number of AAs in TMHs: 1.64714
# A00125 Exp number, first 60 AAs: 1.6404
# A00125 Total prob of N-in: 0.07073
A00125	TMHMM2.0	outside	1 430
# A00126 Length: 486
# A00126 Number of predicted TMHs: 12
# A00126 Exp number of AAs in TMHs: 256.24126
# A00126 Exp number, first 60 AAs: 18.01779
# A00126 Total prob of N-in: 0.91789
# A00126 POSSIBLE N-term signal sequence
A00126	TMHMM2.0	inside	1 34
A00126	TMHMM2.0	TMhelix	35 57
A00126	TMHMM2.0	outside	58 71
A00126	TMHMM2.0	TMhelix	72 94
A00126	TMHMM2.0	inside	95 98
A00126	TMHMM2.0	TMhelix	99 121
A00126	TMHMM2.0	outside	122 130
A00126	TMHMM2.0	TMhelix	131 153
A00126	TMHMM2.0	inside	154 161
A00126	TMHMM2.0	TMhelix	162 184
A00126	TMHMM2.0	outside	185 193
A00126	TMHMM2.0	TMhelix	194 216
A00126	TMHMM2.0	inside	217 268
A00126	TMHMM2.0	TMhelix	269 291
A00126	TMHMM2.0	outside	292 300
A00126	TMHMM2.0	TMhelix	301 323
A00126	TMHMM2.0	inside	324 329
A00126	TMHMM2.0	TMhelix	330 351
A00126	TMHMM2.0	outside	352 360
A00126	TMHMM2.0	TMhelix	361 383
A00126	TMHMM2.0	inside	384 389
A00126	TMHMM2.0	TMhelix	390 412
A00126	TMHMM2.0	outside	413 421
A00126	TMHMM2.0	TMhelix	422 444
A00126	TMHMM2.0	inside	445 486
# A00127 Length: 531
# A00127 Number of predicted TMHs: 1
# A00127 Exp number of AAs in TMHs: 23.87615
# A00127 Exp number, first 60 AAs: 22.401
# A00127 Total prob of N-in: 0.89817
# A00127 POSSIBLE N-term signal sequence
A00127	TMHMM2.0	inside	1 12
A00127	TMHMM2.0	TMhelix	13 35
A00127	TMHMM2.0	outside	36 531
# A00128 Length: 344
# A00128 Number of predicted TMHs: 0
# A00128 Exp number of AAs in TMHs: 0.368100000000001
# A00128 Exp number, first 60 AAs: 0.35273
# A00128 Total prob of N-in: 0.02460
A00128	TMHMM2.0	outside	1 344
# A00129 Length: 347
# A00129 Number of predicted TMHs: 0
# A00129 Exp number of AAs in TMHs: 0.17871
# A00129 Exp number, first 60 AAs: 0.00039
# A00129 Total prob of N-in: 0.01427
A00129	TMHMM2.0	outside	1 347
# A00130 Length: 971
# A00130 Number of predicted TMHs: 13
# A00130 Exp number of AAs in TMHs: 274.50305
# A00130 Exp number, first 60 AAs: 16.84039
# A00130 Total prob of N-in: 0.04313
# A00130 POSSIBLE N-term signal sequence
A00130	TMHMM2.0	outside	1 4
A00130	TMHMM2.0	TMhelix	5 22
A00130	TMHMM2.0	inside	23 468
A00130	TMHMM2.0	TMhelix	469 491
A00130	TMHMM2.0	outside	492 525
A00130	TMHMM2.0	TMhelix	526 545
A00130	TMHMM2.0	inside	546 551
A00130	TMHMM2.0	TMhelix	552 574
A00130	TMHMM2.0	outside	575 577
A00130	TMHMM2.0	TMhelix	578 600
A00130	TMHMM2.0	inside	601 611
A00130	TMHMM2.0	TMhelix	612 634
A00130	TMHMM2.0	outside	635 643
A00130	TMHMM2.0	TMhelix	644 666
A00130	TMHMM2.0	inside	667 733
A00130	TMHMM2.0	TMhelix	734 756
A00130	TMHMM2.0	outside	757 770
A00130	TMHMM2.0	TMhelix	771 793
A00130	TMHMM2.0	inside	794 801
A00130	TMHMM2.0	TMhelix	802 824
A00130	TMHMM2.0	outside	825 838
A00130	TMHMM2.0	TMhelix	839 861
A00130	TMHMM2.0	inside	862 872
A00130	TMHMM2.0	TMhelix	873 895
A00130	TMHMM2.0	outside	896 904
A00130	TMHMM2.0	TMhelix	905 924
A00130	TMHMM2.0	inside	925 971
# A00131 Length: 554
# A00131 Number of predicted TMHs: 0
# A00131 Exp number of AAs in TMHs: 0.11065
# A00131 Exp number, first 60 AAs: 0.00348
# A00131 Total prob of N-in: 0.00408
A00131	TMHMM2.0	outside	1 554
# A00132 Length: 199
# A00132 Number of predicted TMHs: 0
# A00132 Exp number of AAs in TMHs: 0.14577
# A00132 Exp number, first 60 AAs: 0.00015
# A00132 Total prob of N-in: 0.09825
A00132	TMHMM2.0	outside	1 199
# A00133 Length: 368
# A00133 Number of predicted TMHs: 0
# A00133 Exp number of AAs in TMHs: 0.854099999999998
# A00133 Exp number, first 60 AAs: 0.81639
# A00133 Total prob of N-in: 0.03105
A00133	TMHMM2.0	outside	1 368
# A00134 Length: 319
# A00134 Number of predicted TMHs: 0
# A00134 Exp number of AAs in TMHs: 0.04298
# A00134 Exp number, first 60 AAs: 0.00244
# A00134 Total prob of N-in: 0.15541
A00134	TMHMM2.0	outside	1 319
# A00135 Length: 134
# A00135 Number of predicted TMHs: 0
# A00135 Exp number of AAs in TMHs: 0.00162
# A00135 Exp number, first 60 AAs: 0
# A00135 Total prob of N-in: 0.16309
A00135	TMHMM2.0	outside	1 134
# A00136 Length: 292
# A00136 Number of predicted TMHs: 0
# A00136 Exp number of AAs in TMHs: 0.0874
# A00136 Exp number, first 60 AAs: 0.00343
# A00136 Total prob of N-in: 0.05556
A00136	TMHMM2.0	outside	1 292
# A00137 Length: 244
# A00137 Number of predicted TMHs: 0
# A00137 Exp number of AAs in TMHs: 0.1741
# A00137 Exp number, first 60 AAs: 0.0008
# A00137 Total prob of N-in: 0.06563
A00137	TMHMM2.0	outside	1 244
# A00138 Length: 261
# A00138 Number of predicted TMHs: 0
# A00138 Exp number of AAs in TMHs: 0.00922
# A00138 Exp number, first 60 AAs: 0
# A00138 Total prob of N-in: 0.09753
A00138	TMHMM2.0	outside	1 261
# A00139 Length: 335
# A00139 Number of predicted TMHs: 0
# A00139 Exp number of AAs in TMHs: 0.49868
# A00139 Exp number, first 60 AAs: 0.000450000000000001
# A00139 Total prob of N-in: 0.02906
A00139	TMHMM2.0	outside	1 335
# A00140 Length: 1050
# A00140 Number of predicted TMHs: 0
# A00140 Exp number of AAs in TMHs: 1.21415
# A00140 Exp number, first 60 AAs: 0
# A00140 Total prob of N-in: 0.00619
A00140	TMHMM2.0	outside	1 1050
# A00141 Length: 622
# A00141 Number of predicted TMHs: 0
# A00141 Exp number of AAs in TMHs: 0.24023
# A00141 Exp number, first 60 AAs: 0
# A00141 Total prob of N-in: 0.01321
A00141	TMHMM2.0	outside	1 622
# A00142 Length: 522
# A00142 Number of predicted TMHs: 12
# A00142 Exp number of AAs in TMHs: 260.26382
# A00142 Exp number, first 60 AAs: 0
# A00142 Total prob of N-in: 0.99705
A00142	TMHMM2.0	inside	1 69
A00142	TMHMM2.0	TMhelix	70 92
A00142	TMHMM2.0	outside	93 106
A00142	TMHMM2.0	TMhelix	107 129
A00142	TMHMM2.0	inside	130 135
A00142	TMHMM2.0	TMhelix	136 155
A00142	TMHMM2.0	outside	156 164
A00142	TMHMM2.0	TMhelix	165 187
A00142	TMHMM2.0	inside	188 195
A00142	TMHMM2.0	TMhelix	196 218
A00142	TMHMM2.0	outside	219 227
A00142	TMHMM2.0	TMhelix	228 250
A00142	TMHMM2.0	inside	251 287
A00142	TMHMM2.0	TMhelix	288 310
A00142	TMHMM2.0	outside	311 332
A00142	TMHMM2.0	TMhelix	333 355
A00142	TMHMM2.0	inside	356 361
A00142	TMHMM2.0	TMhelix	362 381
A00142	TMHMM2.0	outside	382 390
A00142	TMHMM2.0	TMhelix	391 413
A00142	TMHMM2.0	inside	414 425
A00142	TMHMM2.0	TMhelix	426 443
A00142	TMHMM2.0	outside	444 452
A00142	TMHMM2.0	TMhelix	453 475
A00142	TMHMM2.0	inside	476 522
# A00143 Length: 374
# A00143 Number of predicted TMHs: 0
# A00143 Exp number of AAs in TMHs: 0.00771999999999998
# A00143 Exp number, first 60 AAs: 0.00504
# A00143 Total prob of N-in: 0.02635
A00143	TMHMM2.0	outside	1 374
# A00144 Length: 698
# A00144 Number of predicted TMHs: 0
# A00144 Exp number of AAs in TMHs: 19.79297
# A00144 Exp number, first 60 AAs: 0.20452
# A00144 Total prob of N-in: 0.13469
A00144	TMHMM2.0	outside	1 698
# A00145 Length: 394
# A00145 Number of predicted TMHs: 6
# A00145 Exp number of AAs in TMHs: 130.7687
# A00145 Exp number, first 60 AAs: 39.9516
# A00145 Total prob of N-in: 0.29875
# A00145 POSSIBLE N-term signal sequence
A00145	TMHMM2.0	outside	1 4
A00145	TMHMM2.0	TMhelix	5 24
A00145	TMHMM2.0	inside	25 36
A00145	TMHMM2.0	TMhelix	37 59
A00145	TMHMM2.0	outside	60 89
A00145	TMHMM2.0	TMhelix	90 112
A00145	TMHMM2.0	inside	113 124
A00145	TMHMM2.0	TMhelix	125 147
A00145	TMHMM2.0	outside	148 171
A00145	TMHMM2.0	TMhelix	172 194
A00145	TMHMM2.0	inside	195 205
A00145	TMHMM2.0	TMhelix	206 228
A00145	TMHMM2.0	outside	229 394
# A00146 Length: 251
# A00146 Number of predicted TMHs: 0
# A00146 Exp number of AAs in TMHs: 0.89163
# A00146 Exp number, first 60 AAs: 0.00553
# A00146 Total prob of N-in: 0.12004
A00146	TMHMM2.0	outside	1 251
# A00147 Length: 163
# A00147 Number of predicted TMHs: 0
# A00147 Exp number of AAs in TMHs: 39.4713
# A00147 Exp number, first 60 AAs: 18.68689
# A00147 Total prob of N-in: 0.53251
# A00147 POSSIBLE N-term signal sequence
A00147	TMHMM2.0	outside	1 163
# A00148 Length: 371
# A00148 Number of predicted TMHs: 6
# A00148 Exp number of AAs in TMHs: 131.57799
# A00148 Exp number, first 60 AAs: 46.48564
# A00148 Total prob of N-in: 0.00699
# A00148 POSSIBLE N-term signal sequence
A00148	TMHMM2.0	outside	1 3
A00148	TMHMM2.0	TMhelix	4 23
A00148	TMHMM2.0	inside	24 29
A00148	TMHMM2.0	TMhelix	30 47
A00148	TMHMM2.0	outside	48 50
A00148	TMHMM2.0	TMhelix	51 73
A00148	TMHMM2.0	inside	74 191
A00148	TMHMM2.0	TMhelix	192 214
A00148	TMHMM2.0	outside	215 271
A00148	TMHMM2.0	TMhelix	272 294
A00148	TMHMM2.0	inside	295 339
A00148	TMHMM2.0	TMhelix	340 359
A00148	TMHMM2.0	outside	360 371
# A00149 Length: 580
# A00149 Number of predicted TMHs: 0
# A00149 Exp number of AAs in TMHs: 9.30731
# A00149 Exp number, first 60 AAs: 0.00162
# A00149 Total prob of N-in: 0.34218
A00149	TMHMM2.0	outside	1 580
# A00150 Length: 170
# A00150 Number of predicted TMHs: 0
# A00150 Exp number of AAs in TMHs: 21.93199
# A00150 Exp number, first 60 AAs: 21.07572
# A00150 Total prob of N-in: 0.41944
# A00150 POSSIBLE N-term signal sequence
A00150	TMHMM2.0	outside	1 170
# A00151 Length: 606
# A00151 Number of predicted TMHs: 0
# A00151 Exp number of AAs in TMHs: 0.0032
# A00151 Exp number, first 60 AAs: 0.00029
# A00151 Total prob of N-in: 0.00087
A00151	TMHMM2.0	outside	1 606
# A00152 Length: 946
# A00152 Number of predicted TMHs: 0
# A00152 Exp number of AAs in TMHs: 0.0351800000000001
# A00152 Exp number, first 60 AAs: 0.00018
# A00152 Total prob of N-in: 0.00003
A00152	TMHMM2.0	outside	1 946
# A00153 Length: 438
# A00153 Number of predicted TMHs: 0
# A00153 Exp number of AAs in TMHs: 0.00617999999999999
# A00153 Exp number, first 60 AAs: 0
# A00153 Total prob of N-in: 0.00283
A00153	TMHMM2.0	outside	1 438
# A00154 Length: 810
# A00154 Number of predicted TMHs: 0
# A00154 Exp number of AAs in TMHs: 0.00316
# A00154 Exp number, first 60 AAs: 0
# A00154 Total prob of N-in: 0.00041
A00154	TMHMM2.0	outside	1 810
# A00155 Length: 567
# A00155 Number of predicted TMHs: 12
# A00155 Exp number of AAs in TMHs: 258.46767
# A00155 Exp number, first 60 AAs: 9.74451
# A00155 Total prob of N-in: 0.94398
A00155	TMHMM2.0	inside	1 50
A00155	TMHMM2.0	TMhelix	51 73
A00155	TMHMM2.0	outside	74 87
A00155	TMHMM2.0	TMhelix	88 110
A00155	TMHMM2.0	inside	111 116
A00155	TMHMM2.0	TMhelix	117 134
A00155	TMHMM2.0	outside	135 146
A00155	TMHMM2.0	TMhelix	147 169
A00155	TMHMM2.0	inside	170 175
A00155	TMHMM2.0	TMhelix	176 198
A00155	TMHMM2.0	outside	199 207
A00155	TMHMM2.0	TMhelix	208 226
A00155	TMHMM2.0	inside	227 339
A00155	TMHMM2.0	TMhelix	340 362
A00155	TMHMM2.0	outside	363 381
A00155	TMHMM2.0	TMhelix	382 404
A00155	TMHMM2.0	inside	405 424
A00155	TMHMM2.0	TMhelix	425 447
A00155	TMHMM2.0	outside	448 456
A00155	TMHMM2.0	TMhelix	457 479
A00155	TMHMM2.0	inside	480 499
A00155	TMHMM2.0	TMhelix	500 517
A00155	TMHMM2.0	outside	518 521
A00155	TMHMM2.0	TMhelix	522 544
A00155	TMHMM2.0	inside	545 567
# A00156 Length: 222
# A00156 Number of predicted TMHs: 0
# A00156 Exp number of AAs in TMHs: 0.00754999999999999
# A00156 Exp number, first 60 AAs: 0.006
# A00156 Total prob of N-in: 0.02085
A00156	TMHMM2.0	outside	1 222
# A00157 Length: 1183
# A00157 Number of predicted TMHs: 0
# A00157 Exp number of AAs in TMHs: 22.0925999999999
# A00157 Exp number, first 60 AAs: 0
# A00157 Total prob of N-in: 0.00917
A00157	TMHMM2.0	outside	1 1183
# A00158 Length: 541
# A00158 Number of predicted TMHs: 0
# A00158 Exp number of AAs in TMHs: 0.03523
# A00158 Exp number, first 60 AAs: 0
# A00158 Total prob of N-in: 0.00161
A00158	TMHMM2.0	outside	1 541
# A00159 Length: 552
# A00159 Number of predicted TMHs: 12
# A00159 Exp number of AAs in TMHs: 258.45678
# A00159 Exp number, first 60 AAs: 0.00243
# A00159 Total prob of N-in: 0.89647
A00159	TMHMM2.0	inside	1 66
A00159	TMHMM2.0	TMhelix	67 84
A00159	TMHMM2.0	outside	85 107
A00159	TMHMM2.0	TMhelix	108 130
A00159	TMHMM2.0	inside	131 136
A00159	TMHMM2.0	TMhelix	137 159
A00159	TMHMM2.0	outside	160 162
A00159	TMHMM2.0	TMhelix	163 185
A00159	TMHMM2.0	inside	186 197
A00159	TMHMM2.0	TMhelix	198 220
A00159	TMHMM2.0	outside	221 229
A00159	TMHMM2.0	TMhelix	230 252
A00159	TMHMM2.0	inside	253 305
A00159	TMHMM2.0	TMhelix	306 328
A00159	TMHMM2.0	outside	329 366
A00159	TMHMM2.0	TMhelix	367 385
A00159	TMHMM2.0	inside	386 391
A00159	TMHMM2.0	TMhelix	392 414
A00159	TMHMM2.0	outside	415 428
A00159	TMHMM2.0	TMhelix	429 451
A00159	TMHMM2.0	inside	452 459
A00159	TMHMM2.0	TMhelix	460 482
A00159	TMHMM2.0	outside	483 491
A00159	TMHMM2.0	TMhelix	492 514
A00159	TMHMM2.0	inside	515 552
# A00160 Length: 377
# A00160 Number of predicted TMHs: 0
# A00160 Exp number of AAs in TMHs: 0.0494400000000001
# A00160 Exp number, first 60 AAs: 0.0481
# A00160 Total prob of N-in: 0.00517
A00160	TMHMM2.0	outside	1 377
# A00161 Length: 433
# A00161 Number of predicted TMHs: 0
# A00161 Exp number of AAs in TMHs: 0.00324
# A00161 Exp number, first 60 AAs: 0.00021
# A00161 Total prob of N-in: 0.00503
A00161	TMHMM2.0	outside	1 433
# A00162 Length: 289
# A00162 Number of predicted TMHs: 0
# A00162 Exp number of AAs in TMHs: 0.14848
# A00162 Exp number, first 60 AAs: 0.01151
# A00162 Total prob of N-in: 0.02201
A00162	TMHMM2.0	outside	1 289
# A00163 Length: 773
# A00163 Number of predicted TMHs: 0
# A00163 Exp number of AAs in TMHs: 24.59134
# A00163 Exp number, first 60 AAs: 7.42741
# A00163 Total prob of N-in: 0.26481
A00163	TMHMM2.0	outside	1 773
# A00164 Length: 308
# A00164 Number of predicted TMHs: 0
# A00164 Exp number of AAs in TMHs: 0.00159
# A00164 Exp number, first 60 AAs: 0
# A00164 Total prob of N-in: 0.01595
A00164	TMHMM2.0	outside	1 308
# A00165 Length: 150
# A00165 Number of predicted TMHs: 0
# A00165 Exp number of AAs in TMHs: 10.13749
# A00165 Exp number, first 60 AAs: 0.08368
# A00165 Total prob of N-in: 0.60628
A00165	TMHMM2.0	outside	1 150
# A00166 Length: 166
# A00166 Number of predicted TMHs: 0
# A00166 Exp number of AAs in TMHs: 0.47336
# A00166 Exp number, first 60 AAs: 0.47193
# A00166 Total prob of N-in: 0.06484
A00166	TMHMM2.0	outside	1 166
# A00167 Length: 799
# A00167 Number of predicted TMHs: 0
# A00167 Exp number of AAs in TMHs: 29.01272
# A00167 Exp number, first 60 AAs: 0.02764
# A00167 Total prob of N-in: 0.12909
A00167	TMHMM2.0	outside	1 799
# A00168 Length: 515
# A00168 Number of predicted TMHs: 14
# A00168 Exp number of AAs in TMHs: 305.20751
# A00168 Exp number, first 60 AAs: 17.41118
# A00168 Total prob of N-in: 0.99267
# A00168 POSSIBLE N-term signal sequence
A00168	TMHMM2.0	inside	1 43
A00168	TMHMM2.0	TMhelix	44 66
A00168	TMHMM2.0	outside	67 80
A00168	TMHMM2.0	TMhelix	81 103
A00168	TMHMM2.0	inside	104 109
A00168	TMHMM2.0	TMhelix	110 132
A00168	TMHMM2.0	outside	133 141
A00168	TMHMM2.0	TMhelix	142 164
A00168	TMHMM2.0	inside	165 170
A00168	TMHMM2.0	TMhelix	171 193
A00168	TMHMM2.0	outside	194 202
A00168	TMHMM2.0	TMhelix	203 225
A00168	TMHMM2.0	inside	226 236
A00168	TMHMM2.0	TMhelix	237 259
A00168	TMHMM2.0	outside	260 263
A00168	TMHMM2.0	TMhelix	264 286
A00168	TMHMM2.0	inside	287 306
A00168	TMHMM2.0	TMhelix	307 329
A00168	TMHMM2.0	outside	330 343
A00168	TMHMM2.0	TMhelix	344 366
A00168	TMHMM2.0	inside	367 370
A00168	TMHMM2.0	TMhelix	371 393
A00168	TMHMM2.0	outside	394 402
A00168	TMHMM2.0	TMhelix	403 425
A00168	TMHMM2.0	inside	426 431
A00168	TMHMM2.0	TMhelix	432 454
A00168	TMHMM2.0	outside	455 473
A00168	TMHMM2.0	TMhelix	474 496
A00168	TMHMM2.0	inside	497 515
# A00169 Length: 356
# A00169 Number of predicted TMHs: 6
# A00169 Exp number of AAs in TMHs: 135.82609
# A00169 Exp number, first 60 AAs: 25.38803
# A00169 Total prob of N-in: 0.00117
# A00169 POSSIBLE N-term signal sequence
A00169	TMHMM2.0	outside	1 22
A00169	TMHMM2.0	TMhelix	23 45
A00169	TMHMM2.0	inside	46 57
A00169	TMHMM2.0	TMhelix	58 80
A00169	TMHMM2.0	outside	81 99
A00169	TMHMM2.0	TMhelix	100 122
A00169	TMHMM2.0	inside	123 133
A00169	TMHMM2.0	TMhelix	134 156
A00169	TMHMM2.0	outside	157 179
A00169	TMHMM2.0	TMhelix	180 202
A00169	TMHMM2.0	inside	203 213
A00169	TMHMM2.0	TMhelix	214 236
A00169	TMHMM2.0	outside	237 356
# A00170 Length: 4758
# A00170 Number of predicted TMHs: 0
# A00170 Exp number of AAs in TMHs: 0.0725300000000002
# A00170 Exp number, first 60 AAs: 0
# A00170 Total prob of N-in: 0.00042
A00170	TMHMM2.0	outside	1 4758
# A00171 Length: 441
# A00171 Number of predicted TMHs: 1
# A00171 Exp number of AAs in TMHs: 16.98973
# A00171 Exp number, first 60 AAs: 16.83979
# A00171 Total prob of N-in: 0.88238
# A00171 POSSIBLE N-term signal sequence
A00171	TMHMM2.0	inside	1 6
A00171	TMHMM2.0	TMhelix	7 25
A00171	TMHMM2.0	outside	26 441
# A00172 Length: 622
# A00172 Number of predicted TMHs: 0
# A00172 Exp number of AAs in TMHs: 8.42792999999997
# A00172 Exp number, first 60 AAs: 0.00026
# A00172 Total prob of N-in: 0.36438
A00172	TMHMM2.0	outside	1 622
# A00173 Length: 445
# A00173 Number of predicted TMHs: 0
# A00173 Exp number of AAs in TMHs: 0.00908999999999999
# A00173 Exp number, first 60 AAs: 0
# A00173 Total prob of N-in: 0.00102
A00173	TMHMM2.0	outside	1 445
# A00174 Length: 346
# A00174 Number of predicted TMHs: 0
# A00174 Exp number of AAs in TMHs: 1.14066
# A00174 Exp number, first 60 AAs: 1.13834
# A00174 Total prob of N-in: 0.08073
A00174	TMHMM2.0	outside	1 346
# A00175 Length: 129
# A00175 Number of predicted TMHs: 0
# A00175 Exp number of AAs in TMHs: 3.95975
# A00175 Exp number, first 60 AAs: 3.95975
# A00175 Total prob of N-in: 0.19353
A00175	TMHMM2.0	outside	1 129
# A00176 Length: 120
# A00176 Number of predicted TMHs: 0
# A00176 Exp number of AAs in TMHs: 0.00361
# A00176 Exp number, first 60 AAs: 0.00322
# A00176 Total prob of N-in: 0.40932
A00176	TMHMM2.0	outside	1 120
# A00177 Length: 120
# A00177 Number of predicted TMHs: 0
# A00177 Exp number of AAs in TMHs: 0.0808100000000001
# A00177 Exp number, first 60 AAs: 0.06836
# A00177 Total prob of N-in: 0.21584
A00177	TMHMM2.0	outside	1 120
# A00178 Length: 351
# A00178 Number of predicted TMHs: 0
# A00178 Exp number of AAs in TMHs: 0.14543
# A00178 Exp number, first 60 AAs: 0.00037
# A00178 Total prob of N-in: 0.02303
A00178	TMHMM2.0	outside	1 351
# A00179 Length: 368
# A00179 Number of predicted TMHs: 7
# A00179 Exp number of AAs in TMHs: 147.19301
# A00179 Exp number, first 60 AAs: 20.58154
# A00179 Total prob of N-in: 0.09163
# A00179 POSSIBLE N-term signal sequence
A00179	TMHMM2.0	outside	1 30
A00179	TMHMM2.0	TMhelix	31 50
A00179	TMHMM2.0	inside	51 62
A00179	TMHMM2.0	TMhelix	63 85
A00179	TMHMM2.0	outside	86 104
A00179	TMHMM2.0	TMhelix	105 127
A00179	TMHMM2.0	inside	128 146
A00179	TMHMM2.0	TMhelix	147 169
A00179	TMHMM2.0	outside	170 183
A00179	TMHMM2.0	TMhelix	184 206
A00179	TMHMM2.0	inside	207 225
A00179	TMHMM2.0	TMhelix	226 248
A00179	TMHMM2.0	outside	249 267
A00179	TMHMM2.0	TMhelix	268 290
A00179	TMHMM2.0	inside	291 368
# A00180 Length: 748
# A00180 Number of predicted TMHs: 1
# A00180 Exp number of AAs in TMHs: 17.68399
# A00180 Exp number, first 60 AAs: 0
# A00180 Total prob of N-in: 0.05980
A00180	TMHMM2.0	outside	1 542
A00180	TMHMM2.0	TMhelix	543 565
A00180	TMHMM2.0	inside	566 748
# A00181 Length: 268
# A00181 Number of predicted TMHs: 0
# A00181 Exp number of AAs in TMHs: 0.10796
# A00181 Exp number, first 60 AAs: 0.01899
# A00181 Total prob of N-in: 0.08688
A00181	TMHMM2.0	outside	1 268
# A00182 Length: 441
# A00182 Number of predicted TMHs: 0
# A00182 Exp number of AAs in TMHs: 0.00911999999999998
# A00182 Exp number, first 60 AAs: 0
# A00182 Total prob of N-in: 0.00434
A00182	TMHMM2.0	outside	1 441
# A00183 Length: 315
# A00183 Number of predicted TMHs: 0
# A00183 Exp number of AAs in TMHs: 11.44039
# A00183 Exp number, first 60 AAs: 0.72861
# A00183 Total prob of N-in: 0.01452
A00183	TMHMM2.0	outside	1 315
# A00184 Length: 517
# A00184 Number of predicted TMHs: 10
# A00184 Exp number of AAs in TMHs: 249.21511
# A00184 Exp number, first 60 AAs: 0.06308
# A00184 Total prob of N-in: 0.79379
A00184	TMHMM2.0	inside	1 62
A00184	TMHMM2.0	TMhelix	63 80
A00184	TMHMM2.0	outside	81 94
A00184	TMHMM2.0	TMhelix	95 117
A00184	TMHMM2.0	inside	118 129
A00184	TMHMM2.0	TMhelix	130 152
A00184	TMHMM2.0	outside	153 156
A00184	TMHMM2.0	TMhelix	157 179
A00184	TMHMM2.0	inside	180 191
A00184	TMHMM2.0	TMhelix	192 214
A00184	TMHMM2.0	outside	215 223
A00184	TMHMM2.0	TMhelix	224 246
A00184	TMHMM2.0	inside	247 362
A00184	TMHMM2.0	TMhelix	363 382
A00184	TMHMM2.0	outside	383 391
A00184	TMHMM2.0	TMhelix	392 414
A00184	TMHMM2.0	inside	415 425
A00184	TMHMM2.0	TMhelix	426 448
A00184	TMHMM2.0	outside	449 457
A00184	TMHMM2.0	TMhelix	458 480
A00184	TMHMM2.0	inside	481 517
# A00185 Length: 423
# A00185 Number of predicted TMHs: 0
# A00185 Exp number of AAs in TMHs: 0.03034
# A00185 Exp number, first 60 AAs: 0.00547
# A00185 Total prob of N-in: 0.00793
A00185	TMHMM2.0	outside	1 423
# A00186 Length: 212
# A00186 Number of predicted TMHs: 0
# A00186 Exp number of AAs in TMHs: 0.00035
# A00186 Exp number, first 60 AAs: 0
# A00186 Total prob of N-in: 0.06122
A00186	TMHMM2.0	outside	1 212
# A00187 Length: 322
# A00187 Number of predicted TMHs: 0
# A00187 Exp number of AAs in TMHs: 0.00748999999999999
# A00187 Exp number, first 60 AAs: 0.00076
# A00187 Total prob of N-in: 0.07963
A00187	TMHMM2.0	outside	1 322
# A00188 Length: 745
# A00188 Number of predicted TMHs: 0
# A00188 Exp number of AAs in TMHs: 0.572609999999999
# A00188 Exp number, first 60 AAs: 0.00948
# A00188 Total prob of N-in: 0.02169
A00188	TMHMM2.0	outside	1 745
# A00189 Length: 574
# A00189 Number of predicted TMHs: 0
# A00189 Exp number of AAs in TMHs: 2.98909000000001
# A00189 Exp number, first 60 AAs: 0.17782
# A00189 Total prob of N-in: 0.11460
A00189	TMHMM2.0	outside	1 574
# A00190 Length: 630
# A00190 Number of predicted TMHs: 0
# A00190 Exp number of AAs in TMHs: 0.00272
# A00190 Exp number, first 60 AAs: 0.00022
# A00190 Total prob of N-in: 0.00009
A00190	TMHMM2.0	outside	1 630
# A00191 Length: 277
# A00191 Number of predicted TMHs: 0
# A00191 Exp number of AAs in TMHs: 0.0003
# A00191 Exp number, first 60 AAs: 0.0003
# A00191 Total prob of N-in: 0.12419
A00191	TMHMM2.0	outside	1 277
# A00192 Length: 357
# A00192 Number of predicted TMHs: 0
# A00192 Exp number of AAs in TMHs: 0.537259999999999
# A00192 Exp number, first 60 AAs: 0.0055
# A00192 Total prob of N-in: 0.01558
A00192	TMHMM2.0	outside	1 357
# A00193 Length: 836
# A00193 Number of predicted TMHs: 0
# A00193 Exp number of AAs in TMHs: 0.68839
# A00193 Exp number, first 60 AAs: 0
# A00193 Total prob of N-in: 0.00064
A00193	TMHMM2.0	outside	1 836
# A00194 Length: 540
# A00194 Number of predicted TMHs: 0
# A00194 Exp number of AAs in TMHs: 0.06821
# A00194 Exp number, first 60 AAs: 0
# A00194 Total prob of N-in: 0.00149
A00194	TMHMM2.0	outside	1 540
# A00195 Length: 255
# A00195 Number of predicted TMHs: 0
# A00195 Exp number of AAs in TMHs: 0.57212
# A00195 Exp number, first 60 AAs: 0.00033
# A00195 Total prob of N-in: 0.19183
A00195	TMHMM2.0	outside	1 255
# A00196 Length: 74
# A00196 Number of predicted TMHs: 1
# A00196 Exp number of AAs in TMHs: 19.54482
# A00196 Exp number, first 60 AAs: 19.54447
# A00196 Total prob of N-in: 0.31991
# A00196 POSSIBLE N-term signal sequence
A00196	TMHMM2.0	outside	1 34
A00196	TMHMM2.0	TMhelix	35 54
A00196	TMHMM2.0	inside	55 74
# A00197 Length: 277
# A00197 Number of predicted TMHs: 0
# A00197 Exp number of AAs in TMHs: 0.000950000000000001
# A00197 Exp number, first 60 AAs: 0.0001
# A00197 Total prob of N-in: 0.07715
A00197	TMHMM2.0	outside	1 277
# A00198 Length: 372
# A00198 Number of predicted TMHs: 0
# A00198 Exp number of AAs in TMHs: 0.03531
# A00198 Exp number, first 60 AAs: 0
# A00198 Total prob of N-in: 0.00631
A00198	TMHMM2.0	outside	1 372
# A00199 Length: 519
# A00199 Number of predicted TMHs: 0
# A00199 Exp number of AAs in TMHs: 0.01219
# A00199 Exp number, first 60 AAs: 0
# A00199 Total prob of N-in: 0.00053
A00199	TMHMM2.0	outside	1 519
# A00200 Length: 270
# A00200 Number of predicted TMHs: 0
# A00200 Exp number of AAs in TMHs: 0.00636999999999999
# A00200 Exp number, first 60 AAs: 0.00338
# A00200 Total prob of N-in: 0.04178
A00200	TMHMM2.0	outside	1 270
# A00201 Length: 128
# A00201 Number of predicted TMHs: 0
# A00201 Exp number of AAs in TMHs: 0
# A00201 Exp number, first 60 AAs: 0
# A00201 Total prob of N-in: 0.21498
A00201	TMHMM2.0	outside	1 128
# A00202 Length: 485
# A00202 Number of predicted TMHs: 0
# A00202 Exp number of AAs in TMHs: 25.82838
# A00202 Exp number, first 60 AAs: 0.42959
# A00202 Total prob of N-in: 0.02102
A00202	TMHMM2.0	outside	1 485
# A00203 Length: 869
# A00203 Number of predicted TMHs: 0
# A00203 Exp number of AAs in TMHs: 0.01
# A00203 Exp number, first 60 AAs: 0
# A00203 Total prob of N-in: 0.00008
A00203	TMHMM2.0	outside	1 869
# A00204 Length: 400
# A00204 Number of predicted TMHs: 1
# A00204 Exp number of AAs in TMHs: 25.57641
# A00204 Exp number, first 60 AAs: 0.24568
# A00204 Total prob of N-in: 0.40554
A00204	TMHMM2.0	inside	1 79
A00204	TMHMM2.0	TMhelix	80 102
A00204	TMHMM2.0	outside	103 400
# A00205 Length: 703
# A00205 Number of predicted TMHs: 1
# A00205 Exp number of AAs in TMHs: 30.92684
# A00205 Exp number, first 60 AAs: 0
# A00205 Total prob of N-in: 0.38092
A00205	TMHMM2.0	outside	1 524
A00205	TMHMM2.0	TMhelix	525 547
A00205	TMHMM2.0	inside	548 703
# A00206 Length: 449
# A00206 Number of predicted TMHs: 0
# A00206 Exp number of AAs in TMHs: 0.00061
# A00206 Exp number, first 60 AAs: 0
# A00206 Total prob of N-in: 0.00113
A00206	TMHMM2.0	outside	1 449
# A00207 Length: 429
# A00207 Number of predicted TMHs: 2
# A00207 Exp number of AAs in TMHs: 54.57342
# A00207 Exp number, first 60 AAs: 21.74387
# A00207 Total prob of N-in: 0.04774
# A00207 POSSIBLE N-term signal sequence
A00207	TMHMM2.0	outside	1 32
A00207	TMHMM2.0	TMhelix	33 55
A00207	TMHMM2.0	inside	56 193
A00207	TMHMM2.0	TMhelix	194 216
A00207	TMHMM2.0	outside	217 429
# A00208 Length: 178
# A00208 Number of predicted TMHs: 0
# A00208 Exp number of AAs in TMHs: 0
# A00208 Exp number, first 60 AAs: 0
# A00208 Total prob of N-in: 0.11757
A00208	TMHMM2.0	outside	1 178
# A00209 Length: 1109
# A00209 Number of predicted TMHs: 0
# A00209 Exp number of AAs in TMHs: 0.03154
# A00209 Exp number, first 60 AAs: 0
# A00209 Total prob of N-in: 0.00008
A00209	TMHMM2.0	outside	1 1109
# A00210 Length: 257
# A00210 Number of predicted TMHs: 0
# A00210 Exp number of AAs in TMHs: 0.01021
# A00210 Exp number, first 60 AAs: 0
# A00210 Total prob of N-in: 0.11373
A00210	TMHMM2.0	outside	1 257
# A00211 Length: 262
# A00211 Number of predicted TMHs: 0
# A00211 Exp number of AAs in TMHs: 0.00527
# A00211 Exp number, first 60 AAs: 0.00527
# A00211 Total prob of N-in: 0.01082
A00211	TMHMM2.0	outside	1 262
# A00212 Length: 1077
# A00212 Number of predicted TMHs: 0
# A00212 Exp number of AAs in TMHs: 0.00766999999999999
# A00212 Exp number, first 60 AAs: 0
# A00212 Total prob of N-in: 0.00040
A00212	TMHMM2.0	outside	1 1077
# A00213 Length: 310
# A00213 Number of predicted TMHs: 0
# A00213 Exp number of AAs in TMHs: 0.00217
# A00213 Exp number, first 60 AAs: 0
# A00213 Total prob of N-in: 0.02304
A00213	TMHMM2.0	outside	1 310
# A00214 Length: 310
# A00214 Number of predicted TMHs: 0
# A00214 Exp number of AAs in TMHs: 0.00037
# A00214 Exp number, first 60 AAs: 0
# A00214 Total prob of N-in: 0.03577
A00214	TMHMM2.0	outside	1 310
# A00215 Length: 768
# A00215 Number of predicted TMHs: 0
# A00215 Exp number of AAs in TMHs: 0.01162
# A00215 Exp number, first 60 AAs: 0.005
# A00215 Total prob of N-in: 0.00048
A00215	TMHMM2.0	outside	1 768
# A00216 Length: 535
# A00216 Number of predicted TMHs: 0
# A00216 Exp number of AAs in TMHs: 0.00664
# A00216 Exp number, first 60 AAs: 0.00284
# A00216 Total prob of N-in: 0.00037
A00216	TMHMM2.0	outside	1 535
# A00217 Length: 1805
# A00217 Number of predicted TMHs: 0
# A00217 Exp number of AAs in TMHs: 4.56133
# A00217 Exp number, first 60 AAs: 0
# A00217 Total prob of N-in: 0.00163
A00217	TMHMM2.0	outside	1 1805
# A00218 Length: 177
# A00218 Number of predicted TMHs: 0
# A00218 Exp number of AAs in TMHs: 0.28084
# A00218 Exp number, first 60 AAs: 0
# A00218 Total prob of N-in: 0.14593
A00218	TMHMM2.0	outside	1 177
# A00219 Length: 560
# A00219 Number of predicted TMHs: 1
# A00219 Exp number of AAs in TMHs: 27.5637499999999
# A00219 Exp number, first 60 AAs: 0.00557
# A00219 Total prob of N-in: 0.72263
A00219	TMHMM2.0	inside	1 72
A00219	TMHMM2.0	TMhelix	73 95
A00219	TMHMM2.0	outside	96 560
# A00220 Length: 177
# A00220 Number of predicted TMHs: 0
# A00220 Exp number of AAs in TMHs: 0.01602
# A00220 Exp number, first 60 AAs: 0.01574
# A00220 Total prob of N-in: 0.12059
A00220	TMHMM2.0	outside	1 177
# A00221 Length: 342
# A00221 Number of predicted TMHs: 1
# A00221 Exp number of AAs in TMHs: 22.49503
# A00221 Exp number, first 60 AAs: 0.00037
# A00221 Total prob of N-in: 0.41368
A00221	TMHMM2.0	outside	1 312
A00221	TMHMM2.0	TMhelix	313 335
A00221	TMHMM2.0	inside	336 342
# A00222 Length: 353
# A00222 Number of predicted TMHs: 0
# A00222 Exp number of AAs in TMHs: 0.06748
# A00222 Exp number, first 60 AAs: 0.00153
# A00222 Total prob of N-in: 0.02135
A00222	TMHMM2.0	outside	1 353
# A00223 Length: 256
# A00223 Number of predicted TMHs: 0
# A00223 Exp number of AAs in TMHs: 0
# A00223 Exp number, first 60 AAs: 0
# A00223 Total prob of N-in: 0.02456
A00223	TMHMM2.0	outside	1 256
# A00224 Length: 387
# A00224 Number of predicted TMHs: 0
# A00224 Exp number of AAs in TMHs: 0.0267
# A00224 Exp number, first 60 AAs: 0
# A00224 Total prob of N-in: 0.00305
A00224	TMHMM2.0	outside	1 387
# A00225 Length: 308
# A00225 Number of predicted TMHs: 0
# A00225 Exp number of AAs in TMHs: 0.0790800000000001
# A00225 Exp number, first 60 AAs: 0
# A00225 Total prob of N-in: 0.00630
A00225	TMHMM2.0	outside	1 308
# A00226 Length: 305
# A00226 Number of predicted TMHs: 0
# A00226 Exp number of AAs in TMHs: 0.03248
# A00226 Exp number, first 60 AAs: 0
# A00226 Total prob of N-in: 0.03061
A00226	TMHMM2.0	outside	1 305
# A00227 Length: 355
# A00227 Number of predicted TMHs: 0
# A00227 Exp number of AAs in TMHs: 0.01848
# A00227 Exp number, first 60 AAs: 0.00033
# A00227 Total prob of N-in: 0.00385
A00227	TMHMM2.0	outside	1 355
# A00228 Length: 299
# A00228 Number of predicted TMHs: 0
# A00228 Exp number of AAs in TMHs: 0.02781
# A00228 Exp number, first 60 AAs: 0
# A00228 Total prob of N-in: 0.04388
A00228	TMHMM2.0	outside	1 299
# A00229 Length: 1934
# A00229 Number of predicted TMHs: 0
# A00229 Exp number of AAs in TMHs: 0.01933
# A00229 Exp number, first 60 AAs: 0.00015
# A00229 Total prob of N-in: 0.00006
A00229	TMHMM2.0	outside	1 1934
# A00230 Length: 555
# A00230 Number of predicted TMHs: 12
# A00230 Exp number of AAs in TMHs: 261.859
# A00230 Exp number, first 60 AAs: 16.19325
# A00230 Total prob of N-in: 0.98670
# A00230 POSSIBLE N-term signal sequence
A00230	TMHMM2.0	inside	1 45
A00230	TMHMM2.0	TMhelix	46 68
A00230	TMHMM2.0	outside	69 77
A00230	TMHMM2.0	TMhelix	78 100
A00230	TMHMM2.0	inside	101 129
A00230	TMHMM2.0	TMhelix	130 152
A00230	TMHMM2.0	outside	153 166
A00230	TMHMM2.0	TMhelix	167 189
A00230	TMHMM2.0	inside	190 195
A00230	TMHMM2.0	TMhelix	196 218
A00230	TMHMM2.0	outside	219 237
A00230	TMHMM2.0	TMhelix	238 260
A00230	TMHMM2.0	inside	261 272
A00230	TMHMM2.0	TMhelix	273 295
A00230	TMHMM2.0	outside	296 326
A00230	TMHMM2.0	TMhelix	327 349
A00230	TMHMM2.0	inside	350 369
A00230	TMHMM2.0	TMhelix	370 387
A00230	TMHMM2.0	outside	388 396
A00230	TMHMM2.0	TMhelix	397 419
A00230	TMHMM2.0	inside	420 441
A00230	TMHMM2.0	TMhelix	442 464
A00230	TMHMM2.0	outside	465 473
A00230	TMHMM2.0	TMhelix	474 496
A00230	TMHMM2.0	inside	497 555
# A00231 Length: 913
# A00231 Number of predicted TMHs: 0
# A00231 Exp number of AAs in TMHs: 0.49146
# A00231 Exp number, first 60 AAs: 0
# A00231 Total prob of N-in: 0.00028
A00231	TMHMM2.0	outside	1 913
# A00232 Length: 356
# A00232 Number of predicted TMHs: 0
# A00232 Exp number of AAs in TMHs: 0.00285
# A00232 Exp number, first 60 AAs: 0
# A00232 Total prob of N-in: 0.01257
A00232	TMHMM2.0	outside	1 356
# A00233 Length: 1145
# A00233 Number of predicted TMHs: 0
# A00233 Exp number of AAs in TMHs: 0.000710000000000001
# A00233 Exp number, first 60 AAs: 0.00021
# A00233 Total prob of N-in: 0.00003
A00233	TMHMM2.0	outside	1 1145
# A00234 Length: 296
# A00234 Number of predicted TMHs: 0
# A00234 Exp number of AAs in TMHs: 0.00074
# A00234 Exp number, first 60 AAs: 0
# A00234 Total prob of N-in: 0.00375
A00234	TMHMM2.0	outside	1 296
# A00235 Length: 461
# A00235 Number of predicted TMHs: 0
# A00235 Exp number of AAs in TMHs: 0.01272
# A00235 Exp number, first 60 AAs: 0
# A00235 Total prob of N-in: 0.00168
A00235	TMHMM2.0	outside	1 461
# A00236 Length: 467
# A00236 Number of predicted TMHs: 0
# A00236 Exp number of AAs in TMHs: 0.00064
# A00236 Exp number, first 60 AAs: 0
# A00236 Total prob of N-in: 0.01180
A00236	TMHMM2.0	outside	1 467
# A00237 Length: 453
# A00237 Number of predicted TMHs: 0
# A00237 Exp number of AAs in TMHs: 0.00106
# A00237 Exp number, first 60 AAs: 0
# A00237 Total prob of N-in: 0.00120
A00237	TMHMM2.0	outside	1 453
# A00238 Length: 292
# A00238 Number of predicted TMHs: 3
# A00238 Exp number of AAs in TMHs: 62.29552
# A00238 Exp number, first 60 AAs: 0.01098
# A00238 Total prob of N-in: 0.79052
A00238	TMHMM2.0	inside	1 218
A00238	TMHMM2.0	TMhelix	219 238
A00238	TMHMM2.0	outside	239 241
A00238	TMHMM2.0	TMhelix	242 264
A00238	TMHMM2.0	inside	265 270
A00238	TMHMM2.0	TMhelix	271 290
A00238	TMHMM2.0	outside	291 292
# A00239 Length: 554
# A00239 Number of predicted TMHs: 0
# A00239 Exp number of AAs in TMHs: 0.03615
# A00239 Exp number, first 60 AAs: 0.00022
# A00239 Total prob of N-in: 0.00058
A00239	TMHMM2.0	outside	1 554
# A00240 Length: 297
# A00240 Number of predicted TMHs: 0
# A00240 Exp number of AAs in TMHs: 0.11516
# A00240 Exp number, first 60 AAs: 0.01011
# A00240 Total prob of N-in: 0.05374
A00240	TMHMM2.0	outside	1 297
# A00241 Length: 388
# A00241 Number of predicted TMHs: 0
# A00241 Exp number of AAs in TMHs: 0.474760000000001
# A00241 Exp number, first 60 AAs: 0.00361
# A00241 Total prob of N-in: 0.01921
A00241	TMHMM2.0	outside	1 388
# A00242 Length: 457
# A00242 Number of predicted TMHs: 10
# A00242 Exp number of AAs in TMHs: 214.91839
# A00242 Exp number, first 60 AAs: 0
# A00242 Total prob of N-in: 0.99960
A00242	TMHMM2.0	inside	1 75
A00242	TMHMM2.0	TMhelix	76 98
A00242	TMHMM2.0	outside	99 112
A00242	TMHMM2.0	TMhelix	113 131
A00242	TMHMM2.0	inside	132 175
A00242	TMHMM2.0	TMhelix	176 198
A00242	TMHMM2.0	outside	199 207
A00242	TMHMM2.0	TMhelix	208 227
A00242	TMHMM2.0	inside	228 235
A00242	TMHMM2.0	TMhelix	236 254
A00242	TMHMM2.0	outside	255 263
A00242	TMHMM2.0	TMhelix	264 286
A00242	TMHMM2.0	inside	287 306
A00242	TMHMM2.0	TMhelix	307 329
A00242	TMHMM2.0	outside	330 343
A00242	TMHMM2.0	TMhelix	344 366
A00242	TMHMM2.0	inside	367 378
A00242	TMHMM2.0	TMhelix	379 401
A00242	TMHMM2.0	outside	402 415
A00242	TMHMM2.0	TMhelix	416 435
A00242	TMHMM2.0	inside	436 457
# A00243 Length: 349
# A00243 Number of predicted TMHs: 0
# A00243 Exp number of AAs in TMHs: 0.00618
# A00243 Exp number, first 60 AAs: 0.00102
# A00243 Total prob of N-in: 0.00371
A00243	TMHMM2.0	outside	1 349
# A00244 Length: 721
# A00244 Number of predicted TMHs: 0
# A00244 Exp number of AAs in TMHs: 0.51089
# A00244 Exp number, first 60 AAs: 0.03546
# A00244 Total prob of N-in: 0.01215
A00244	TMHMM2.0	outside	1 721
# A00245 Length: 72
# A00245 Number of predicted TMHs: 0
# A00245 Exp number of AAs in TMHs: 0
# A00245 Exp number, first 60 AAs: 0
# A00245 Total prob of N-in: 0.48871
A00245	TMHMM2.0	outside	1 72
# A00246 Length: 142
# A00246 Number of predicted TMHs: 0
# A00246 Exp number of AAs in TMHs: 0
# A00246 Exp number, first 60 AAs: 0
# A00246 Total prob of N-in: 0.05932
A00246	TMHMM2.0	outside	1 142
# A00247 Length: 234
# A00247 Number of predicted TMHs: 0
# A00247 Exp number of AAs in TMHs: 0.00023
# A00247 Exp number, first 60 AAs: 0
# A00247 Total prob of N-in: 0.06165
A00247	TMHMM2.0	outside	1 234
# A00248 Length: 419
# A00248 Number of predicted TMHs: 0
# A00248 Exp number of AAs in TMHs: 4.21580999999999
# A00248 Exp number, first 60 AAs: 1e-05
# A00248 Total prob of N-in: 0.23305
A00248	TMHMM2.0	outside	1 419
# A00249 Length: 220
# A00249 Number of predicted TMHs: 0
# A00249 Exp number of AAs in TMHs: 0.03849
# A00249 Exp number, first 60 AAs: 0.0042
# A00249 Total prob of N-in: 0.12291
A00249	TMHMM2.0	outside	1 220
# A00250 Length: 251
# A00250 Number of predicted TMHs: 0
# A00250 Exp number of AAs in TMHs: 0.00237
# A00250 Exp number, first 60 AAs: 0.00223
# A00250 Total prob of N-in: 0.07057
A00250	TMHMM2.0	outside	1 251
# A00251 Length: 418
# A00251 Number of predicted TMHs: 0
# A00251 Exp number of AAs in TMHs: 0.22229
# A00251 Exp number, first 60 AAs: 0
# A00251 Total prob of N-in: 0.01949
A00251	TMHMM2.0	outside	1 418
# A00252 Length: 397
# A00252 Number of predicted TMHs: 0
# A00252 Exp number of AAs in TMHs: 1.68754
# A00252 Exp number, first 60 AAs: 0.00155
# A00252 Total prob of N-in: 0.07813
A00252	TMHMM2.0	outside	1 397
# A00253 Length: 280
# A00253 Number of predicted TMHs: 3
# A00253 Exp number of AAs in TMHs: 61.76142
# A00253 Exp number, first 60 AAs: 0
# A00253 Total prob of N-in: 0.88032
A00253	TMHMM2.0	inside	1 143
A00253	TMHMM2.0	TMhelix	144 166
A00253	TMHMM2.0	outside	167 212
A00253	TMHMM2.0	TMhelix	213 230
A00253	TMHMM2.0	inside	231 250
A00253	TMHMM2.0	TMhelix	251 273
A00253	TMHMM2.0	outside	274 280
# A00254 Length: 829
# A00254 Number of predicted TMHs: 0
# A00254 Exp number of AAs in TMHs: 0
# A00254 Exp number, first 60 AAs: 0
# A00254 Total prob of N-in: 0.00001
A00254	TMHMM2.0	outside	1 829
# A00255 Length: 446
# A00255 Number of predicted TMHs: 0
# A00255 Exp number of AAs in TMHs: 0.12244
# A00255 Exp number, first 60 AAs: 0
# A00255 Total prob of N-in: 0.01530
A00255	TMHMM2.0	outside	1 446
# A00256 Length: 280
# A00256 Number of predicted TMHs: 0
# A00256 Exp number of AAs in TMHs: 3.01592
# A00256 Exp number, first 60 AAs: 3.01479
# A00256 Total prob of N-in: 0.17655
A00256	TMHMM2.0	outside	1 280
# A00257 Length: 96
# A00257 Number of predicted TMHs: 0
# A00257 Exp number of AAs in TMHs: 14.34681
# A00257 Exp number, first 60 AAs: 1.85833
# A00257 Total prob of N-in: 0.49436
A00257	TMHMM2.0	outside	1 96
# A00258 Length: 306
# A00258 Number of predicted TMHs: 0
# A00258 Exp number of AAs in TMHs: 0.0112
# A00258 Exp number, first 60 AAs: 0.00017
# A00258 Total prob of N-in: 0.03554
A00258	TMHMM2.0	outside	1 306
# A00259 Length: 684
# A00259 Number of predicted TMHs: 0
# A00259 Exp number of AAs in TMHs: 14.1482399999999
# A00259 Exp number, first 60 AAs: 0.31429
# A00259 Total prob of N-in: 0.17370
A00259	TMHMM2.0	outside	1 684
# A00260 Length: 206
# A00260 Number of predicted TMHs: 0
# A00260 Exp number of AAs in TMHs: 9e-05
# A00260 Exp number, first 60 AAs: 9e-05
# A00260 Total prob of N-in: 0.16765
A00260	TMHMM2.0	outside	1 206
# A00261 Length: 862
# A00261 Number of predicted TMHs: 0
# A00261 Exp number of AAs in TMHs: 0.000490000000000001
# A00261 Exp number, first 60 AAs: 0
# A00261 Total prob of N-in: 0.00002
A00261	TMHMM2.0	outside	1 862
# A00262 Length: 863
# A00262 Number of predicted TMHs: 0
# A00262 Exp number of AAs in TMHs: 0.00881999999999997
# A00262 Exp number, first 60 AAs: 0.00033
# A00262 Total prob of N-in: 0.00043
A00262	TMHMM2.0	outside	1 863
# A00263 Length: 95
# A00263 Number of predicted TMHs: 0
# A00263 Exp number of AAs in TMHs: 0
# A00263 Exp number, first 60 AAs: 0
# A00263 Total prob of N-in: 0.52113
A00263	TMHMM2.0	inside	1 95
# A00264 Length: 243
# A00264 Number of predicted TMHs: 0
# A00264 Exp number of AAs in TMHs: 0
# A00264 Exp number, first 60 AAs: 0
# A00264 Total prob of N-in: 0.01494
A00264	TMHMM2.0	outside	1 243
# A00265 Length: 245
# A00265 Number of predicted TMHs: 0
# A00265 Exp number of AAs in TMHs: 0.00713
# A00265 Exp number, first 60 AAs: 0
# A00265 Total prob of N-in: 0.25473
A00265	TMHMM2.0	outside	1 245
# A00266 Length: 756
# A00266 Number of predicted TMHs: 0
# A00266 Exp number of AAs in TMHs: 0.00528999999999999
# A00266 Exp number, first 60 AAs: 0.00504
# A00266 Total prob of N-in: 0.00035
A00266	TMHMM2.0	outside	1 756
# A00267 Length: 858
# A00267 Number of predicted TMHs: 0
# A00267 Exp number of AAs in TMHs: 0.00676
# A00267 Exp number, first 60 AAs: 0.00019
# A00267 Total prob of N-in: 0.00005
A00267	TMHMM2.0	outside	1 858
# A00268 Length: 978
# A00268 Number of predicted TMHs: 0
# A00268 Exp number of AAs in TMHs: 2.47435
# A00268 Exp number, first 60 AAs: 0.00035
# A00268 Total prob of N-in: 0.00146
A00268	TMHMM2.0	outside	1 978
# A00269 Length: 699
# A00269 Number of predicted TMHs: 1
# A00269 Exp number of AAs in TMHs: 25.70558
# A00269 Exp number, first 60 AAs: 0.00017
# A00269 Total prob of N-in: 0.47147
A00269	TMHMM2.0	inside	1 188
A00269	TMHMM2.0	TMhelix	189 211
A00269	TMHMM2.0	outside	212 699
# A00270 Length: 560
# A00270 Number of predicted TMHs: 0
# A00270 Exp number of AAs in TMHs: 0.0709499999999999
# A00270 Exp number, first 60 AAs: 0.01943
# A00270 Total prob of N-in: 0.00338
A00270	TMHMM2.0	outside	1 560
# A00271 Length: 225
# A00271 Number of predicted TMHs: 0
# A00271 Exp number of AAs in TMHs: 0.32666
# A00271 Exp number, first 60 AAs: 0.18374
# A00271 Total prob of N-in: 0.19397
A00271	TMHMM2.0	outside	1 225
# A00272 Length: 812
# A00272 Number of predicted TMHs: 13
# A00272 Exp number of AAs in TMHs: 287.00724
# A00272 Exp number, first 60 AAs: 0.83911
# A00272 Total prob of N-in: 0.94820
A00272	TMHMM2.0	inside	1 59
A00272	TMHMM2.0	TMhelix	60 82
A00272	TMHMM2.0	outside	83 85
A00272	TMHMM2.0	TMhelix	86 108
A00272	TMHMM2.0	inside	109 120
A00272	TMHMM2.0	TMhelix	121 143
A00272	TMHMM2.0	outside	144 175
A00272	TMHMM2.0	TMhelix	176 194
A00272	TMHMM2.0	inside	195 280
A00272	TMHMM2.0	TMhelix	281 300
A00272	TMHMM2.0	outside	301 329
A00272	TMHMM2.0	TMhelix	330 352
A00272	TMHMM2.0	inside	353 375
A00272	TMHMM2.0	TMhelix	376 398
A00272	TMHMM2.0	outside	399 474
A00272	TMHMM2.0	TMhelix	475 497
A00272	TMHMM2.0	inside	498 503
A00272	TMHMM2.0	TMhelix	504 526
A00272	TMHMM2.0	outside	527 595
A00272	TMHMM2.0	TMhelix	596 618
A00272	TMHMM2.0	inside	619 651
A00272	TMHMM2.0	TMhelix	652 674
A00272	TMHMM2.0	outside	675 693
A00272	TMHMM2.0	TMhelix	694 716
A00272	TMHMM2.0	inside	717 781
A00272	TMHMM2.0	TMhelix	782 804
A00272	TMHMM2.0	outside	805 812
# A00273 Length: 174
# A00273 Number of predicted TMHs: 0
# A00273 Exp number of AAs in TMHs: 1.34499
# A00273 Exp number, first 60 AAs: 0.00787
# A00273 Total prob of N-in: 0.27675
A00273	TMHMM2.0	outside	1 174
# A00274 Length: 337
# A00274 Number of predicted TMHs: 0
# A00274 Exp number of AAs in TMHs: 0.00579999999999998
# A00274 Exp number, first 60 AAs: 0.00348
# A00274 Total prob of N-in: 0.00609
A00274	TMHMM2.0	outside	1 337
# A00275 Length: 273
# A00275 Number of predicted TMHs: 0
# A00275 Exp number of AAs in TMHs: 8.33749999999997
# A00275 Exp number, first 60 AAs: 8.33596
# A00275 Total prob of N-in: 0.30381
A00275	TMHMM2.0	outside	1 273
# A00276 Length: 1323
# A00276 Number of predicted TMHs: 0
# A00276 Exp number of AAs in TMHs: 0.136230000000001
# A00276 Exp number, first 60 AAs: 0.12759
# A00276 Total prob of N-in: 0.00641
A00276	TMHMM2.0	outside	1 1323
# A00277 Length: 1048
# A00277 Number of predicted TMHs: 0
# A00277 Exp number of AAs in TMHs: 0
# A00277 Exp number, first 60 AAs: 0
# A00277 Total prob of N-in: 0.00001
A00277	TMHMM2.0	outside	1 1048
# A00278 Length: 1077
# A00278 Number of predicted TMHs: 0
# A00278 Exp number of AAs in TMHs: 0.01183
# A00278 Exp number, first 60 AAs: 0.00165
# A00278 Total prob of N-in: 0.00010
A00278	TMHMM2.0	outside	1 1077
# A00279 Length: 1048
# A00279 Number of predicted TMHs: 0
# A00279 Exp number of AAs in TMHs: 0.46422
# A00279 Exp number, first 60 AAs: 0.00398
# A00279 Total prob of N-in: 0.01631
A00279	TMHMM2.0	outside	1 1048
# A00280 Length: 1010
# A00280 Number of predicted TMHs: 0
# A00280 Exp number of AAs in TMHs: 0.01168
# A00280 Exp number, first 60 AAs: 0
# A00280 Total prob of N-in: 0.00019
A00280	TMHMM2.0	outside	1 1010
# A00281 Length: 1582
# A00281 Number of predicted TMHs: 0
# A00281 Exp number of AAs in TMHs: 1.46410000000001
# A00281 Exp number, first 60 AAs: 0.00374
# A00281 Total prob of N-in: 0.06356
A00281	TMHMM2.0	outside	1 1582
# A00282 Length: 339
# A00282 Number of predicted TMHs: 0
# A00282 Exp number of AAs in TMHs: 2.45289
# A00282 Exp number, first 60 AAs: 0.00128
# A00282 Total prob of N-in: 0.08636
A00282	TMHMM2.0	outside	1 339
# A00283 Length: 709
# A00283 Number of predicted TMHs: 0
# A00283 Exp number of AAs in TMHs: 0
# A00283 Exp number, first 60 AAs: 0
# A00283 Total prob of N-in: 0.00023
A00283	TMHMM2.0	outside	1 709
# A00284 Length: 193
# A00284 Number of predicted TMHs: 0
# A00284 Exp number of AAs in TMHs: 0.05265
# A00284 Exp number, first 60 AAs: 0.00012
# A00284 Total prob of N-in: 0.08051
A00284	TMHMM2.0	outside	1 193
# A00285 Length: 923
# A00285 Number of predicted TMHs: 0
# A00285 Exp number of AAs in TMHs: 0.00315
# A00285 Exp number, first 60 AAs: 0
# A00285 Total prob of N-in: 0.00003
A00285	TMHMM2.0	outside	1 923
# A00286 Length: 483
# A00286 Number of predicted TMHs: 12
# A00286 Exp number of AAs in TMHs: 258.97069
# A00286 Exp number, first 60 AAs: 18.24221
# A00286 Total prob of N-in: 0.91913
# A00286 POSSIBLE N-term signal sequence
A00286	TMHMM2.0	inside	1 35
A00286	TMHMM2.0	TMhelix	36 55
A00286	TMHMM2.0	outside	56 69
A00286	TMHMM2.0	TMhelix	70 87
A00286	TMHMM2.0	inside	88 99
A00286	TMHMM2.0	TMhelix	100 122
A00286	TMHMM2.0	outside	123 131
A00286	TMHMM2.0	TMhelix	132 151
A00286	TMHMM2.0	inside	152 163
A00286	TMHMM2.0	TMhelix	164 183
A00286	TMHMM2.0	outside	184 197
A00286	TMHMM2.0	TMhelix	198 220
A00286	TMHMM2.0	inside	221 263
A00286	TMHMM2.0	TMhelix	264 286
A00286	TMHMM2.0	outside	287 300
A00286	TMHMM2.0	TMhelix	301 323
A00286	TMHMM2.0	inside	324 329
A00286	TMHMM2.0	TMhelix	330 352
A00286	TMHMM2.0	outside	353 361
A00286	TMHMM2.0	TMhelix	362 384
A00286	TMHMM2.0	inside	385 390
A00286	TMHMM2.0	TMhelix	391 413
A00286	TMHMM2.0	outside	414 422
A00286	TMHMM2.0	TMhelix	423 445
A00286	TMHMM2.0	inside	446 483
# A00287 Length: 493
# A00287 Number of predicted TMHs: 0
# A00287 Exp number of AAs in TMHs: 3.98401
# A00287 Exp number, first 60 AAs: 0.00298
# A00287 Total prob of N-in: 0.19399
A00287	TMHMM2.0	outside	1 493
# A00288 Length: 400
# A00288 Number of predicted TMHs: 0
# A00288 Exp number of AAs in TMHs: 0.10761
# A00288 Exp number, first 60 AAs: 0.02187
# A00288 Total prob of N-in: 0.01494
A00288	TMHMM2.0	outside	1 400
# A00289 Length: 523
# A00289 Number of predicted TMHs: 1
# A00289 Exp number of AAs in TMHs: 21.04083
# A00289 Exp number, first 60 AAs: 19.62007
# A00289 Total prob of N-in: 0.92826
# A00289 POSSIBLE N-term signal sequence
A00289	TMHMM2.0	inside	1 11
A00289	TMHMM2.0	TMhelix	12 31
A00289	TMHMM2.0	outside	32 523
# A00290 Length: 632
# A00290 Number of predicted TMHs: 0
# A00290 Exp number of AAs in TMHs: 10.07131
# A00290 Exp number, first 60 AAs: 0
# A00290 Total prob of N-in: 0.11921
A00290	TMHMM2.0	outside	1 632
# A00291 Length: 493
# A00291 Number of predicted TMHs: 12
# A00291 Exp number of AAs in TMHs: 246.98949
# A00291 Exp number, first 60 AAs: 7e-05
# A00291 Total prob of N-in: 0.98240
A00291	TMHMM2.0	inside	1 67
A00291	TMHMM2.0	TMhelix	68 90
A00291	TMHMM2.0	outside	91 99
A00291	TMHMM2.0	TMhelix	100 122
A00291	TMHMM2.0	inside	123 128
A00291	TMHMM2.0	TMhelix	129 148
A00291	TMHMM2.0	outside	149 157
A00291	TMHMM2.0	TMhelix	158 180
A00291	TMHMM2.0	inside	181 192
A00291	TMHMM2.0	TMhelix	193 215
A00291	TMHMM2.0	outside	216 219
A00291	TMHMM2.0	TMhelix	220 242
A00291	TMHMM2.0	inside	243 289
A00291	TMHMM2.0	TMhelix	290 312
A00291	TMHMM2.0	outside	313 326
A00291	TMHMM2.0	TMhelix	327 349
A00291	TMHMM2.0	inside	350 369
A00291	TMHMM2.0	TMhelix	370 388
A00291	TMHMM2.0	outside	389 402
A00291	TMHMM2.0	TMhelix	403 425
A00291	TMHMM2.0	inside	426 431
A00291	TMHMM2.0	TMhelix	432 454
A00291	TMHMM2.0	outside	455 468
A00291	TMHMM2.0	TMhelix	469 487
A00291	TMHMM2.0	inside	488 493
# A00292 Length: 103
# A00292 Number of predicted TMHs: 0
# A00292 Exp number of AAs in TMHs: 0.00025
# A00292 Exp number, first 60 AAs: 0.00014
# A00292 Total prob of N-in: 0.21059
A00292	TMHMM2.0	outside	1 103
# A00293 Length: 190
# A00293 Number of predicted TMHs: 0
# A00293 Exp number of AAs in TMHs: 1.24186
# A00293 Exp number, first 60 AAs: 1.23347
# A00293 Total prob of N-in: 0.22470
A00293	TMHMM2.0	outside	1 190
# A00294 Length: 136
# A00294 Number of predicted TMHs: 0
# A00294 Exp number of AAs in TMHs: 0.0011
# A00294 Exp number, first 60 AAs: 0
# A00294 Total prob of N-in: 0.84978
A00294	TMHMM2.0	inside	1 136
# A00295 Length: 611
# A00295 Number of predicted TMHs: 12
# A00295 Exp number of AAs in TMHs: 268.42774
# A00295 Exp number, first 60 AAs: 0.00018
# A00295 Total prob of N-in: 0.87554
A00295	TMHMM2.0	inside	1 73
A00295	TMHMM2.0	TMhelix	74 96
A00295	TMHMM2.0	outside	97 110
A00295	TMHMM2.0	TMhelix	111 133
A00295	TMHMM2.0	inside	134 139
A00295	TMHMM2.0	TMhelix	140 162
A00295	TMHMM2.0	outside	163 166
A00295	TMHMM2.0	TMhelix	167 189
A00295	TMHMM2.0	inside	190 201
A00295	TMHMM2.0	TMhelix	202 224
A00295	TMHMM2.0	outside	225 227
A00295	TMHMM2.0	TMhelix	228 250
A00295	TMHMM2.0	inside	251 309
A00295	TMHMM2.0	TMhelix	310 332
A00295	TMHMM2.0	outside	333 341
A00295	TMHMM2.0	TMhelix	342 364
A00295	TMHMM2.0	inside	365 383
A00295	TMHMM2.0	TMhelix	384 406
A00295	TMHMM2.0	outside	407 409
A00295	TMHMM2.0	TMhelix	410 432
A00295	TMHMM2.0	inside	433 444
A00295	TMHMM2.0	TMhelix	445 467
A00295	TMHMM2.0	outside	468 476
A00295	TMHMM2.0	TMhelix	477 499
A00295	TMHMM2.0	inside	500 611
# A00296 Length: 319
# A00296 Number of predicted TMHs: 0
# A00296 Exp number of AAs in TMHs: 2.70467
# A00296 Exp number, first 60 AAs: 0
# A00296 Total prob of N-in: 0.03061
A00296	TMHMM2.0	outside	1 319
# A00297 Length: 675
# A00297 Number of predicted TMHs: 0
# A00297 Exp number of AAs in TMHs: 0.00192
# A00297 Exp number, first 60 AAs: 0
# A00297 Total prob of N-in: 0.00024
A00297	TMHMM2.0	outside	1 675
# A00298 Length: 407
# A00298 Number of predicted TMHs: 1
# A00298 Exp number of AAs in TMHs: 24.27876
# A00298 Exp number, first 60 AAs: 21.06492
# A00298 Total prob of N-in: 0.73384
# A00298 POSSIBLE N-term signal sequence
A00298	TMHMM2.0	inside	1 11
A00298	TMHMM2.0	TMhelix	12 34
A00298	TMHMM2.0	outside	35 407
# A00299 Length: 598
# A00299 Number of predicted TMHs: 9
# A00299 Exp number of AAs in TMHs: 200.20311
# A00299 Exp number, first 60 AAs: 20.82581
# A00299 Total prob of N-in: 0.86624
# A00299 POSSIBLE N-term signal sequence
A00299	TMHMM2.0	inside	1 28
A00299	TMHMM2.0	TMhelix	29 51
A00299	TMHMM2.0	outside	52 113
A00299	TMHMM2.0	TMhelix	114 136
A00299	TMHMM2.0	inside	137 142
A00299	TMHMM2.0	TMhelix	143 165
A00299	TMHMM2.0	outside	166 193
A00299	TMHMM2.0	TMhelix	194 216
A00299	TMHMM2.0	inside	217 235
A00299	TMHMM2.0	TMhelix	236 258
A00299	TMHMM2.0	outside	259 295
A00299	TMHMM2.0	TMhelix	296 318
A00299	TMHMM2.0	inside	319 329
A00299	TMHMM2.0	TMhelix	330 349
A00299	TMHMM2.0	outside	350 358
A00299	TMHMM2.0	TMhelix	359 381
A00299	TMHMM2.0	inside	382 400
A00299	TMHMM2.0	TMhelix	401 423
A00299	TMHMM2.0	outside	424 598
# A00300 Length: 634
# A00300 Number of predicted TMHs: 0
# A00300 Exp number of AAs in TMHs: 0.00023
# A00300 Exp number, first 60 AAs: 0
# A00300 Total prob of N-in: 0.00125
A00300	TMHMM2.0	outside	1 634
# A00301 Length: 595
# A00301 Number of predicted TMHs: 0
# A00301 Exp number of AAs in TMHs: 0.00261
# A00301 Exp number, first 60 AAs: 0
# A00301 Total prob of N-in: 0.00083
A00301	TMHMM2.0	outside	1 595
# A00302 Length: 1678
# A00302 Number of predicted TMHs: 0
# A00302 Exp number of AAs in TMHs: 0.01733
# A00302 Exp number, first 60 AAs: 0.00168
# A00302 Total prob of N-in: 0.00062
A00302	TMHMM2.0	outside	1 1678
# A00303 Length: 765
# A00303 Number of predicted TMHs: 0
# A00303 Exp number of AAs in TMHs: 0.23282
# A00303 Exp number, first 60 AAs: 0.15995
# A00303 Total prob of N-in: 0.00840
A00303	TMHMM2.0	outside	1 765
# A00304 Length: 1048
# A00304 Number of predicted TMHs: 0
# A00304 Exp number of AAs in TMHs: 0.37965
# A00304 Exp number, first 60 AAs: 0
# A00304 Total prob of N-in: 0.01869
A00304	TMHMM2.0	outside	1 1048
# A00305 Length: 189
# A00305 Number of predicted TMHs: 0
# A00305 Exp number of AAs in TMHs: 0.00029
# A00305 Exp number, first 60 AAs: 0
# A00305 Total prob of N-in: 0.09000
A00305	TMHMM2.0	outside	1 189
# A00306 Length: 2035
# A00306 Number of predicted TMHs: 0
# A00306 Exp number of AAs in TMHs: 0.17748
# A00306 Exp number, first 60 AAs: 0.14837
# A00306 Total prob of N-in: 0.00851
A00306	TMHMM2.0	outside	1 2035
# A00307 Length: 449
# A00307 Number of predicted TMHs: 0
# A00307 Exp number of AAs in TMHs: 0.08401
# A00307 Exp number, first 60 AAs: 0.00727
# A00307 Total prob of N-in: 0.00242
A00307	TMHMM2.0	outside	1 449
# A00308 Length: 407
# A00308 Number of predicted TMHs: 0
# A00308 Exp number of AAs in TMHs: 0.00264
# A00308 Exp number, first 60 AAs: 0.00027
# A00308 Total prob of N-in: 0.00466
A00308	TMHMM2.0	outside	1 407
# A00309 Length: 676
# A00309 Number of predicted TMHs: 11
# A00309 Exp number of AAs in TMHs: 241.36879
# A00309 Exp number, first 60 AAs: 0
# A00309 Total prob of N-in: 0.98614
A00309	TMHMM2.0	inside	1 151
A00309	TMHMM2.0	TMhelix	152 174
A00309	TMHMM2.0	outside	175 188
A00309	TMHMM2.0	TMhelix	189 211
A00309	TMHMM2.0	inside	212 223
A00309	TMHMM2.0	TMhelix	224 246
A00309	TMHMM2.0	outside	247 250
A00309	TMHMM2.0	TMhelix	251 270
A00309	TMHMM2.0	inside	271 282
A00309	TMHMM2.0	TMhelix	283 305
A00309	TMHMM2.0	outside	306 335
A00309	TMHMM2.0	TMhelix	336 358
A00309	TMHMM2.0	inside	359 445
A00309	TMHMM2.0	TMhelix	446 468
A00309	TMHMM2.0	outside	469 499
A00309	TMHMM2.0	TMhelix	500 522
A00309	TMHMM2.0	inside	523 534
A00309	TMHMM2.0	TMhelix	535 554
A00309	TMHMM2.0	outside	555 563
A00309	TMHMM2.0	TMhelix	564 586
A00309	TMHMM2.0	inside	587 637
A00309	TMHMM2.0	TMhelix	638 660
A00309	TMHMM2.0	outside	661 676
# A00310 Length: 654
# A00310 Number of predicted TMHs: 2
# A00310 Exp number of AAs in TMHs: 42.7820699999999
# A00310 Exp number, first 60 AAs: 20.39558
# A00310 Total prob of N-in: 0.89931
# A00310 POSSIBLE N-term signal sequence
A00310	TMHMM2.0	inside	1 12
A00310	TMHMM2.0	TMhelix	13 35
A00310	TMHMM2.0	outside	36 568
A00310	TMHMM2.0	TMhelix	569 591
A00310	TMHMM2.0	inside	592 654
# A00311 Length: 285
# A00311 Number of predicted TMHs: 1
# A00311 Exp number of AAs in TMHs: 22.96563
# A00311 Exp number, first 60 AAs: 0.401
# A00311 Total prob of N-in: 0.61299
A00311	TMHMM2.0	outside	1 257
A00311	TMHMM2.0	TMhelix	258 280
A00311	TMHMM2.0	inside	281 285
# A00312 Length: 164
# A00312 Number of predicted TMHs: 0
# A00312 Exp number of AAs in TMHs: 0.04924
# A00312 Exp number, first 60 AAs: 0.00022
# A00312 Total prob of N-in: 0.03744
A00312	TMHMM2.0	outside	1 164
# A00313 Length: 201
# A00313 Number of predicted TMHs: 0
# A00313 Exp number of AAs in TMHs: 0.00903
# A00313 Exp number, first 60 AAs: 0.00903
# A00313 Total prob of N-in: 0.03628
A00313	TMHMM2.0	outside	1 201
# A00314 Length: 285
# A00314 Number of predicted TMHs: 0
# A00314 Exp number of AAs in TMHs: 0.03317
# A00314 Exp number, first 60 AAs: 0
# A00314 Total prob of N-in: 0.00290
A00314	TMHMM2.0	outside	1 285
# A00315 Length: 544
# A00315 Number of predicted TMHs: 0
# A00315 Exp number of AAs in TMHs: 0.01032
# A00315 Exp number, first 60 AAs: 0
# A00315 Total prob of N-in: 0.00245
A00315	TMHMM2.0	outside	1 544
[truncated: 63,536 more rows]
