# Supplementary material for: Genomic insights into Aspergillus sydowii 29R-4-F02: unraveling adaptive mechanisms in subseafloor coal-bearing sediment environments
Source: Front Microbiol. 2023 Jun 29;14:1216714. doi: 10.3389/fmicb.2023.1216714 (PMC10339353; doi:10.3389/fmicb.2023.1216714)
Supplement: Supplementary file 1 [file Data_Sheet_1.zip › Table S5.XLS]

## Sheet: biological process
GO ID	Description	out (97)	All (6681)	pvalue	p.adjust	Genes
GO:0006231	dTMP biosynthetic process	9	10	1.94277e-16	7.86821e-15	A00005;A01612;A03597;A06424;A06706;A07934;A09588;A10260;A11693
GO:0009157	deoxyribonucleoside monophosphate biosynthetic process	9	10	1.94277e-16	7.86821e-15	A00005;A01612;A03597;A06424;A06706;A07934;A09588;A10260;A11693
GO:0009162	deoxyribonucleoside monophosphate metabolic process	9	10	1.94277e-16	7.86821e-15	A00005;A01612;A03597;A06424;A06706;A07934;A09588;A10260;A11693
GO:0009176	pyrimidine deoxyribonucleoside monophosphate metabolic process	9	10	1.94277e-16	7.86821e-15	A00005;A01612;A03597;A06424;A06706;A07934;A09588;A10260;A11693
GO:0009177	pyrimidine deoxyribonucleoside monophosphate biosynthetic process	9	10	1.94277e-16	7.86821e-15	A00005;A01612;A03597;A06424;A06706;A07934;A09588;A10260;A11693
GO:0009221	pyrimidine deoxyribonucleotide biosynthetic process	9	10	1.94277e-16	7.86821e-15	A00005;A01612;A03597;A06424;A06706;A07934;A09588;A10260;A11693
GO:0009263	deoxyribonucleotide biosynthetic process	9	10	1.94277e-16	7.86821e-15	A00005;A01612;A03597;A06424;A06706;A07934;A09588;A10260;A11693
GO:0009265	2'-deoxyribonucleotide biosynthetic process	9	10	1.94277e-16	7.86821e-15	A00005;A01612;A03597;A06424;A06706;A07934;A09588;A10260;A11693
GO:0046073	dTMP metabolic process	9	10	1.94277e-16	7.86821e-15	A00005;A01612;A03597;A06424;A06706;A07934;A09588;A10260;A11693
GO:0046385	deoxyribose phosphate biosynthetic process	9	10	1.94277e-16	7.86821e-15	A00005;A01612;A03597;A06424;A06706;A07934;A09588;A10260;A11693
GO:0009219	pyrimidine deoxyribonucleotide metabolic process	9	12	4.17322e-15	1.20725e-13	A00005;A01612;A03597;A06424;A06706;A07934;A09588;A10260;A11693
GO:0009262	deoxyribonucleotide metabolic process	9	12	4.17322e-15	1.20725e-13	A00005;A01612;A03597;A06424;A06706;A07934;A09588;A10260;A11693
GO:0009394	2'-deoxyribonucleotide metabolic process	9	12	4.17322e-15	1.20725e-13	A00005;A01612;A03597;A06424;A06706;A07934;A09588;A10260;A11693
GO:0019692	deoxyribose phosphate metabolic process	9	12	4.17322e-15	1.20725e-13	A00005;A01612;A03597;A06424;A06706;A07934;A09588;A10260;A11693
GO:0009249	protein lipoylation	6	6	8.01847e-12	2.02968e-10	A00005;A06424;A09167;A09588;A10143;A11693
GO:0018065	protein-cofactor linkage	6	6	8.01847e-12	2.02968e-10	A00005;A06424;A09167;A09588;A10143;A11693
GO:0009129	pyrimidine nucleoside monophosphate metabolic process	9	23	1.35931e-11	3.05844e-10	A00005;A01612;A03597;A06424;A06706;A07934;A09588;A10260;A11693
GO:0009130	pyrimidine nucleoside monophosphate biosynthetic process	9	23	1.35931e-11	3.05844e-10	A00005;A01612;A03597;A06424;A06706;A07934;A09588;A10260;A11693
GO:0006221	pyrimidine nucleotide biosynthetic process	9	25	3.31805e-11	7.07269e-10	A00005;A01612;A03597;A06424;A06706;A07934;A09588;A10260;A11693
GO:0006220	pyrimidine nucleotide metabolic process	9	27	7.43232e-11	1.50505e-09	A00005;A01612;A03597;A06424;A06706;A07934;A09588;A10260;A11693
GO:0072528	pyrimidine-containing compound biosynthetic process	9	44	9.17613e-09	1.76968e-07	A00005;A01612;A03597;A06424;A06706;A07934;A09588;A10260;A11693
GO:0072527	pyrimidine-containing compound metabolic process	9	50	3.01864e-08	5.55703e-07	A00005;A01612;A03597;A06424;A06706;A07934;A09588;A10260;A11693
GO:0009124	nucleoside monophosphate biosynthetic process	9	52	4.32803e-08	7.6211e-07	A00005;A01612;A03597;A06424;A06706;A07934;A09588;A10260;A11693
GO:0009123	nucleoside monophosphate metabolic process	10	73	7.59441e-08	1.28156e-06	A00005;A01612;A03597;A06414;A06424;A06706;A07934;A09588;A10260;A11693
GO:0009401	phosphoenolpyruvate-dependent sugar phosphotransferase system	5	11	2.5083e-07	4.06345e-06	A01501;A03486;A07372;A07934;A10260
GO:0009165	nucleotide biosynthetic process	9	71	6.98201e-07	1.08758e-05	A00005;A01612;A03597;A06424;A06706;A07934;A09588;A10260;A11693
GO:0042157	lipoprotein metabolic process	7	38	9.55201e-07	1.4328e-05	A00005;A06424;A09167;A09588;A10143;A11483;A11693
GO:1901293	nucleoside phosphate biosynthetic process	9	77	1.40781e-06	2.03629e-05	A00005;A01612;A03597;A06424;A06706;A07934;A09588;A10260;A11693
GO:0042158	lipoprotein biosynthetic process	6	27	1.85493e-06	2.5905e-05	A00005;A06424;A09167;A09588;A10143;A11693
GO:0006796	phosphate-containing compound metabolic process	21	482	3.88848e-06	5.24945e-05	A00003;A00004;A00005;A01612;A03597;A06414;A06424;A06425;A06595;A06706;A07372;A07934;A09366;A09477;A09588;A10260;A11471;A11582;A11693;A12258;A12273
GO:0006793	phosphorus metabolic process	21	485	4.29058e-06	5.43094e-05	A00003;A00004;A00005;A01612;A03597;A06414;A06424;A06425;A06595;A06706;A07372;A07934;A09366;A09477;A09588;A10260;A11471;A11582;A11693;A12258;A12273
GO:0008643	carbohydrate transport	5	18	4.29111e-06	5.43094e-05	A01501;A03486;A07372;A07934;A10260
GO:0016310	phosphorylation	12	216	6.06322e-05	0.000744122	A00003;A00004;A06414;A06425;A06595;A07372;A09366;A09477;A11471;A11582;A12258;A12273
GO:0009117	nucleotide metabolic process	10	154	7.11832e-05	0.000847918	A00005;A01612;A03597;A06414;A06424;A06706;A07934;A09588;A10260;A11693
GO:0090407	organophosphate biosynthetic process	9	126	8.00398e-05	0.000926174	A00005;A01612;A03597;A06424;A06706;A07934;A09588;A10260;A11693
GO:0006753	nucleoside phosphate metabolic process	10	161	0.00010347	0.00116404	A00005;A01612;A03597;A06414;A06424;A06706;A07934;A09588;A10260;A11693
GO:0006094	gluconeogenesis	3	8	0.000157618	0.00172528	A00013;A04375;A11283
GO:0019319	hexose biosynthetic process	3	9	0.000233939	0.00242937	A00013;A04375;A11283
GO:0046364	monosaccharide biosynthetic process	3	9	0.000233939	0.00242937	A00013;A04375;A11283
GO:1901137	carbohydrate derivative biosynthetic process	10	179	0.000247891	0.0025099	A00005;A01612;A03597;A06424;A06706;A07934;A09588;A10260;A11693;A12273
GO:0006006	glucose metabolic process	3	11	0.000449909	0.00444422	A00013;A04375;A11283
GO:0055086	nucleobase-containing small molecule metabolic process	10	248	0.00304326	0.0293457	A00005;A01612;A03597;A06414;A06424;A06706;A07934;A09588;A10260;A11693
GO:0000103	sulfate assimilation	3	21	0.003264	0.0307423	A04911;A06884;A12215
GO:0019318	hexose metabolic process	3	24	0.00481329	0.0443042	A00013;A04375;A11283
GO:1901135	carbohydrate derivative metabolic process	13	404	0.00532315	0.0479083	A00005;A01612;A03597;A06414;A06424;A06706;A07367;A07934;A08545;A09588;A10260;A11693;A12273
GO:0019637	organophosphate metabolic process	10	274	0.00615425	0.0541841	A00005;A01612;A03597;A06414;A06424;A06706;A07934;A09588;A10260;A11693
GO:0044801	single-organism membrane fusion	2	9	0.00702842	0.0605641	A03546;A11483
GO:0005996	monosaccharide metabolic process	3	29	0.00824673	0.0695818	A00013;A04375;A11283
GO:0000270	peptidoglycan metabolic process	2	12	0.0125255	0.103527	A07367;A08545
GO:0007338	single fertilization	1	1	0.0145188	0.104192	A03546
GO:0007342	fusion of sperm to egg plasma membrane	1	1	0.0145188	0.104192	A03546
GO:0009566	fertilization	1	1	0.0145188	0.104192	A03546
GO:0018941	organomercury metabolic process	1	1	0.0145188	0.104192	A02211
GO:0018942	organometal metabolic process	1	1	0.0145188	0.104192	A02211
GO:0045026	plasma membrane fusion	1	1	0.0145188	0.104192	A03546
GO:0046413	organomercury catabolic process	1	1	0.0145188	0.104192	A02211
GO:0030203	glycosaminoglycan metabolic process	2	13	0.014664	0.104192	A07367;A08545
GO:0061025	membrane fusion	2	15	0.0193721	0.135271	A03546;A11483
GO:0006022	aminoglycan metabolic process	2	19	0.0303878	0.208594	A07367;A08545
GO:0008152	metabolic process	82	5130	0.0401572	0.271061	A00003;A00004;A00005;A00012;A00013;A00014;A00035;A00081;A01381;A01400;A01411;A01612;A01997;A02069;A02115;A02159;A02211;A02278;A02501;A03363;A03373;A03597;A04263;A04264;A04375;A04902;A04903;A04911;A04915;A04916;A05966;A06188;A06360;A06385;A06414;A06416;A06424;A06425;A06430;A06595;A06676;A06706;A06884;A07367;A07372;A07588;A07834;A07916;A07918;A07924;A07934;A07936;A08545;A08767;A09101;A09160;A09167;…
GO:0019541	propionate metabolic process	1	3	0.0429334	0.271688	A07924
GO:0019543	propionate catabolic process	1	3	0.0429334	0.271688	A07924
GO:0019626	short-chain fatty acid catabolic process	1	3	0.0429334	0.271688	A07924
GO:0046459	short-chain fatty acid metabolic process	1	3	0.0429334	0.271688	A07924
GO:0071702	organic substance transport	11	430	0.046298	0.288472	A01501;A03336;A03361;A03486;A03546;A06208;A07372;A07934;A09159;A10260;A11483
GO:0015996	chlorophyll catabolic process	2	25	0.0504125	0.304732	A04903;A04916
GO:0046149	pigment catabolic process	2	25	0.0504125	0.304732	A04903;A04916
GO:0006787	porphyrin-containing compound catabolic process	2	26	0.054109	0.313059	A04903;A04916
GO:0033015	tetrapyrrole catabolic process	2	26	0.054109	0.313059	A04903;A04916
GO:0051187	cofactor catabolic process	2	26	0.054109	0.313059	A04903;A04916
GO:0022412	cellular process involved in reproduction in multicellular organism	1	4	0.056835	0.321226	A03546
GO:1901575	organic substance catabolic process	7	238	0.0571069	0.321226	A00014;A02211;A04903;A04916;A07834;A07924;A08545
GO:0009254	peptidoglycan turnover	1	5	0.0705369	0.366249	A07367
GO:0010383	cell wall polysaccharide metabolic process	1	5	0.0705369	0.366249	A07834
GO:0010410	hemicellulose metabolic process	1	5	0.0705369	0.366249	A07834
GO:0031145	anaphase-promoting complex-dependent proteasomal ubiquitin-dependent protein catabolic process	1	5	0.0705369	0.366249	A00014
GO:0045491	xylan metabolic process	1	5	0.0705369	0.366249	A07834
GO:0045493	xylan catabolic process	1	5	0.0705369	0.366249	A07834
GO:1901565	organonitrogen compound catabolic process	3	70	0.0809939	0.415222	A04903;A04916;A08545
GO:0016051	carbohydrate biosynthetic process	5	162	0.0860138	0.435445	A00013;A02069;A04375;A11283;A12273
GO:0006790	sulfur compound metabolic process	3	73	0.0892706	0.446353	A04911;A06884;A12215
GO:0043412	macromolecule modification	9	373	0.0909881	0.448041	A00005;A06424;A07588;A09167;A09588;A10143;A11693;A12258;A12273
GO:0006026	aminoglycan catabolic process	1	7	0.0973522	0.448041	A08545
GO:0006027	glycosaminoglycan catabolic process	1	7	0.0973522	0.448041	A08545
GO:0006119	oxidative phosphorylation	1	7	0.0973522	0.448041	A06414
GO:0008053	mitochondrial fusion	1	7	0.0973522	0.448041	A11483
GO:0009253	peptidoglycan catabolic process	1	7	0.0973522	0.448041	A08545
GO:0042773	ATP synthesis coupled electron transport	1	7	0.0973522	0.448041	A06414
GO:0044281	small molecule metabolic process	15	731	0.104898	0.470957	A00005;A00013;A00035;A01612;A03597;A04375;A06414;A06424;A06706;A07924;A07934;A09588;A10260;A11283;A11693
GO:0009062	fatty acid catabolic process	1	8	0.110471	0.470957	A07924
GO:0022904	respiratory electron transport chain	1	8	0.110471	0.470957	A06414
GO:0030488	tRNA methylation	1	8	0.110471	0.470957	A07588
GO:0032504	multicellular organism reproduction	1	8	0.110471	0.470957	A03546
GO:0048284	organelle fusion	1	8	0.110471	0.470957	A11483
GO:0072329	monocarboxylic acid catabolic process	1	8	0.110471	0.470957	A07924
GO:0006464	cellular protein modification process	8	339	0.118254	0.474223	A00005;A06424;A09167;A09588;A10143;A11693;A12258;A12273
GO:0036211	protein modification process	8	339	0.118254	0.474223	A00005;A06424;A09167;A09588;A10143;A11693;A12258;A12273
GO:0009056	catabolic process	7	286	0.121039	0.474223	A00014;A02211;A04903;A04916;A07834;A07924;A08545
GO:0019953	sexual reproduction	1	9	0.123402	0.474223	A03546
GO:0044270	cellular nitrogen compound catabolic process	2	43	0.128613	0.474223	A04903;A04916
GO:0044802	single-organism membrane organization	2	43	0.128613	0.474223	A03546;A11483
GO:0006874	cellular calcium ion homeostasis	1	10	0.136146	0.474223	A07588
GO:0044703	multi-organism reproductive process	1	10	0.136146	0.474223	A03546
GO:0055074	calcium ion homeostasis	1	10	0.136146	0.474223	A07588
GO:0072503	cellular divalent inorganic cation homeostasis	1	10	0.136146	0.474223	A07588
GO:0072507	divalent inorganic cation homeostasis	1	10	0.136146	0.474223	A07588
GO:0006873	cellular ion homeostasis	1	11	0.148707	0.474223	A07588
GO:0006875	cellular metal ion homeostasis	1	11	0.148707	0.474223	A07588
GO:0007088	regulation of mitotic nuclear division	1	11	0.148707	0.474223	A00014
GO:0007091	metaphase/anaphase transition of mitotic cell cycle	1	11	0.148707	0.474223	A00014
GO:0010965	regulation of mitotic sister chromatid separation	1	11	0.148707	0.474223	A00014
GO:0030003	cellular cation homeostasis	1	11	0.148707	0.474223	A07588
GO:0030071	regulation of mitotic metaphase/anaphase transition	1	11	0.148707	0.474223	A00014
GO:0033044	regulation of chromosome organization	1	11	0.148707	0.474223	A00014
GO:0033045	regulation of sister chromatid segregation	1	11	0.148707	0.474223	A00014
GO:0033047	regulation of mitotic sister chromatid segregation	1	11	0.148707	0.474223	A00014
GO:0044770	cell cycle phase transition	1	11	0.148707	0.474223	A00014
GO:0044772	mitotic cell cycle phase transition	1	11	0.148707	0.474223	A00014
GO:0044784	metaphase/anaphase transition of cell cycle	1	11	0.148707	0.474223	A00014
GO:0051304	chromosome separation	1	11	0.148707	0.474223	A00014
GO:0051306	mitotic sister chromatid separation	1	11	0.148707	0.474223	A00014
GO:0051783	regulation of nuclear division	1	11	0.148707	0.474223	A00014
GO:0051983	regulation of chromosome segregation	1	11	0.148707	0.474223	A00014
GO:0055082	cellular chemical homeostasis	1	11	0.148707	0.474223	A07588
GO:1901987	regulation of cell cycle phase transition	1	11	0.148707	0.474223	A00014
GO:1901990	regulation of mitotic cell cycle phase transition	1	11	0.148707	0.474223	A00014
GO:1902099	regulation of metaphase/anaphase transition of cell cycle	1	11	0.148707	0.474223	A00014
GO:0046700	heterocycle catabolic process	2	48	0.153546	0.485829	A04903;A04916
GO:0061024	membrane organization	2	50	0.16377	0.498138	A03546;A11483
GO:0019439	aromatic compound catabolic process	2	51	0.168927	0.498138	A04903;A04916
GO:0044711	single-organism biosynthetic process	15	793	0.170953	0.498138	A00005;A00013;A00035;A01612;A02069;A03597;A04375;A06424;A06706;A07934;A09588;A10260;A11283;A11693;A12273
GO:0034654	nucleobase-containing compound biosynthetic process	20	1107	0.171767	0.498138	A00005;A01612;A01997;A02159;A03597;A06424;A06676;A06706;A07588;A07916;A07918;A07924;A07934;A09588;A10260;A11598;A11693;A12242;A12292;A12419
GO:0000070	mitotic sister chromatid segregation	1	13	0.173289	0.498138	A00014
GO:0000819	sister chromatid segregation	1	13	0.173289	0.498138	A00014
GO:0001510	RNA methylation	1	13	0.173289	0.498138	A07588
GO:0005992	trehalose biosynthetic process	1	13	0.173289	0.498138	A02069
GO:0022900	electron transport chain	1	13	0.173289	0.498138	A06414
GO:0046351	disaccharide biosynthetic process	1	13	0.173289	0.498138	A02069
GO:0055065	metal ion homeostasis	1	13	0.173289	0.498138	A07588
GO:1901361	organic cyclic compound catabolic process	2	52	0.174112	0.498138	A04903;A04916
GO:0003333	amino acid transmembrane transport	3	100	0.177116	0.498138	A03361;A06208;A09159
GO:0006865	amino acid transport	3	100	0.177116	0.498138	A03361;A06208;A09159
GO:0098656	anion transmembrane transport	3	100	0.177116	0.498138	A03361;A06208;A09159
GO:1903825	organic acid transmembrane transport	3	100	0.177116	0.498138	A03361;A06208;A09159
GO:0006040	amino sugar metabolic process	1	14	0.185315	0.503709	A07367
GO:0007346	regulation of mitotic cell cycle	1	14	0.185315	0.503709	A00014
GO:0050801	ion homeostasis	1	14	0.185315	0.503709	A07588
GO:0055080	cation homeostasis	1	14	0.185315	0.503709	A07588
GO:0098771	inorganic ion homeostasis	1	14	0.185315	0.503709	A07588
GO:0009057	macromolecule catabolic process	3	103	0.18805	0.507734	A00014;A07834;A08545
GO:0044242	cellular lipid catabolic process	1	15	0.197168	0.52535	A07924
GO:0048878	chemical homeostasis	1	15	0.197168	0.52535	A07588
GO:0000272	polysaccharide catabolic process	1	16	0.208851	0.545706	A07834
GO:0010564	regulation of cell cycle process	1	16	0.208851	0.545706	A00014
GO:0051302	regulation of cell division	1	16	0.208851	0.545706	A00014
GO:0044248	cellular catabolic process	5	222	0.220058	0.555288	A00014;A02211;A04903;A04916;A07924
GO:0015711	organic anion transport	3	112	0.221821	0.555288	A03361;A06208;A09159
GO:0015849	organic acid transport	3	112	0.221821	0.555288	A03361;A06208;A09159
GO:0046942	carboxylic acid transport	3	112	0.221821	0.555288	A03361;A06208;A09159
GO:0044712	single-organism catabolic process	3	114	0.229492	0.555288	A04903;A04916;A07924
GO:0005984	disaccharide metabolic process	1	18	0.231713	0.555288	A02069
GO:0005991	trehalose metabolic process	1	18	0.231713	0.555288	A02069
GO:0007005	mitochondrion organization	1	18	0.231713	0.555288	A11483
GO:0010498	proteasomal protein catabolic process	1	18	0.231713	0.555288	A00014
GO:0043161	proteasome-mediated ubiquitin-dependent protein catabolic process	1	18	0.231713	0.555288	A00014
GO:0045893	positive regulation of transcription, DNA-templated	1	18	0.231713	0.555288	A01997
GO:0051254	positive regulation of RNA metabolic process	1	18	0.231713	0.555288	A01997
GO:1902680	positive regulation of RNA biosynthetic process	1	18	0.231713	0.555288	A01997
GO:1903508	positive regulation of nucleic acid-templated transcription	1	18	0.231713	0.555288	A01997
GO:0033043	regulation of organelle organization	1	19	0.242898	0.575284	A00014
GO:0045935	positive regulation of nucleobase-containing compound metabolic process	1	19	0.242898	0.575284	A01997
GO:0006869	lipid transport	1	20	0.253921	0.582127	A11483
GO:0009235	cobalamin metabolic process	1	20	0.253921	0.582127	A00035
GO:0009236	cobalamin biosynthetic process	1	20	0.253921	0.582127	A00035
GO:0010628	positive regulation of gene expression	1	20	0.253921	0.582127	A01997
GO:0010876	lipid localization	1	20	0.253921	0.582127	A11483
GO:1901564	organonitrogen compound metabolic process	15	859	0.260322	0.582127	A00005;A00035;A01612;A03597;A04903;A04916;A06414;A06424;A06706;A07367;A07934;A08545;A09588;A10260;A11693
GO:0000375	RNA splicing, via transesterification reactions	1	21	0.264786	0.582127	A07588
GO:0000377	RNA splicing, via transesterification reactions with bulged adenosine as nucleophile	1	21	0.264786	0.582127	A07588
GO:0000398	mRNA splicing, via spliceosome	1	21	0.264786	0.582127	A07588
GO:0009891	positive regulation of biosynthetic process	1	21	0.264786	0.582127	A01997
GO:0010557	positive regulation of macromolecule biosynthetic process	1	21	0.264786	0.582127	A01997
GO:0031328	positive regulation of cellular biosynthetic process	1	21	0.264786	0.582127	A01997
GO:0051173	positive regulation of nitrogen compound metabolic process	1	21	0.264786	0.582127	A01997
GO:0019438	aromatic compound biosynthetic process	21	1252	0.26591	0.582127	A00005;A00035;A01612;A01997;A02159;A03597;A06424;A06676;A06706;A07588;A07916;A07918;A07924;A07934;A09588;A10260;A11598;A11693;A12242;A12292;A12419
GO:0010604	positive regulation of macromolecule metabolic process	1	22	0.275494	0.599866	A01997
GO:0044723	single-organism carbohydrate metabolic process	5	243	0.277446	0.600151	A00013;A02069;A04375;A11283;A12273
GO:1901566	organonitrogen compound biosynthetic process	10	552	0.278677	0.600151	A00005;A00035;A01612;A03597;A06424;A06706;A07934;A09588;A10260;A11693
GO:0018130	heterocycle biosynthetic process	21	1263	0.28007	0.600151	A00005;A00035;A01612;A01997;A02159;A03597;A06424;A06676;A06706;A07588;A07916;A07918;A07924;A07934;A09588;A10260;A11598;A11693;A12242;A12292;A12419
GO:0009312	oligosaccharide biosynthetic process	1	23	0.286048	0.607496	A02069
GO:0015994	chlorophyll metabolic process	2	73	0.286498	0.607496	A04903;A04916
GO:0071705	nitrogen compound transport	3	130	0.292313	0.616597	A03361;A06208;A09159
GO:0048870	cell motility	1	24	0.296449	0.618876	A06676
GO:0051674	localization of cell	1	24	0.296449	0.618876	A06676
GO:0007067	mitotic nuclear division	1	25	0.306701	0.633744	A00014
GO:0051128	regulation of cellular component organization	1	25	0.306701	0.633744	A00014
GO:0044036	cell wall macromolecule metabolic process	1	26	0.316804	0.651298	A07834
GO:0006606	protein import into nucleus	1	27	0.326762	0.655142	A03336
GO:0034504	protein localization to nucleus	1	27	0.326762	0.655142	A03336
GO:0044744	protein targeting to nucleus	1	27	0.326762	0.655142	A03336
GO:0051170	nuclear import	1	27	0.326762	0.655142	A03336
GO:1902593	single-organism nuclear import	1	27	0.326762	0.655142	A03336
GO:0006820	anion transport	3	140	0.332258	0.662879	A03361;A06208;A09159
GO:0051726	regulation of cell cycle	1	28	0.336577	0.667766	A00014
GO:0006270	DNA replication initiation	1	29	0.346249	0.667766	A01997
GO:0006913	nucleocytoplasmic transport	1	29	0.346249	0.667766	A03336
GO:0008380	RNA splicing	1	29	0.346249	0.667766	A07588
GO:0009311	oligosaccharide metabolic process	1	29	0.346249	0.667766	A02069
GO:0051169	nuclear transport	1	29	0.346249	0.667766	A03336
GO:1901136	carbohydrate derivative catabolic process	1	29	0.346249	0.667766	A08545
GO:0016042	lipid catabolic process	1	30	0.355782	0.6829	A07924
GO:0017038	protein import	1	31	0.365178	0.691107	A03336
GO:0045333	cellular respiration	1	31	0.365178	0.691107	A06414
GO:0071554	cell wall organization or biogenesis	1	31	0.365178	0.691107	A07834
GO:0033013	tetrapyrrole metabolic process	3	150	0.372173	0.70107	A00035;A04903;A04916
GO:0000280	nuclear division	1	32	0.374438	0.70207	A00014
GO:0006400	tRNA modification	1	34	0.392558	0.722664	A07588
GO:0015980	energy derivation by oxidation of organic compounds	1	34	0.392558	0.722664	A06414
GO:0019725	cellular homeostasis	1	34	0.392558	0.722664	A07588
GO:0098813	nuclear chromosome segregation	1	34	0.392558	0.722664	A00014
GO:1901362	organic cyclic compound biosynthetic process	21	1347	0.396083	0.725853	A00005;A00035;A01612;A01997;A02159;A03597;A06424;A06676;A06706;A07588;A07916;A07918;A07924;A07934;A09588;A10260;A11598;A11693;A12242;A12292;A12419
GO:0006261	DNA-dependent DNA replication	1	35	0.401422	0.732325	A01997
GO:0016052	carbohydrate catabolic process	1	36	0.410159	0.741582	A07834
GO:0048285	organelle fission	1	36	0.410159	0.741582	A00014
GO:0040011	locomotion	1	39	0.435618	0.778196	A06676
GO:0044283	small molecule biosynthetic process	4	234	0.443204	0.778196	A00013;A00035;A04375;A11283
GO:0006357	regulation of transcription from RNA polymerase II promoter	1	40	0.44386	0.778196	A07588
GO:0006928	movement of cell or subcellular component	1	40	0.44386	0.778196	A06676
GO:0016054	organic acid catabolic process	1	40	0.44386	0.778196	A07924
GO:0046034	ATP metabolic process	1	40	0.44386	0.778196	A06414
GO:0046395	carboxylic acid catabolic process	1	40	0.44386	0.778196	A07924
GO:0034220	ion transmembrane transport	3	169	0.446572	0.77895	A03361;A06208;A09159
GO:0009144	purine nucleoside triphosphate metabolic process	1	41	0.451983	0.77895	A06414
GO:0009199	ribonucleoside triphosphate metabolic process	1	41	0.451983	0.77895	A06414
GO:0009205	purine ribonucleoside triphosphate metabolic process	1	41	0.451983	0.77895	A06414
GO:0009141	nucleoside triphosphate metabolic process	1	43	0.467879	0.79954	A06414
GO:0031325	positive regulation of cellular metabolic process	1	43	0.467879	0.79954	A01997
GO:0009893	positive regulation of metabolic process	1	45	0.483318	0.822453	A01997
GO:0044237	cellular metabolic process	47	3193	0.487865	0.826717	A00003;A00004;A00005;A00014;A00035;A01612;A01997;A02069;A02115;A02159;A02211;A03597;A04903;A04911;A04916;A06188;A06414;A06424;A06425;A06595;A06676;A06706;A06884;A07372;A07588;A07834;A07916;A07918;A07924;A07934;A09167;A09366;A09477;A09588;A10143;A10260;A11471;A11582;A11598;A11693;A12215;A12242;A12258;A12273;A12292;A12340;A12419
GO:0044282	small molecule catabolic process	1	46	0.49087	0.828344	A07924
GO:0044702	single organism reproductive process	1	47	0.498314	0.832416	A03546
GO:0048522	positive regulation of cellular process	1	47	0.498314	0.832416	A01997
GO:0000003	reproduction	1	48	0.505649	0.832416	A03546
GO:0006397	mRNA processing	1	48	0.505649	0.832416	A07588
GO:0022414	reproductive process	1	48	0.505649	0.832416	A03546
GO:0043414	macromolecule methylation	1	48	0.505649	0.832416	A07588
GO:0042278	purine nucleoside metabolic process	1	49	0.512878	0.832416	A06414
GO:0046128	purine ribonucleoside metabolic process	1	49	0.512878	0.832416	A06414
GO:0048518	positive regulation of biological process	1	49	0.512878	0.832416	A01997
GO:0006091	generation of precursor metabolites and energy	1	50	0.520003	0.832416	A06414
GO:0009126	purine nucleoside monophosphate metabolic process	1	50	0.520003	0.832416	A06414
GO:0009167	purine ribonucleoside monophosphate metabolic process	1	50	0.520003	0.832416	A06414
GO:0009451	RNA modification	1	50	0.520003	0.832416	A07588
GO:0032501	multicellular organismal process	1	51	0.527025	0.840334	A03546
GO:0007186	G-protein coupled receptor signaling pathway	1	52	0.533944	0.84408	A03800
GO:0016071	mRNA metabolic process	1	52	0.533944	0.84408	A07588
GO:0009150	purine ribonucleotide metabolic process	1	53	0.540764	0.84408	A06414
GO:0044267	cellular protein metabolic process	9	617	0.545875	0.84408	A00005;A00014;A06424;A09167;A09588;A10143;A11693;A12258;A12273
GO:0000278	mitotic cell cycle	1	54	0.547485	0.84408	A00014
GO:1903047	mitotic cell cycle process	1	54	0.547485	0.84408	A00014
GO:0005975	carbohydrate metabolic process	8	548	0.547632	0.84408	A00013;A02069;A02501;A04375;A07834;A09957;A11283;A12273
GO:0006778	porphyrin-containing compound metabolic process	2	126	0.549921	0.84408	A04903;A04916
GO:0044271	cellular nitrogen compound biosynthetic process	21	1454	0.551233	0.84408	A00005;A00035;A01612;A01997;A02159;A03597;A06424;A06676;A06706;A07588;A07916;A07918;A07924;A07934;A09588;A10260;A11598;A11693;A12242;A12292;A12419
GO:0006260	DNA replication	2	127	0.554234	0.84408	A01997;A12340
GO:0006163	purine nucleotide metabolic process	1	56	0.560636	0.84408	A06414
GO:0006766	vitamin metabolic process	1	56	0.560636	0.84408	A00035
GO:0006767	water-soluble vitamin metabolic process	1	56	0.560636	0.84408	A00035
GO:0009110	vitamin biosynthetic process	1	56	0.560636	0.84408	A00035
GO:0042364	water-soluble vitamin biosynthetic process	1	56	0.560636	0.84408	A00035
GO:0007010	cytoskeleton organization	1	57	0.567069	0.850603	A09004
GO:0015979	photosynthesis	1	58	0.573409	0.85356	A06188
GO:0042592	homeostatic process	1	58	0.573409	0.85356	A07588
GO:1902589	single-organism organelle organization	2	132	0.575363	0.85356	A00014;A11483
GO:0006996	organelle organization	3	206	0.579855	0.857084	A00014;A09004;A11483
GO:0072521	purine-containing compound metabolic process	1	60	0.585814	0.862744	A06414
GO:0006511	ubiquitin-dependent protein catabolic process	1	62	0.597862	0.870986	A00014
GO:0019941	modification-dependent protein catabolic process	1	62	0.597862	0.870986	A00014
GO:0043632	modification-dependent macromolecule catabolic process	1	62	0.597862	0.870986	A00014
GO:0009161	ribonucleoside monophosphate metabolic process	1	63	0.603755	0.876418	A06414
GO:0032259	methylation	1	64	0.609563	0.878551	A07588
GO:0072594	establishment of protein localization to organelle	1	64	0.609563	0.878551	A03336
GO:0034637	cellular carbohydrate biosynthetic process	2	142	0.615436	0.882369	A02069;A12273
GO:0007059	chromosome segregation	1	66	0.620927	0.882369	A00014
GO:0009119	ribonucleoside metabolic process	1	66	0.620927	0.882369	A06414
GO:0009259	ribonucleotide metabolic process	1	66	0.620927	0.882369	A06414
GO:0006605	protein targeting	1	68	0.631963	0.888698	A03336
GO:0033365	protein localization to organelle	1	68	0.631963	0.888698	A03336
GO:1902580	single-organism cellular localization	1	68	0.631963	0.888698	A03336
GO:0044257	cellular protein catabolic process	1	71	0.647924	0.90486	A00014
GO:0051603	proteolysis involved in cellular protein catabolic process	1	71	0.647924	0.90486	A00014
GO:1901576	organic substance biosynthetic process	29	2088	0.65132	0.906477	A00005;A00013;A00035;A01612;A01997;A02069;A02159;A03597;A04375;A06424;A06676;A06706;A07588;A07916;A07918;A07924;A07934;A09167;A09588;A10143;A10260;A11283;A11598;A11693;A12242;A12273;A12292;A12340;A12419
GO:0008653	lipopolysaccharide metabolic process	1	73	0.658183	0.909774	A12273
GO:0009103	lipopolysaccharide biosynthetic process	1	73	0.658183	0.909774	A12273
GO:0030163	protein catabolic process	1	74	0.6632	0.913592	A00014
GO:0005976	polysaccharide metabolic process	2	156	0.666646	0.914185	A07834;A12273
GO:0044265	cellular macromolecule catabolic process	1	75	0.668145	0.914185	A00014
GO:0051301	cell division	1	77	0.67782	0.9243	A00014
GO:0016482	cytoplasmic transport	1	79	0.687215	0.933967	A03336
GO:0006366	transcription from RNA polymerase II promoter	1	82	0.700803	0.946083	A07588
GO:0006914	autophagy	1	82	0.700803	0.946083	A02159
GO:0006810	transport	21	1573	0.708498	0.950176	A01394;A01420;A01501;A02086;A03336;A03361;A03486;A03546;A04911;A06208;A06676;A06884;A07372;A07823;A07921;A07922;A07934;A09159;A10260;A11483;A12215
GO:0044262	cellular carbohydrate metabolic process	2	169	0.709208	0.950176	A02069;A12273
GO:0051234	establishment of localization	21	1575	0.710872	0.950176	A01394;A01420;A01501;A02086;A03336;A03361;A03486;A03546;A04911;A06208;A06676;A06884;A07372;A07823;A07921;A07922;A07934;A09159;A10260;A11483;A12215
GO:0006468	protein phosphorylation	2	175	0.727291	0.968924	A12258;A12273
GO:0044765	single-organism transport	17	1305	0.730864	0.970492	A01394;A01420;A01501;A02086;A03336;A03361;A03486;A06208;A06676;A07372;A07921;A07922;A07934;A09159;A10260;A11483;A12215
GO:0016043	cellular component organization	4	340	0.735217	0.970628	A00014;A03546;A09004;A11483
GO:0051179	localization	21	1598	0.737411	0.970628	A01394;A01420;A01501;A02086;A03336;A03361;A03486;A03546;A04911;A06208;A06676;A06884;A07372;A07823;A07921;A07922;A07934;A09159;A10260;A11483;A12215
GO:0051276	chromosome organization	1	91	0.738156	0.970628	A00014
GO:1902578	single-organism localization	17	1315	0.742898	0.973701	A01394;A01420;A01501;A02086;A03336;A03361;A03486;A06208;A06676;A07372;A07921;A07922;A07934;A09159;A10260;A11483;A12215
GO:0034645	cellular macromolecule biosynthetic process	19	1485	0.771252	1	A00005;A01997;A02159;A06424;A06676;A07588;A07916;A07918;A07924;A09167;A09588;A10143;A11598;A11693;A12242;A12273;A12292;A12340;A12419
GO:0044249	cellular biosynthetic process	26	1995	0.77884	1	A00005;A00035;A01612;A01997;A02069;A02159;A03597;A06424;A06676;A06706;A07588;A07916;A07918;A07924;A07934;A09167;A09588;A10143;A10260;A11598;A11693;A12242;A12273;A12292;A12340;A12419
GO:0009059	macromolecule biosynthetic process	19	1500	0.786878	1	A00005;A01997;A02159;A06424;A06676;A07588;A07916;A07918;A07924;A09167;A09588;A10143;A11598;A11693;A12242;A12273;A12292;A12340;A12419
GO:1902582	single-organism intracellular transport	1	108	0.796564	1	A03336
GO:0006355	regulation of transcription, DNA-templated	9	768	0.79933	1	A01997;A02159;A06676;A07588;A07918;A07924;A12242;A12292;A12419
GO:1903506	regulation of nucleic acid-templated transcription	9	768	0.79933	1	A01997;A02159;A06676;A07588;A07918;A07924;A12242;A12292;A12419
GO:0051252	regulation of RNA metabolic process	9	770	0.801847	1	A01997;A02159;A06676;A07588;A07918;A07924;A12242;A12292;A12419
GO:2001141	regulation of RNA biosynthetic process	9	770	0.801847	1	A01997;A02159;A06676;A07588;A07918;A07924;A12242;A12292;A12419
GO:0022402	cell cycle process	1	111	0.80544	1	A00014
GO:0009058	biosynthetic process	29	2239	0.806581	1	A00005;A00013;A00035;A01612;A01997;A02069;A02159;A03597;A04375;A06424;A06676;A06706;A07588;A07916;A07918;A07924;A07934;A09167;A09588;A10143;A10260;A11283;A11598;A11693;A12242;A12273;A12292;A12340;A12419
GO:0010468	regulation of gene expression	9	774	0.806813	1	A01997;A02159;A06676;A07588;A07918;A07924;A12242;A12292;A12419
GO:2000112	regulation of cellular macromolecule biosynthetic process	9	777	0.810477	1	A01997;A02159;A06676;A07588;A07918;A07924;A12242;A12292;A12419
GO:0033036	macromolecule localization	3	296	0.810916	1	A03336;A03546;A11483
GO:0019219	regulation of nucleobase-containing compound metabolic process	9	778	0.811688	1	A01997;A02159;A06676;A07588;A07918;A07924;A12242;A12292;A12419
GO:0010556	regulation of macromolecule biosynthetic process	9	779	0.812892	1	A01997;A02159;A06676;A07588;A07918;A07924;A12242;A12292;A12419
GO:0031326	regulation of cellular biosynthetic process	9	779	0.812892	1	A01997;A02159;A06676;A07588;A07918;A07924;A12242;A12292;A12419
GO:0065008	regulation of biological quality	1	114	0.813932	1	A07588
GO:0009889	regulation of biosynthetic process	9	780	0.814091	1	A01997;A02159;A06676;A07588;A07918;A07924;A12242;A12292;A12419
GO:0051171	regulation of nitrogen compound metabolic process	9	781	0.815284	1	A01997;A02159;A06676;A07588;A07918;A07924;A12242;A12292;A12419
GO:0019693	ribose phosphate metabolic process	1	115	0.81668	1	A06414
GO:0071840	cellular component organization or biogenesis	4	385	0.818584	1	A00014;A03546;A09004;A11483
GO:0046483	heterocycle metabolic process	25	1971	0.821494	1	A00005;A00035;A01612;A01997;A02159;A03597;A04903;A04916;A06414;A06424;A06676;A06706;A07588;A07916;A07918;A07924;A07934;A09588;A10260;A11598;A11693;A12242;A12292;A12340;A12419
GO:0060255	regulation of macromolecule metabolic process	9	793	0.829167	1	A01997;A02159;A06676;A07588;A07918;A07924;A12242;A12292;A12419
GO:0033014	tetrapyrrole biosynthetic process	1	120	0.829831	1	A00035
GO:0019538	protein metabolic process	10	871	0.829901	1	A00005;A00014;A06424;A09167;A09588;A10143;A11483;A11693;A12258;A12273
GO:0006886	intracellular protein transport	2	218	0.83104	1	A03336;A03546
GO:0080090	regulation of primary metabolic process	9	797	0.833616	1	A01997;A02159;A06676;A07588;A07918;A07924;A12242;A12292;A12419
GO:0006725	cellular aromatic compound metabolic process	25	2000	0.844727	1	A00005;A00035;A01612;A01997;A02159;A03597;A04903;A04916;A06414;A06424;A06676;A06706;A07588;A07916;A07918;A07924;A07934;A09588;A10260;A11598;A11693;A12242;A12292;A12340;A12419
GO:0031323	regulation of cellular metabolic process	9	810	0.847476	1	A01997;A02159;A06676;A07588;A07918;A07924;A12242;A12292;A12419
GO:0033692	cellular polysaccharide biosynthetic process	1	128	0.848956	1	A12273
GO:0000271	polysaccharide biosynthetic process	1	129	0.851192	1	A12273
GO:1903509	liposaccharide metabolic process	1	130	0.853395	1	A12273
GO:0034613	cellular protein localization	2	231	0.854628	1	A03336;A03546
GO:0070727	cellular macromolecule localization	2	231	0.854628	1	A03336;A03546
GO:0019222	regulation of metabolic process	9	820	0.857522	1	A01997;A02159;A06676;A07588;A07918;A07924;A12242;A12292;A12419
GO:0051186	cofactor metabolic process	2	233	0.857982	1	A04903;A04916
GO:0044264	cellular polysaccharide metabolic process	1	134	0.861889	1	A12273
GO:0042440	pigment metabolic process	2	240	0.869177	1	A04903;A04916
GO:0006139	nucleobase-containing compound metabolic process	22	1817	0.870167	1	A00005;A01612;A01997;A02159;A03597;A06414;A06424;A06676;A06706;A07588;A07916;A07918;A07924;A07934;A09588;A10260;A11598;A11693;A12242;A12292;A12340;A12419
GO:0006631	fatty acid metabolic process	1	143	0.879261	1	A07924
GO:0006811	ion transport	4	433	0.882738	1	A03361;A06208;A06676;A09159
GO:0046907	intracellular transport	2	251	0.885158	1	A03336;A03546
GO:0009116	nucleoside metabolic process	1	147	0.88627	1	A06414
GO:1901657	glycosyl compound metabolic process	1	147	0.88627	1	A06414
GO:1901360	organic cyclic compound metabolic process	25	2066	0.889509	1	A00005;A00035;A01612;A01997;A02159;A03597;A04903;A04916;A06414;A06424;A06676;A06706;A07588;A07916;A07918;A07924;A07934;A09588;A10260;A11598;A11693;A12242;A12292;A12340;A12419
GO:0006351	transcription, DNA-templated	11	1019	0.892866	1	A01997;A02159;A06676;A07588;A07916;A07918;A07924;A11598;A12242;A12292;A12419
GO:0097659	nucleic acid-templated transcription	11	1019	0.892866	1	A01997;A02159;A06676;A07588;A07916;A07918;A07924;A11598;A12242;A12292;A12419
GO:0015031	protein transport	2	257	0.893103	1	A03336;A03546
GO:0045184	establishment of protein localization	2	260	0.896883	1	A03336;A03546
GO:0032774	RNA biosynthetic process	11	1029	0.899985	1	A01997;A02159;A06676;A07588;A07916;A07918;A07924;A11598;A12242;A12292;A12419
GO:0055085	transmembrane transport	10	959	0.906408	1	A01394;A01420;A02086;A03361;A06208;A06676;A07921;A07922;A09159;A12215
GO:0008104	protein localization	2	270	0.908614	1	A03336;A03546
GO:0051649	establishment of localization in cell	2	272	0.910807	1	A03336;A03546
GO:0032787	monocarboxylic acid metabolic process	1	165	0.913144	1	A07924
GO:0051704	multi-organism process	1	167	0.91571	1	A03546
GO:0008033	tRNA processing	1	170	0.919421	1	A07588
GO:0034641	cellular nitrogen compound metabolic process	25	2125	0.920658	1	A00005;A00035;A01612;A01997;A02159;A03597;A04903;A04916;A06414;A06424;A06676;A06706;A07588;A07916;A07918;A07924;A07934;A09588;A10260;A11598;A11693;A12242;A12292;A12340;A12419
GO:0050794	regulation of cellular process	11	1063	0.921385	1	A00014;A01997;A02159;A03800;A06676;A07588;A07918;A07924;A12242;A12292;A12419
GO:0051641	cellular localization	2	286	0.924843	1	A03336;A03546
GO:0050789	regulation of biological process	11	1073	0.926907	1	A00014;A01997;A02159;A03800;A06676;A07588;A07918;A07924;A12242;A12292;A12419
GO:0007049	cell cycle	1	186	0.936642	1	A00014
GO:0006807	nitrogen compound metabolic process	27	2316	0.939257	1	A00005;A00035;A01612;A01997;A02159;A03597;A04903;A04916;A06414;A06424;A06676;A06706;A07367;A07588;A07916;A07918;A07924;A07934;A08545;A09588;A10260;A11598;A11693;A12242;A12292;A12340;A12419
GO:0006259	DNA metabolic process	2	304	0.939872	1	A01997;A12340
GO:0009987	cellular process	59	4526	0.940884	1	A00003;A00004;A00005;A00014;A00035;A01394;A01420;A01612;A01997;A02069;A02086;A02115;A02159;A02211;A03361;A03546;A03597;A03800;A04903;A04911;A04916;A06188;A06208;A06414;A06424;A06425;A06595;A06676;A06706;A06884;A07372;A07588;A07834;A07916;A07918;A07921;A07922;A07924;A07934;A09004;A09159;A09167;A09366;A09477;A09588;A10143;A10260;A11471;A11483;A11582;A11598;A11693;A12215;A12242;A12258;A12273;A12292;…
GO:0030001	metal ion transport	1	196	0.945499	1	A06676
GO:0034470	ncRNA processing	1	196	0.945499	1	A07588
GO:0065007	biological regulation	11	1115	0.946697	1	A00014;A01997;A02159;A03800;A06676;A07588;A07918;A07924;A12242;A12292;A12419
GO:0006629	lipid metabolic process	5	624	0.955805	1	A04903;A04916;A06884;A07924;A12273
GO:0006399	tRNA metabolic process	1	224	0.964292	1	A07588
GO:0044763	single-organism cellular process	31	2728	0.97233	1	A00005;A00014;A00035;A01394;A01420;A01612;A02069;A02086;A03361;A03546;A03597;A03800;A04903;A04916;A06208;A06414;A06424;A06676;A06706;A07588;A07921;A07922;A07924;A07934;A09159;A09588;A10260;A11483;A11693;A12215;A12273
GO:0007165	signal transduction	1	243	0.973228	1	A03800
GO:0023052	signaling	1	247	0.974806	1	A03800
GO:0044700	single organism signaling	1	247	0.974806	1	A03800
GO:0034660	ncRNA metabolic process	1	250	0.975928	1	A07588
GO:0007154	cell communication	1	257	0.978359	1	A03800
GO:0006396	RNA processing	1	269	0.981973	1	A07588
GO:0044710	single-organism metabolic process	26	2433	0.983346	1	A00005;A00013;A00035;A01381;A01612;A02069;A03597;A04375;A04903;A04916;A06360;A06385;A06414;A06424;A06706;A06884;A07924;A07934;A09588;A10260;A11283;A11632;A11693;A12273;A12292;A12419
GO:0044260	cellular macromolecule metabolic process	22	2156	0.986155	1	A00005;A00014;A01997;A02159;A06424;A06676;A07588;A07834;A07916;A07918;A07924;A09167;A09588;A10143;A11598;A11693;A12242;A12258;A12273;A12292;A12340;A12419
GO:0006812	cation transport	1	287	0.986304	1	A06676
GO:0071704	organic substance metabolic process	42	3617	0.988006	1	A00005;A00013;A00014;A00035;A01612;A01997;A02069;A02159;A02211;A02501;A03597;A04375;A04903;A04916;A06414;A06424;A06676;A06706;A06884;A07367;A07588;A07834;A07916;A07918;A07924;A07934;A08545;A09167;A09588;A09957;A10143;A10260;A11283;A11483;A11598;A11693;A12242;A12258;A12273;A12292;A12340;A12419
GO:0044255	cellular lipid metabolic process	2	436	0.989233	1	A07924;A12273
GO:0043170	macromolecule metabolic process	25	2424	0.989997	1	A00005;A00014;A01997;A02159;A06424;A06676;A07367;A07588;A07834;A07916;A07918;A07924;A08545;A09167;A09588;A10143;A11483;A11598;A11693;A12242;A12258;A12273;A12292;A12340;A12419
GO:0006508	proteolysis	1	315	0.991081	1	A00014
GO:0016070	RNA metabolic process	11	1346	0.992802	1	A01997;A02159;A06676;A07588;A07916;A07918;A07924;A11598;A12242;A12292;A12419
GO:0044238	primary metabolic process	38	3428	0.994091	1	A00005;A00013;A00014;A01612;A01997;A02069;A02159;A02501;A03597;A04375;A04903;A04916;A06414;A06424;A06676;A06706;A06884;A07588;A07834;A07916;A07918;A07924;A07934;A09167;A09588;A09957;A10143;A10260;A11283;A11483;A11598;A11693;A12242;A12258;A12273;A12292;A12340;A12419
GO:0044699	single-organism process	45	3961	0.996357	1	A00005;A00013;A00014;A00035;A01381;A01394;A01420;A01501;A01612;A02069;A02086;A03336;A03361;A03486;A03546;A03597;A03800;A04375;A04903;A04916;A06208;A06360;A06385;A06414;A06424;A06676;A06706;A06884;A07372;A07588;A07921;A07922;A07924;A07934;A09159;A09588;A10260;A11283;A11483;A11632;A11693;A12215;A12273;A12292;A12419
GO:0051716	cellular response to stimulus	1	397	0.997488	1	A03800
GO:0008610	lipid biosynthetic process	1	401	0.99764	1	A12273
GO:0010467	gene expression	11	1476	0.998055	1	A01997;A02159;A06676;A07588;A07916;A07918;A07924;A11598;A12242;A12292;A12419
GO:0090304	nucleic acid metabolic process	12	1580	0.998356	1	A01997;A02159;A06676;A07588;A07916;A07918;A07924;A11598;A12242;A12292;A12340;A12419
GO:0019752	carboxylic acid metabolic process	1	443	0.998775	1	A07924
GO:0043436	oxoacid metabolic process	1	444	0.998794	1	A07924
GO:0006082	organic acid metabolic process	1	446	0.998831	1	A07924
GO:0050896	response to stimulus	1	482	0.999337	1	A03800
GO:0055114	oxidation-reduction process	7	1449	0.999974	1	A01381;A06360;A06385;A06414;A11632;A12292;A12419
GO:0008150	biological_process	97	6681	1	1	A00003;A00004;A00005;A00012;A00013;A00014;A00035;A00081;A01381;A01394;A01400;A01411;A01420;A01501;A01612;A01997;A02069;A02086;A02115;A02159;A02211;A02278;A02501;A03336;A03361;A03363;A03373;A03486;A03546;A03597;A03800;A04263;A04264;A04375;A04902;A04903;A04911;A04915;A04916;A05966;A06188;A06208;A06360;A06385;A06414;A06416;A06424;A06425;A06430;A06595;A06676;A06706;A06884;A07367;A07372;A07588;A07823;…

## Sheet: molecular function
GO ID	Description	out (105)	All (7567)	pvalue	p.adjust	Genes
GO:0004799	thymidylate synthase activity	9	10	1.3316e-16	1.32494e-14	A00005;A01612;A03597;A06424;A06706;A07934;A09588;A10260;A11693
GO:0042083	5,10-methylenetetrahydrofolate-dependent methyltransferase activity	9	10	1.3316e-16	1.32494e-14	A00005;A01612;A03597;A06424;A06706;A07934;A09588;A10260;A11693
GO:0016740	transferase activity	40	1161	9.0987e-09	6.03547e-07	A00003;A00004;A00005;A00035;A00081;A01501;A01612;A02067;A02069;A02078;A02093;A02278;A03373;A03486;A03597;A04263;A04911;A06424;A06425;A06595;A06706;A06884;A07367;A07372;A07588;A07934;A07936;A09167;A09366;A09477;A09588;A10143;A10260;A10263;A11471;A11582;A11693;A12215;A12258;A12273
GO:0008965	phosphoenolpyruvate-protein phosphotransferase activity	5	8	2.53332e-08	1.26033e-06	A01501;A03486;A07372;A07934;A10260
GO:0005351	sugar:proton symporter activity	5	14	8.4747e-07	2.10808e-05	A01501;A03486;A07372;A07934;A10260
GO:0005402	cation:sugar symporter activity	5	14	8.4747e-07	2.10808e-05	A01501;A03486;A07372;A07934;A10260
GO:0015295	solute:proton symporter activity	5	14	8.4747e-07	2.10808e-05	A01501;A03486;A07372;A07934;A10260
GO:0051119	sugar transmembrane transporter activity	5	14	8.4747e-07	2.10808e-05	A01501;A03486;A07372;A07934;A10260
GO:0015144	carbohydrate transmembrane transporter activity	5	17	2.53398e-06	4.69809e-05	A01501;A03486;A07372;A07934;A10260
GO:1901476	carbohydrate transporter activity	5	17	2.53398e-06	4.69809e-05	A01501;A03486;A07372;A07934;A10260
GO:0003941	L-serine ammonia-lyase activity	3	3	2.59693e-06	4.69809e-05	A00013;A04375;A11283
GO:0015293	symporter activity	5	21	7.97263e-06	0.000122043	A01501;A03486;A07372;A07934;A10260
GO:0015294	solute:cation symporter activity	5	21	7.97263e-06	0.000122043	A01501;A03486;A07372;A07934;A10260
GO:0016841	ammonia-lyase activity	3	5	2.54469e-05	0.000361709	A00013;A04375;A11283
GO:0016757	transferase activity, transferring glycosyl groups	9	115	2.80112e-05	0.000371615	A00005;A02067;A02078;A02093;A06424;A09167;A09588;A10143;A11693
GO:0016772	transferase activity, transferring phosphorus-containing groups	20	528	3.06012e-05	0.000380602	A00003;A00004;A01501;A02069;A03486;A04911;A06425;A06595;A06884;A07367;A07372;A07934;A09366;A09477;A10260;A11471;A11582;A12215;A12258;A12273
GO:0016775	phosphotransferase activity, nitrogenous group as acceptor	5	32	6.98825e-05	0.000818036	A01501;A03486;A07372;A07934;A10260
GO:0051539	4 iron, 4 sulfur cluster binding	3	8	0.00013823	0.00152821	A00013;A04375;A11283
GO:0015291	secondary active transmembrane transporter activity	5	42	0.000264441	0.00276968	A01501;A03486;A07372;A07934;A10260
GO:0016840	carbon-nitrogen lyase activity	3	11	0.000395093	0.00393118	A00013;A04375;A11283
GO:0022804	active transmembrane transporter activity	7	105	0.000605238	0.00552064	A01501;A03486;A07372;A07823;A07934;A10260;A12215
GO:0008168	methyltransferase activity	10	209	0.000610322	0.00552064	A00005;A01612;A03597;A06424;A06706;A07588;A07934;A09588;A10260;A11693
GO:0016741	transferase activity, transferring one-carbon groups	10	223	0.0010076	0.00871794	A00005;A01612;A03597;A06424;A06706;A07588;A07934;A09588;A10260;A11693
GO:0003824	catalytic activity	81	4792	0.00162271	0.013455	A00003;A00004;A00005;A00013;A00035;A00081;A00446;A01381;A01411;A01501;A01612;A02067;A02069;A02078;A02093;A02115;A02211;A02278;A02501;A03369;A03373;A03486;A03546;A03597;A04263;A04375;A04898;A04902;A04903;A04910;A04911;A04915;A04916;A05299;A05641;A06360;A06385;A06414;A06424;A06425;A06430;A06595;A06629;A06676;A06705;A06706;A06884;A07367;A07372;A07373;A07588;A07823;A07834;A07924;A07934;A07936;A08323;…
GO:0004020	adenylylsulfate kinase activity	3	21	0.00287903	0.0229171	A04911;A06884;A12215
GO:0032553	ribonucleotide binding	22	908	0.00594024	0.0454657	A01406;A02069;A02115;A03369;A03546;A04898;A04910;A04911;A05299;A05641;A06421;A06884;A07367;A07823;A08323;A09165;A10258;A12215;A12258;A12273;A12292;A12419
GO:0042602	riboflavin reductase (NADPH) activity	2	9	0.00644321	0.0469806	A12292;A12419
GO:0004806	triglyceride lipase activity	3	28	0.00661033	0.0469806	A04903;A04916;A06884
GO:0097367	carbohydrate derivative binding	22	927	0.00756877	0.0519374	A01406;A02069;A02115;A03369;A03546;A04898;A04910;A04911;A05299;A05641;A06421;A06884;A07367;A07823;A08323;A09165;A10258;A12215;A12258;A12273;A12292;A12419
GO:0016829	lyase activity	8	219	0.0109	0.0723032	A00013;A00035;A02211;A04375;A04902;A04915;A07924;A11283
GO:0003924	GTPase activity	7	182	0.0130566	0.0787971	A03546;A04898;A04911;A05641;A06884;A11483;A12215
GO:0035639	purine ribonucleoside triphosphate binding	20	859	0.0134306	0.0787971	A01406;A02069;A02115;A03369;A03546;A04898;A04910;A04911;A05299;A05641;A06421;A06884;A07367;A07823;A08323;A09165;A10258;A12215;A12258;A12273
GO:0003726	double-stranded RNA adenosine deaminase activity	1	1	0.013876	0.0787971	A08323
GO:0018836	alkylmercury lyase activity	1	1	0.013876	0.0787971	A02211
GO:0016298	lipase activity	3	38	0.0154049	0.0787971	A04903;A04916;A06884
GO:0001883	purine nucleoside binding	20	871	0.015475	0.0787971	A01406;A02069;A02115;A03369;A03546;A04898;A04910;A04911;A05299;A05641;A06421;A06884;A07367;A07823;A08323;A09165;A10258;A12215;A12258;A12273
GO:0032549	ribonucleoside binding	20	871	0.015475	0.0787971	A01406;A02069;A02115;A03369;A03546;A04898;A04910;A04911;A05299;A05641;A06421;A06884;A07367;A07823;A08323;A09165;A10258;A12215;A12258;A12273
GO:0032550	purine ribonucleoside binding	20	871	0.015475	0.0787971	A01406;A02069;A02115;A03369;A03546;A04898;A04910;A04911;A05299;A05641;A06421;A06884;A07367;A07823;A08323;A09165;A10258;A12215;A12258;A12273
GO:0032555	purine ribonucleotide binding	20	872	0.0156559	0.0787971	A01406;A02069;A02115;A03369;A03546;A04898;A04910;A04911;A05299;A05641;A06421;A06884;A07367;A07823;A08323;A09165;A10258;A12215;A12258;A12273
GO:0001882	nucleoside binding	20	873	0.0158386	0.0787971	A01406;A02069;A02115;A03369;A03546;A04898;A04910;A04911;A05299;A05641;A06421;A06884;A07367;A07823;A08323;A09165;A10258;A12215;A12258;A12273
GO:0005524	ATP binding	18	769	0.0181029	0.0878653	A01406;A02069;A02115;A03369;A04898;A04910;A04911;A05299;A06421;A06884;A07367;A07823;A08323;A09165;A10258;A12215;A12258;A12273
GO:0017076	purine nucleotide binding	20	888	0.0187876	0.0890175	A01406;A02069;A02115;A03369;A03546;A04898;A04910;A04911;A05299;A05641;A06421;A06884;A07367;A07823;A08323;A09165;A10258;A12215;A12258;A12273
GO:0032559	adenyl ribonucleotide binding	18	781	0.0208799	0.0966302	A01406;A02069;A02115;A03369;A04898;A04910;A04911;A05299;A06421;A06884;A07367;A07823;A08323;A09165;A10258;A12215;A12258;A12273
GO:0030554	adenyl nucleotide binding	18	797	0.0250849	0.113452	A01406;A02069;A02115;A03369;A04898;A04910;A04911;A05299;A06421;A06884;A07367;A07823;A08323;A09165;A10258;A12215;A12258;A12273
GO:0004000	adenosine deaminase activity	1	2	0.0275613	0.114265	A08323
GO:0004867	serine-type endopeptidase inhibitor activity	1	2	0.0275613	0.114265	A06595
GO:0008409	5'-3' exonuclease activity	1	2	0.0275613	0.114265	A07373
GO:0008745	N-acetylmuramoyl-L-alanine amidase activity	1	2	0.0275613	0.114265	A08545
GO:0047547	2-methylcitrate dehydratase activity	1	3	0.0410585	0.165301	A07924
GO:0051536	iron-sulfur cluster binding	3	56	0.0423636	0.165301	A00013;A04375;A11283
GO:0051540	metal cluster binding	3	56	0.0423636	0.165301	A00013;A04375;A11283
GO:0008324	cation transmembrane transporter activity	7	236	0.0453252	0.173456	A01501;A03486;A06676;A07372;A07588;A07934;A10260
GO:0047746	chlorophyllase activity	2	25	0.0465097	0.174631	A04903;A04916
GO:0052689	carboxylic ester hydrolase activity	3	60	0.0502836	0.185304	A04903;A04916;A06884
GO:0004866	endopeptidase inhibitor activity	1	4	0.0543701	0.193208	A06595
GO:0061135	endopeptidase regulator activity	1	4	0.0543701	0.193208	A06595
GO:0016758	transferase activity, transferring hexosyl groups	3	64	0.0588712	0.200039	A02067;A02078;A02093
GO:0016846	carbon-sulfur lyase activity	2	29	0.0607475	0.200039	A04902;A04915
GO:0004888	transmembrane signaling receptor activity	2	30	0.064513	0.200039	A03800;A07588
GO:0016646	oxidoreductase activity, acting on the CH-NH group of donors, NAD or NADP as acceptor	2	30	0.064513	0.200039	A12292;A12419
GO:0005525	GTP binding	6	205	0.0650433	0.200039	A03546;A04898;A04911;A05641;A06884;A12215
GO:0032561	guanyl ribonucleotide binding	6	206	0.0662716	0.200039	A03546;A04898;A04911;A05641;A06884;A12215
GO:0030414	peptidase inhibitor activity	1	5	0.0674986	0.200039	A06595
GO:0031072	heat shock protein binding	1	5	0.0674986	0.200039	A04910
GO:0046559	alpha-glucuronidase activity	1	5	0.0674986	0.200039	A07834
GO:0061134	peptidase regulator activity	1	5	0.0674986	0.200039	A06595
GO:0019001	guanyl nucleotide binding	6	207	0.0675136	0.200039	A03546;A04898;A04911;A05641;A06884;A12215
GO:0099600	transmembrane receptor activity	2	31	0.0683551	0.200039	A03800;A07588
GO:0016746	transferase activity, transferring acyl groups	6	209	0.0700383	0.201995	A00081;A02278;A03373;A04263;A07936;A10263
GO:0010181	FMN binding	2	36	0.0886191	0.251931	A12292;A12419
GO:0004527	exonuclease activity	2	38	0.0971674	0.272342	A06676;A07373
GO:0017111	nucleoside-triphosphatase activity	10	455	0.0990405	0.273737	A03546;A04898;A04910;A04911;A05641;A06884;A07823;A08323;A11483;A12215
GO:0016773	phosphotransferase activity, alcohol group as acceptor	7	288	0.10475	0.277057	A02069;A04911;A06884;A07367;A12215;A12258;A12273
GO:0016462	pyrophosphatase activity	10	461	0.105649	0.277057	A03546;A04898;A04910;A04911;A05641;A06884;A07823;A08323;A11483;A12215
GO:0016426	tRNA (adenine) methyltransferase activity	1	8	0.105811	0.277057	A07588
GO:0016429	tRNA (adenine-N1-)-methyltransferase activity	1	8	0.105811	0.277057	A07588
GO:0015075	ion transmembrane transporter activity	8	350	0.112312	0.29026	A01501;A03486;A06208;A06676;A07372;A07588;A07934;A10260
GO:0016818	hydrolase activity, acting on acid anhydrides, in phosphorus-containing anhydrides	10	470	0.116036	0.291751	A03546;A04898;A04910;A04911;A05641;A06884;A07823;A08323;A11483;A12215
GO:0008430	selenium binding	1	9	0.118232	0.291751	A07588
GO:0016817	hydrolase activity, acting on acid anhydrides	10	480	0.128236	0.291751	A03546;A04898;A04910;A04911;A05641;A06884;A07823;A08323;A11483;A12215
GO:0016645	oxidoreductase activity, acting on the CH-NH group of donors	2	45	0.128727	0.291751	A12292;A12419
GO:0004930	G-protein coupled receptor activity	1	10	0.130482	0.291751	A03800
GO:0005047	signal recognition particle binding	1	10	0.130482	0.291751	A03546
GO:0005217	intracellular ligand-gated ion channel activity	1	10	0.130482	0.291751	A07588
GO:0005219	ryanodine-sensitive calcium-release channel activity	1	10	0.130482	0.291751	A07588
GO:0005262	calcium channel activity	1	10	0.130482	0.291751	A07588
GO:0015085	calcium ion transmembrane transporter activity	1	10	0.130482	0.291751	A07588
GO:0015278	calcium-release channel activity	1	10	0.130482	0.291751	A07588
GO:0099604	ligand-gated calcium channel activity	1	10	0.130482	0.291751	A07588
GO:0016811	hydrolase activity, acting on carbon-nitrogen (but not peptide) bonds, in linear amides	1	11	0.142563	0.311759	A08545
GO:0019239	deaminase activity	1	11	0.142563	0.311759	A08323
GO:0022891	substrate-specific transmembrane transporter activity	8	373	0.145692	0.315138	A01501;A03486;A06208;A06676;A07372;A07588;A07934;A10260
GO:0016814	hydrolase activity, acting on carbon-nitrogen (but not peptide) bonds, in cyclic amidines	1	13	0.166229	0.353159	A08323
GO:0038023	signaling receptor activity	2	53	0.167199	0.353159	A03800;A07588
GO:0022892	substrate-specific transporter activity	8	388	0.169856	0.353159	A01501;A03486;A06208;A06676;A07372;A07588;A07934;A10260
GO:0004872	receptor activity	2	54	0.172143	0.353159	A03800;A07588
GO:0060089	molecular transducer activity	2	54	0.172143	0.353159	A03800;A07588
GO:0015276	ligand-gated ion channel activity	1	14	0.177819	0.357434	A07588
GO:0022834	ligand-gated channel activity	1	14	0.177819	0.357434	A07588
GO:0016887	ATPase activity	6	278	0.188506	0.367661	A04898;A04910;A04911;A06884;A07823;A12215
GO:0005261	cation channel activity	1	15	0.189249	0.367661	A07588
GO:0043021	ribonucleoprotein complex binding	1	15	0.189249	0.367661	A03546
GO:0042626	ATPase activity, coupled to transmembrane movement of substances	2	58	0.192145	0.367661	A07823;A12215
GO:0043492	ATPase activity, coupled to movement of substances	2	58	0.192145	0.367661	A07823;A12215
GO:0015399	primary active transmembrane transporter activity	2	61	0.207341	0.385615	A07823;A12215
GO:0015405	P-P-bond-hydrolysis-driven transmembrane transporter activity	2	61	0.207341	0.385615	A07823;A12215
GO:0016810	hydrolase activity, acting on carbon-nitrogen (but not peptide) bonds	2	61	0.207341	0.385615	A08323;A08545
GO:0004857	enzyme inhibitor activity	1	17	0.211638	0.386385	A06595
GO:0016651	oxidoreductase activity, acting on NAD(P)H	1	17	0.211638	0.386385	A06414
GO:0016820	hydrolase activity, acting on acid anhydrides, catalyzing transmembrane movement of substances	2	63	0.217543	0.393555	A07823;A12215
GO:0022836	gated channel activity	1	21	0.254596	0.455585	A07588
GO:0016788	hydrolase activity, acting on ester bonds	7	372	0.25764	0.455585	A02211;A04903;A04911;A04916;A06676;A06884;A07373
GO:0016791	phosphatase activity	2	71	0.258699	0.455585	A02211;A04911
GO:0008855	exodeoxyribonuclease VII activity	1	24	0.285285	0.493667	A06676
GO:0098519	nucleotide phosphatase activity, acting on free nucleotides	1	24	0.285285	0.493667	A04911
GO:0004529	exodeoxyribonuclease activity	1	25	0.295234	0.499085	A06676
GO:0016895	exodeoxyribonuclease activity, producing 5'-phosphomonoesters	1	25	0.295234	0.499085	A06676
GO:0043168	anion binding	22	1402	0.29594	0.499085	A01406;A02069;A02115;A03369;A03546;A04898;A04910;A04911;A05299;A05641;A06421;A06884;A07367;A07823;A08323;A09165;A10258;A12215;A12258;A12273;A12292;A12419
GO:0016787	hydrolase activity	25	1616	0.303491	0.501687	A02211;A02501;A03369;A03546;A04898;A04903;A04910;A04911;A04916;A05299;A05641;A06676;A06884;A07373;A07588;A07823;A07834;A07934;A08323;A08545;A08656;A10258;A11483;A12215;A12469
GO:0003779	actin binding	1	26	0.305046	0.501687	A09004
GO:0016796	exonuclease activity, active with either ribo- or deoxyribonucleic acids and producing 5'-phosphomonoesters	1	26	0.305046	0.501687	A06676
GO:0000166	nucleotide binding	22	1424	0.323511	0.523404	A01406;A02069;A02115;A03369;A03546;A04898;A04910;A04911;A05299;A05641;A06421;A06884;A07367;A07823;A08323;A09165;A10258;A12215;A12258;A12273;A12292;A12419
GO:1901265	nucleoside phosphate binding	22	1424	0.323511	0.523404	A01406;A02069;A02115;A03369;A03546;A04898;A04910;A04911;A05299;A05641;A06421;A06884;A07367;A07823;A08323;A09165;A10258;A12215;A12258;A12273;A12292;A12419
GO:0022857	transmembrane transporter activity	12	753	0.351056	0.556113	A01501;A03486;A06208;A06676;A07372;A07588;A07823;A07921;A07922;A07934;A10260;A12215
GO:0005216	ion channel activity	1	31	0.352111	0.556113	A07588
GO:0022838	substrate-specific channel activity	1	31	0.352111	0.556113	A07588
GO:0008175	tRNA methyltransferase activity	1	33	0.370041	0.568742	A07588
GO:0015267	channel activity	1	33	0.370041	0.568742	A07588
GO:0022803	passive transmembrane transporter activity	1	33	0.370041	0.568742	A07588
GO:0036094	small molecule binding	22	1461	0.37154	0.568742	A01406;A02069;A02115;A03369;A03546;A04898;A04910;A04911;A05299;A05641;A06421;A06884;A07367;A07823;A08323;A09165;A10258;A12215;A12258;A12273;A12292;A12419
GO:0004871	signal transducer activity	2	99	0.4008	0.608848	A03800;A07588
GO:0004536	deoxyribonuclease activity	1	37	0.404439	0.609722	A06676
GO:0001076	transcription factor activity, RNA polymerase II transcription factor binding	1	38	0.412744	0.610179	A07588
GO:0001104	RNA polymerase II transcription cofactor activity	1	38	0.412744	0.610179	A07588
GO:0042578	phosphoric ester hydrolase activity	2	102	0.415396	0.610179	A02211;A04911
GO:0004190	aspartic-type endopeptidase activity	1	39	0.420934	0.610179	A07588
GO:0070001	aspartic-type peptidase activity	1	39	0.420934	0.610179	A07588
GO:0016301	kinase activity	5	307	0.423139	0.610179	A04911;A06884;A12215;A12258;A12273
GO:0016836	hydro-lyase activity	1	40	0.42901	0.614195	A07924
GO:0005057	receptor signaling protein activity	1	41	0.436975	0.616724	A07588
GO:0051082	unfolded protein binding	1	41	0.436975	0.616724	A04910
GO:0043565	sequence-specific DNA binding	2	108	0.444051	0.61903	A02159;A12242
GO:0030234	enzyme regulator activity	1	42	0.444831	0.61903	A06595
GO:0008173	RNA methyltransferase activity	1	45	0.46775	0.641947	A07588
GO:0072509	divalent inorganic cation transmembrane transporter activity	1	45	0.46775	0.641947	A07588
GO:0005215	transporter activity	12	823	0.473831	0.645838	A01501;A03486;A06208;A06676;A07372;A07588;A07823;A07921;A07922;A07934;A10260;A12215
GO:0004518	nuclease activity	2	119	0.494517	0.669448	A06676;A07373
GO:0000989	transcription factor activity, transcription factor binding	1	51	0.510815	0.68223	A07588
GO:0003712	transcription cofactor activity	1	51	0.510815	0.68223	A07588
GO:0046873	metal ion transmembrane transporter activity	2	124	0.516496	0.685218	A06676;A07588
GO:0008289	lipid binding	1	57	0.550427	0.725397	A11483
GO:0016835	carbon-oxygen lyase activity	1	60	0.569023	0.744972	A07924
GO:0000988	transcription factor activity, protein binding	1	61	0.575052	0.747943	A07588
GO:0008677	2-dehydropantoate 2-reductase activity	1	66	0.603962	0.772558	A11632
GO:0098772	molecular function regulator	1	66	0.603962	0.772558	A06595
GO:0003677	DNA binding	12	902	0.607692	0.772558	A01997;A02159;A03369;A05299;A07373;A07916;A07918;A07924;A10258;A11598;A12242;A12340
GO:0008757	S-adenosylmethionine-dependent methyltransferase activity	1	67	0.609505	0.772558	A07588
GO:0008092	cytoskeletal protein binding	1	69	0.620363	0.781344	A09004
GO:0046983	protein dimerization activity	1	70	0.62568	0.783083	A02065
GO:0042623	ATPase activity, coupled	2	157	0.645227	0.802501	A07823;A12215
GO:0004553	hydrolase activity, hydrolyzing O-glycosyl compounds	3	247	0.671913	0.830501	A02501;A07834;A08656
GO:0016798	hydrolase activity, acting on glycosyl bonds	3	254	0.690355	0.848029	A02501;A07834;A08656
GO:0015171	amino acid transmembrane transporter activity	1	89	0.713769	0.871411	A06208
GO:0005342	organic acid transmembrane transporter activity	1	93	0.729513	0.874536	A06208
GO:0008514	organic anion transmembrane transporter activity	1	93	0.729513	0.874536	A06208
GO:0046943	carboxylic acid transmembrane transporter activity	1	93	0.729513	0.874536	A06208
GO:0004672	protein kinase activity	2	198	0.766018	0.910565	A12258;A12273
GO:0005515	protein binding	15	1249	0.76932	0.910565	A00072;A01501;A02065;A03182;A03486;A04910;A07239;A07372;A07915;A07934;A09004;A10014;A12242;A12247;A12405
GO:0022890	inorganic cation transmembrane transporter activity	2	201	0.773294	0.910565	A06676;A07588
GO:0008509	anion transmembrane transporter activity	1	108	0.781278	0.914555	A06208
GO:0044877	macromolecular complex binding	1	112	0.793339	0.923242	A03546
GO:0004175	endopeptidase activity	1	128	0.835338	0.966466	A07588
GO:0001071	nucleic acid binding transcription factor activity	5	531	0.869154	0.994032	A02159;A06676;A07918;A07924;A12242
GO:0003700	transcription factor activity, sequence-specific DNA binding	5	531	0.869154	0.994032	A02159;A06676;A07918;A07924;A12242
GO:1901363	heterocyclic compound binding	32	2683	0.881271	0.998326	A01406;A01997;A02069;A02115;A02159;A03369;A03546;A04898;A04910;A04911;A05299;A05641;A06385;A06421;A06884;A07367;A07373;A07823;A07916;A07918;A07924;A08323;A09165;A10258;A11598;A12215;A12242;A12258;A12273;A12292;A12340;A12419
GO:0097159	organic cyclic compound binding	32	2686	0.882942	0.998326	A01406;A01997;A02069;A02115;A02159;A03369;A03546;A04898;A04910;A04911;A05299;A05641;A06385;A06421;A06884;A07367;A07373;A07823;A07916;A07918;A07924;A08323;A09165;A10258;A11598;A12215;A12242;A12258;A12273;A12292;A12340;A12419
GO:0003676	nucleic acid binding	13	1291	0.926301	1	A01997;A02159;A03369;A05299;A07373;A07916;A07918;A07924;A08323;A10258;A11598;A12242;A12340
GO:0020037	heme binding	1	210	0.949001	1	A06385
GO:0016874	ligase activity	1	217	0.953885	1	A06629
GO:0046906	tetrapyrrole binding	1	217	0.953885	1	A06385
GO:0005506	iron ion binding	1	223	0.957701	1	A06385
GO:0004386	helicase activity	1	237	0.96543	1	A08323
GO:0043167	ion binding	30	2804	0.973987	1	A01406;A02069;A02115;A03369;A03546;A04898;A04910;A04911;A05299;A05641;A06385;A06413;A06414;A06421;A06884;A07367;A07823;A07916;A07918;A07924;A08323;A09165;A09957;A10258;A11598;A12215;A12258;A12273;A12292;A12419
GO:0000981	RNA polymerase II transcription factor activity, sequence-specific DNA binding	2	410	0.98036	1	A07918;A07924
GO:0003723	RNA binding	1	280	0.981444	1	A08323
GO:0070011	peptidase activity, acting on L-amino acid peptides	1	282	0.981975	1	A07588
GO:0005488	binding	53	4588	0.986962	1	A00013;A00072;A01406;A01501;A01997;A02065;A02069;A02115;A02159;A03182;A03369;A03486;A03546;A04375;A04898;A04910;A04911;A05299;A05641;A06385;A06413;A06414;A06421;A06884;A07239;A07367;A07372;A07373;A07588;A07823;A07915;A07916;A07918;A07924;A07934;A08323;A09004;A09165;A09957;A10014;A10258;A11283;A11483;A11598;A12215;A12242;A12247;A12258;A12273;A12292;A12340;A12405;A12419
GO:0008233	peptidase activity	1	314	0.988685	1	A07588
GO:0016705	oxidoreductase activity, acting on paired donors, with incorporation or reduction of molecular oxygen	1	392	0.996394	1	A06385
GO:0016616	oxidoreductase activity, acting on the CH-OH group of donors, NAD or NADP as acceptor	1	408	0.997152	1	A11632
GO:0008270	zinc ion binding	5	940	0.997795	1	A06414;A07916;A07918;A07924;A11598
GO:0050662	coenzyme binding	3	710	0.997845	1	A02115;A12292;A12419
GO:0016614	oxidoreductase activity, acting on CH-OH group of donors	1	456	0.998602	1	A11632
GO:0046914	transition metal ion binding	7	1231	0.999083	1	A06385;A06413;A06414;A07916;A07918;A07924;A11598
GO:0048037	cofactor binding	3	839	0.999593	1	A02115;A12292;A12419
GO:0016491	oxidoreductase activity	10	1655	0.999762	1	A00446;A01381;A02115;A06360;A06385;A06414;A06705;A11632;A12292;A12419
GO:0043169	cation binding	8	1535	0.99991	1	A06385;A06413;A06414;A07916;A07918;A07924;A09957;A11598
GO:0046872	metal ion binding	7	1510	0.999968	1	A06385;A06413;A06414;A07916;A07918;A07924;A11598
GO:0003674	molecular_function	105	7567	1	1	A00003;A00004;A00005;A00013;A00035;A00072;A00081;A00446;A01381;A01406;A01411;A01501;A01612;A01997;A02065;A02067;A02069;A02078;A02093;A02115;A02159;A02211;A02278;A02501;A03182;A03369;A03373;A03486;A03546;A03597;A03800;A04263;A04375;A04898;A04902;A04903;A04910;A04911;A04915;A04916;A05299;A05641;A06208;A06360;A06385;A06413;A06414;A06421;A06424;A06425;A06430;A06595;A06629;A06676;A06705;A06706;A06884;…

## Sheet: cellular components
GO ID	Description	out (42)	All (3501)	pvalue	p.adjust	Genes
GO:0009538	photosystem I reaction center	1	2	0.0238526	0.466165	A06188
GO:0005637	nuclear inner membrane	1	3	0.0355697	0.466165	A12468
GO:0005639	integral component of nuclear inner membrane	1	3	0.0355697	0.466165	A12468
GO:0031229	intrinsic component of nuclear inner membrane	1	3	0.0355697	0.466165	A12468
GO:0044453	nuclear membrane part	1	3	0.0355697	0.466165	A12468
GO:0009522	photosystem I	1	4	0.0471495	0.466165	A06188
GO:0031965	nuclear membrane	1	4	0.0471495	0.466165	A12468
GO:0016020	membrane	28	1880	0.0606349	0.466165	A00005;A01394;A01420;A02067;A02078;A02086;A02093;A02159;A03546;A03800;A06188;A06208;A06424;A06676;A07588;A07823;A07921;A07922;A09167;A09445;A09588;A10143;A11483;A11693;A12215;A12273;A12468;A12472
GO:0005635	nuclear envelope	2	39	0.0787727	0.466165	A03336;A12468
GO:0009521	photosystem	1	7	0.0810805	0.466165	A06188
GO:0031515	tRNA (m1A) methyltransferase complex	1	8	0.0921264	0.466165	A07588
GO:0034708	methyltransferase complex	1	8	0.0921264	0.466165	A07588
GO:0043527	tRNA methyltransferase complex	1	8	0.0921264	0.466165	A07588
GO:0009579	thylakoid	1	9	0.103043	0.466165	A06188
GO:0034357	photosynthetic membrane	1	9	0.103043	0.466165	A06188
GO:0044436	thylakoid part	1	9	0.103043	0.466165	A06188
GO:0031967	organelle envelope	3	96	0.106591	0.466165	A03336;A11483;A12468
GO:0031975	envelope	3	97	0.109108	0.466165	A03336;A11483;A12468
GO:0005785	signal recognition particle receptor complex	1	10	0.113831	0.466165	A03546
GO:0005791	rough endoplasmic reticulum	1	10	0.113831	0.466165	A03546
GO:0030867	rough endoplasmic reticulum membrane	1	10	0.113831	0.466165	A03546
GO:0005664	nuclear origin of replication recognition complex	1	12	0.135029	0.527839	A12340
GO:0044428	nuclear part	5	242	0.16103	0.594475	A00014;A03336;A07588;A12340;A12468
GO:0000808	origin recognition complex	1	15	0.1659	0.594475	A12340
GO:0031300	intrinsic component of organelle membrane	1	19	0.205394	0.648634	A12468
GO:0031301	integral component of organelle membrane	1	19	0.205394	0.648634	A12468
GO:0031514	motile cilium	1	21	0.22445	0.648634	A06676
GO:0031090	organelle membrane	3	138	0.228591	0.648634	A03546;A11483;A12468
GO:0005741	mitochondrial outer membrane	1	22	0.23381	0.648634	A11483
GO:0005929	cilium	1	22	0.23381	0.648634	A06676
GO:0031968	organelle outer membrane	1	22	0.23381	0.648634	A11483
GO:0012505	endomembrane system	3	143	0.244712	0.657663	A03336;A03546;A12468
GO:0042995	cell projection	1	32	0.321548	0.723902	A06676
GO:0000152	nuclear ubiquitin ligase complex	1	34	0.33788	0.723902	A00014
GO:0005680	anaphase-promoting complex	1	34	0.33788	0.723902	A00014
GO:0044446	intracellular organelle part	7	474	0.338932	0.723902	A00014;A03336;A03546;A07588;A11483;A12340;A12468
GO:0098588	bounding membrane of organelle	2	101	0.343087	0.723902	A03546;A11483
GO:0044422	organelle part	7	477	0.345104	0.723902	A00014;A03336;A03546;A07588;A11483;A12340;A12468
GO:0005643	nuclear pore	1	35	0.345901	0.723902	A03336
GO:0019866	organelle inner membrane	1	35	0.345901	0.723902	A12468
GO:0031461	cullin-RING ubiquitin ligase complex	1	38	0.369399	0.723902	A00014
GO:0016592	mediator complex	1	39	0.377047	0.723902	A07588
GO:0005789	endoplasmic reticulum membrane	1	41	0.392073	0.723902	A03546
GO:0042175	nuclear outer membrane-endoplasmic reticulum membrane network	1	41	0.392073	0.723902	A03546
GO:0000151	ubiquitin ligase complex	1	42	0.399452	0.723902	A00014
GO:0044432	endoplasmic reticulum part	1	42	0.399452	0.723902	A03546
GO:0044454	nuclear chromosome part	1	42	0.399452	0.723902	A12340
GO:0005576	extracellular region	2	115	0.404039	0.723902	A01704;A11483
GO:0044425	membrane part	17	1326	0.420135	0.72424	A01394;A01420;A02067;A02078;A02086;A02093;A02159;A03546;A03800;A06188;A07588;A07823;A07921;A07922;A11483;A12215;A12468
GO:0000228	nuclear chromosome	1	45	0.42107	0.72424	A12340
GO:1990234	transferase complex	2	122	0.433585	0.731144	A00014;A07588
GO:0019867	outer membrane	1	51	0.46205	0.738908	A11483
GO:0016021	integral component of membrane	15	1190	0.463966	0.738908	A01394;A01420;A02067;A02078;A02086;A02093;A02159;A03800;A07588;A07823;A07921;A07922;A11483;A12215;A12468
GO:0031224	intrinsic component of membrane	15	1190	0.463966	0.738908	A01394;A01420;A02067;A02078;A02086;A02093;A02159;A03800;A07588;A07823;A07921;A07922;A11483;A12215;A12468
GO:0031966	mitochondrial membrane	1	55	0.487782	0.749095	A11483
GO:0098805	whole membrane	1	55	0.487782	0.749095	A11483
GO:0005740	mitochondrial envelope	1	59	0.512312	0.754811	A11483
GO:0031981	nuclear lumen	2	145	0.525019	0.754811	A07588;A12340
GO:0098796	membrane protein complex	2	148	0.536234	0.754811	A03546;A06188
GO:0005737	cytoplasm	8	656	0.542296	0.754811	A01501;A03486;A03546;A07372;A07588;A07934;A10260;A11483
GO:0044429	mitochondrial part	1	67	0.557979	0.754811	A11483
GO:0043233	organelle lumen	2	154	0.558138	0.754811	A07588;A12340
GO:0070013	intracellular organelle lumen	2	154	0.558138	0.754811	A07588;A12340
GO:0031974	membrane-enclosed lumen	2	155	0.56172	0.754811	A07588;A12340
GO:0005783	endoplasmic reticulum	1	74	0.594493	0.777181	A03546
GO:1902494	catalytic complex	2	165	0.596441	0.777181	A00014;A07588
GO:0005739	mitochondrion	1	86	0.650353	0.827944	A11483
GO:0044427	chromosomal part	1	87	0.654653	0.827944	A12340
GO:0005654	nucleoplasm	1	96	0.691102	0.846285	A07588
GO:0044451	nucleoplasm part	1	96	0.691102	0.846285	A07588
GO:0005694	chromosome	1	98	0.698677	0.846285	A12340
GO:0043234	protein complex	5	517	0.764577	0.913245	A00014;A03546;A06188;A07588;A12340
GO:0005634	nucleus	11	1076	0.788837	0.918306	A00014;A01997;A03336;A06676;A07588;A07916;A07918;A07924;A11598;A12340;A12468
GO:0044424	intracellular part	19	1768	0.799834	0.918306	A00014;A01501;A01997;A03336;A03486;A03546;A06188;A06676;A07372;A07588;A07916;A07918;A07924;A07934;A10260;A11483;A11598;A12340;A12468
GO:0043227	membrane-bounded organelle	13	1271	0.811526	0.918306	A00014;A01997;A03336;A03546;A06676;A07588;A07916;A07918;A07924;A11483;A11598;A12340;A12468
GO:0043231	intracellular membrane-bounded organelle	13	1271	0.811526	0.918306	A00014;A01997;A03336;A03546;A06676;A07588;A07916;A07918;A07924;A11483;A11598;A12340;A12468
GO:0005622	intracellular	19	1852	0.87614	0.977748	A00014;A01501;A01997;A03336;A03486;A03546;A06188;A06676;A07372;A07588;A07916;A07918;A07924;A07934;A10260;A11483;A11598;A12340;A12468
GO:0044444	cytoplasmic part	3	424	0.899166	0.977748	A03546;A07588;A11483
GO:0005623	cell	19	1906	0.912947	0.977748	A00014;A01501;A01997;A03336;A03486;A03546;A06188;A06676;A07372;A07588;A07916;A07918;A07924;A07934;A10260;A11483;A11598;A12340;A12468
GO:0044464	cell part	19	1906	0.912947	0.977748	A00014;A01501;A01997;A03336;A03486;A03546;A06188;A06676;A07372;A07588;A07916;A07918;A07924;A07934;A10260;A11483;A11598;A12340;A12468
GO:0032991	macromolecular complex	5	680	0.932155	0.977748	A00014;A03546;A06188;A07588;A12340
GO:0043229	intracellular organelle	13	1445	0.93838	0.977748	A00014;A01997;A03336;A03546;A06676;A07588;A07916;A07918;A07924;A11483;A11598;A12340;A12468
GO:0043226	organelle	13	1457	0.94364	0.977748	A00014;A01997;A03336;A03546;A06676;A07588;A07916;A07918;A07924;A11483;A11598;A12340;A12468
GO:0043232	intracellular non-membrane-bounded organelle	1	279	0.970086	0.983792	A12340
GO:0043228	non-membrane-bounded organelle	1	285	0.972352	0.983792	A12340
GO:0005575	cellular_component	42	3501	1	1	A00005;A00014;A01394;A01420;A01501;A01704;A01997;A02067;A02078;A02086;A02093;A02159;A03336;A03486;A03546;A03800;A06188;A06208;A06424;A06676;A07372;A07588;A07823;A07916;A07918;A07921;A07922;A07924;A07934;A09167;A09445;A09588;A10143;A10260;A11483;A11598;A11693;A12215;A12273;A12340;A12468;A12472
