# Supplementary material for: Genomic insights into Aspergillus sydowii 29R-4-F02: unraveling adaptive mechanisms in subseafloor coal-bearing sediment environments
Source: Front Microbiol. 2023 Jun 29;14:1216714. doi: 10.3389/fmicb.2023.1216714 (PMC10339353; doi:10.3389/fmicb.2023.1216714)
Supplement: Supplementary file 1 [file Data_Sheet_1.zip › Table S6.XLS]

## Sheet: biological process
GO ID	Description	out (448)	All (6681)	pvalue	p.adjust	Genes
GO:0006278	RNA-dependent DNA replication	19	28	1.37e-16	1.1e-13	A00044;A00077;A00079;A00080;A02226;A03320;A06715;A07209;A11501;A12219;A12227;A12228;A12256;A12281;A12301;A12326;A12375;A12394;A12408
GO:0006231	dTMP biosynthetic process	9	10	2.39e-10	1.73e-08	A00005;A01612;A03597;A06424;A06706;A07934;A09588;A10260;A11693
GO:0009157	deoxyribonucleoside monophosphate biosynthetic process	9	10	2.39e-10	1.73e-08	A00005;A01612;A03597;A06424;A06706;A07934;A09588;A10260;A11693
GO:0009162	deoxyribonucleoside monophosphate metabolic process	9	10	2.39e-10	1.73e-08	A00005;A01612;A03597;A06424;A06706;A07934;A09588;A10260;A11693
GO:0009176	pyrimidine deoxyribonucleoside monophosphate metabolic process	9	10	2.39e-10	1.73e-08	A00005;A01612;A03597;A06424;A06706;A07934;A09588;A10260;A11693
GO:0009177	pyrimidine deoxyribonucleoside monophosphate biosynthetic process	9	10	2.39e-10	1.73e-08	A00005;A01612;A03597;A06424;A06706;A07934;A09588;A10260;A11693
GO:0009221	pyrimidine deoxyribonucleotide biosynthetic process	9	10	2.39e-10	1.73e-08	A00005;A01612;A03597;A06424;A06706;A07934;A09588;A10260;A11693
GO:0009263	deoxyribonucleotide biosynthetic process	9	10	2.39e-10	1.73e-08	A00005;A01612;A03597;A06424;A06706;A07934;A09588;A10260;A11693
GO:0009265	2'-deoxyribonucleotide biosynthetic process	9	10	2.39e-10	1.73e-08	A00005;A01612;A03597;A06424;A06706;A07934;A09588;A10260;A11693
GO:0046073	dTMP metabolic process	9	10	2.39e-10	1.73e-08	A00005;A01612;A03597;A06424;A06706;A07934;A09588;A10260;A11693
GO:0046385	deoxyribose phosphate biosynthetic process	9	10	2.39e-10	1.73e-08	A00005;A01612;A03597;A06424;A06706;A07934;A09588;A10260;A11693
GO:0009219	pyrimidine deoxyribonucleotide metabolic process	9	12	4.66e-09	2.48e-07	A00005;A01612;A03597;A06424;A06706;A07934;A09588;A10260;A11693
GO:0009262	deoxyribonucleotide metabolic process	9	12	4.66e-09	2.48e-07	A00005;A01612;A03597;A06424;A06706;A07934;A09588;A10260;A11693
GO:0009394	2'-deoxyribonucleotide metabolic process	9	12	4.66e-09	2.48e-07	A00005;A01612;A03597;A06424;A06706;A07934;A09588;A10260;A11693
GO:0019692	deoxyribose phosphate metabolic process	9	12	4.66e-09	2.48e-07	A00005;A01612;A03597;A06424;A06706;A07934;A09588;A10260;A11693
GO:0009249	protein lipoylation	6	6	8.81e-08	4.14e-06	A00005;A06424;A09167;A09588;A10143;A11693
GO:0018065	protein-cofactor linkage	6	6	8.81e-08	4.14e-06	A00005;A06424;A09167;A09588;A10143;A11693
GO:0006260	DNA replication	24	127	2.79e-06	0.000123678	A00044;A00077;A00079;A00080;A00952;A01778;A01997;A02226;A03320;A06715;A07209;A11501;A12219;A12227;A12228;A12251;A12256;A12281;A12301;A12326;A12340;A12375;A12394;A12408
GO:0009129	pyrimidine nucleoside monophosphate metabolic process	9	23	8.86e-06	0.000353674	A00005;A01612;A03597;A06424;A06706;A07934;A09588;A10260;A11693
GO:0009130	pyrimidine nucleoside monophosphate biosynthetic process	9	23	8.86e-06	0.000353674	A00005;A01612;A03597;A06424;A06706;A07934;A09588;A10260;A11693
GO:0006221	pyrimidine nucleotide biosynthetic process	9	25	1.96e-05	0.000746043	A00005;A01612;A03597;A06424;A06706;A07934;A09588;A10260;A11693
GO:0006220	pyrimidine nucleotide metabolic process	9	27	3.99e-05	0.00144761	A00005;A01612;A03597;A06424;A06706;A07934;A09588;A10260;A11693
GO:0006793	phosphorus metabolic process	55	485	5.89e-05	0.00204204	A00003;A00004;A00005;A00061;A00444;A00450;A01490;A01612;A01711;A01878;A02055;A02063;A02124;A02176;A02604;A03319;A03597;A04219;A04380;A04611;A04892;A05499;A05594;A06226;A06414;A06424;A06425;A06595;A06702;A06703;A06706;A06869;A07372;A07910;A07934;A08696;A09184;A09185;A09366;A09477;A09588;A10015;A10260;A10606;A11471;A11582;A11693;A12192;A12258;A12273;A12288;A12329;A12378;A12385;A12413
GO:0006796	phosphate-containing compound metabolic process	54	482	9.59e-05	0.0031028	A00003;A00004;A00005;A00061;A00444;A00450;A01490;A01612;A01711;A01878;A02055;A02063;A02124;A02176;A02604;A03319;A03597;A04219;A04380;A04611;A04892;A05499;A05594;A06226;A06414;A06424;A06425;A06595;A06702;A06703;A06706;A06869;A07372;A07934;A08696;A09184;A09185;A09366;A09477;A09588;A10015;A10260;A10606;A11471;A11582;A11693;A12192;A12258;A12273;A12288;A12329;A12378;A12385;A12413
GO:0016310	phosphorylation	30	216	9.72e-05	0.0031028	A00003;A00004;A00061;A01878;A02055;A02124;A02176;A03319;A04219;A04892;A06414;A06425;A06595;A06702;A07372;A09184;A09185;A09366;A09477;A10606;A11471;A11582;A12192;A12258;A12273;A12288;A12329;A12378;A12385;A12413
GO:0006259	DNA metabolic process	38	304	0.000120602	0.00369209	A00044;A00077;A00079;A00080;A00212;A00804;A00952;A01778;A01997;A02206;A02226;A02317;A02721;A03320;A06247;A06679;A06715;A06788;A07209;A09029;A10759;A11153;A11397;A11501;A12181;A12219;A12227;A12228;A12251;A12256;A12281;A12301;A12309;A12326;A12340;A12375;A12394;A12408
GO:0009124	nucleoside monophosphate biosynthetic process	12	52	0.00012492	0.00369209	A00005;A01612;A01711;A03597;A05594;A06424;A06706;A07934;A09588;A10015;A10260;A11693
GO:0009123	nucleoside monophosphate metabolic process	14	73	0.00028721	0.00818549	A00005;A01612;A01711;A01878;A03597;A05594;A06414;A06424;A06706;A07934;A09588;A10015;A10260;A11693
GO:0009401	phosphoenolpyruvate-dependent sugar phosphotransferase system	5	11	0.000436634	0.012015	A01501;A03486;A07372;A07934;A10260
GO:0055086	nucleobase-containing small molecule metabolic process	31	248	0.000511165	0.0133929	A00005;A00450;A00806;A01612;A01711;A01878;A02063;A02469;A03597;A04380;A04475;A04713;A04794;A05499;A05594;A06226;A06414;A06424;A06679;A06706;A07934;A09447;A09588;A10015;A10260;A11693;A11792;A12333;A12345;A12365;A12445
GO:0072528	pyrimidine-containing compound biosynthetic process	10	44	0.000520276	0.0133929	A00005;A01612;A03597;A05640;A06424;A06706;A07934;A09588;A10260;A11693
GO:0042157	lipoprotein metabolic process	9	38	0.000715793	0.0173478	A00005;A06424;A08696;A09167;A09588;A10143;A11483;A11693;A12471
GO:0048870	cell motility	7	24	0.00073913	0.0173478	A02155;A03352;A06614;A06676;A12194;A12326;A12386
GO:0051674	localization of cell	7	24	0.00073913	0.0173478	A02155;A03352;A06614;A06676;A12194;A12326;A12386
GO:0044036	cell wall macromolecule metabolic process	7	26	0.00124954	0.0284896	A07834;A09029;A09030;A12181;A12183;A12201;A12446
GO:0072527	pyrimidine-containing compound metabolic process	10	50	0.00149912	0.030231	A00005;A01612;A03597;A05640;A06424;A06706;A07934;A09588;A10260;A11693
GO:0006606	protein import into nucleus	7	27	0.0015911	0.030231	A02155;A03318;A03336;A07193;A08640;A12194;A12386
GO:0034504	protein localization to nucleus	7	27	0.0015911	0.030231	A02155;A03318;A03336;A07193;A08640;A12194;A12386
GO:0042158	lipoprotein biosynthetic process	7	27	0.0015911	0.030231	A00005;A06424;A08696;A09167;A09588;A10143;A11693
GO:0044744	protein targeting to nucleus	7	27	0.0015911	0.030231	A02155;A03318;A03336;A07193;A08640;A12194;A12386
GO:0051170	nuclear import	7	27	0.0015911	0.030231	A02155;A03318;A03336;A07193;A08640;A12194;A12386
GO:1902593	single-organism nuclear import	7	27	0.0015911	0.030231	A02155;A03318;A03336;A07193;A08640;A12194;A12386
GO:0000103	sulfate assimilation	6	21	0.00200501	0.0363637	A04796;A04911;A06679;A06884;A12215;A12345
GO:0016998	cell wall macromolecule catabolic process	6	21	0.00200501	0.0363637	A09029;A09030;A12181;A12183;A12201;A12446
GO:0009165	nucleotide biosynthetic process	12	71	0.00242332	0.0422504	A00005;A01612;A01711;A03597;A05594;A06424;A06706;A07934;A09588;A10015;A10260;A11693
GO:0006913	nucleocytoplasmic transport	7	29	0.00248843	0.0422504	A02155;A03318;A03336;A07193;A08640;A12194;A12386
GO:0051169	nuclear transport	7	29	0.00248843	0.0422504	A02155;A03318;A03336;A07193;A08640;A12194;A12386
GO:1901135	carbohydrate derivative metabolic process	42	404	0.00260468	0.0433029	A00005;A00444;A00450;A00806;A01612;A01711;A01878;A02063;A02469;A02604;A03597;A04380;A04475;A04611;A04713;A04794;A05499;A05594;A06226;A06414;A06424;A06679;A06703;A06706;A06869;A07367;A07934;A08545;A08696;A09447;A09588;A10015;A10260;A11693;A11792;A12273;A12329;A12333;A12345;A12365;A12445;A12486
GO:0009617	response to bacterium	5	16	0.00311804	0.0486575	A06876;A07574;A12235;A12403;A12488
GO:0042742	defense response to bacterium	5	16	0.00311804	0.0486575	A06876;A07574;A12235;A12403;A12488
GO:0098542	defense response to other organism	5	16	0.00311804	0.0486575	A06876;A07574;A12235;A12403;A12488
GO:0072594	establishment of protein localization to organelle	11	64	0.00317066	0.0486575	A00964;A02155;A03318;A03336;A05530;A06148;A06679;A07193;A08640;A12194;A12386
GO:0017038	protein import	7	31	0.00373164	0.0551453	A02155;A03318;A03336;A07193;A08640;A12194;A12386
GO:0071554	cell wall organization or biogenesis	7	31	0.00373164	0.0551453	A07834;A09029;A09030;A12181;A12183;A12201;A12446
GO:0008152	metabolic process	367	5130	0.00383832	0.0556905	A00003;A00004;A00005;A00012;A00013;A00014;A00035;A00037;A00041;A00042;A00043;A00044;A00057;A00061;A00076;A00077;A00079;A00080;A00081;A00118;A00128;A00212;A00221;A00440;A00442;A00443;A00444;A00448;A00450;A00455;A00457;A00495;A00610;A00707;A00804;A00806;A00859;A00952;A00964;A00970;A01234;A01345;A01381;A01389;A01397;A01400;A01411;A01436;A01490;A01564;A01568;A01575;A01603;A01612;A01711;A01737;A01778;…
GO:1901360	organic cyclic compound metabolic process	164	2066	0.00451544	0.0643451	A00005;A00035;A00037;A00043;A00044;A00057;A00077;A00079;A00080;A00128;A00212;A00221;A00443;A00444;A00450;A00610;A00804;A00806;A00859;A00952;A01397;A01564;A01575;A01612;A01711;A01778;A01816;A01878;A01997;A02062;A02063;A02064;A02087;A02131;A02155;A02159;A02206;A02210;A02226;A02317;A02469;A02577;A02635;A02721;A03017;A03125;A03320;A03352;A03597;A03885;A03930;A03989;A04327;A04380;A04429;A04475;A04479;…
GO:1901293	nucleoside phosphate biosynthetic process	12	77	0.00482972	0.0660759	A00005;A01612;A01711;A03597;A05594;A06424;A06706;A07934;A09588;A10015;A10260;A11693
GO:0006725	cellular aromatic compound metabolic process	159	2000	0.00504333	0.0660759	A00005;A00035;A00043;A00044;A00057;A00077;A00079;A00080;A00212;A00221;A00443;A00444;A00450;A00610;A00804;A00806;A00859;A00952;A01564;A01568;A01612;A01711;A01778;A01816;A01878;A01997;A02062;A02063;A02064;A02087;A02131;A02155;A02159;A02206;A02210;A02226;A02317;A02469;A02577;A02635;A02721;A03017;A03125;A03320;A03352;A03597;A03885;A03930;A03989;A04327;A04380;A04429;A04475;A04479;A04538;A04713;A04752;…
GO:0009056	catabolic process	31	286	0.00505441	0.0660759	A00014;A00212;A00444;A01436;A01490;A01568;A01878;A02155;A02211;A04611;A04903;A04916;A04920;A06451;A06703;A06917;A07834;A07924;A07926;A08545;A08870;A09029;A09030;A11429;A11560;A12181;A12183;A12194;A12201;A12386;A12446
GO:0006605	protein targeting	11	68	0.00513372	0.0660759	A00964;A02155;A03318;A03336;A05530;A06148;A06679;A07193;A08640;A12194;A12386
GO:0033365	protein localization to organelle	11	68	0.00513372	0.0660759	A00964;A02155;A03318;A03336;A05530;A06148;A06679;A07193;A08640;A12194;A12386
GO:1902580	single-organism cellular localization	11	68	0.00513372	0.0660759	A00964;A02155;A03318;A03336;A05530;A06148;A06679;A07193;A08640;A12194;A12386
GO:0008643	carbohydrate transport	5	18	0.00547061	0.0692944	A01501;A03486;A07372;A07934;A10260
GO:0032501	multicellular organismal process	9	51	0.00615025	0.0766859	A02155;A03546;A04216;A05320;A06614;A09652;A11342;A12194;A12386
GO:0046483	heterocycle metabolic process	156	1971	0.00670592	0.0812199	A00005;A00035;A00043;A00044;A00057;A00077;A00079;A00080;A00212;A00221;A00443;A00444;A00450;A00610;A00804;A00806;A00859;A00952;A01612;A01711;A01778;A01816;A01878;A01997;A02062;A02063;A02064;A02087;A02131;A02155;A02159;A02206;A02210;A02226;A02317;A02469;A02577;A02635;A02721;A03017;A03125;A03320;A03352;A03597;A03885;A03930;A03989;A04327;A04380;A04429;A04475;A04479;A04538;A04713;A04752;A04794;A04796;…
GO:0009117	nucleotide metabolic process	19	154	0.00692101	0.0812199	A00005;A00450;A01612;A01711;A01878;A02063;A03597;A04380;A05499;A05594;A06226;A06414;A06424;A06706;A07934;A09588;A10015;A10260;A11693
GO:0006139	nucleobase-containing compound metabolic process	145	1817	0.00700473	0.0812199	A00005;A00043;A00044;A00057;A00077;A00079;A00080;A00212;A00221;A00443;A00444;A00450;A00610;A00804;A00806;A00859;A00952;A01612;A01711;A01778;A01816;A01878;A01997;A02062;A02063;A02064;A02087;A02131;A02155;A02159;A02206;A02210;A02226;A02317;A02469;A02577;A02635;A02721;A03017;A03320;A03352;A03597;A03930;A03989;A04327;A04380;A04429;A04475;A04479;A04538;A04713;A04752;A04794;A04796;A04816;A04894;A04920;…
GO:0043207	response to external biotic stimulus	5	19	0.00702278	0.0812199	A06876;A07574;A12235;A12403;A12488
GO:0051707	response to other organism	5	19	0.00702278	0.0812199	A06876;A07574;A12235;A12403;A12488
GO:0065008	regulation of biological quality	15	114	0.00879274	0.0968325	A00212;A00804;A02155;A02210;A02317;A04479;A06614;A06679;A07588;A08634;A09272;A09652;A12194;A12309;A12386
GO:0000723	telomere maintenance	5	20	0.00885811	0.0968325	A00212;A00804;A02317;A06679;A12309
GO:0032200	telomere organization	5	20	0.00885811	0.0968325	A00212;A00804;A02317;A06679;A12309
GO:0060249	anatomical structure homeostasis	5	20	0.00885811	0.0968325	A00212;A00804;A02317;A06679;A12309
GO:0006996	organelle organization	23	206	0.0105077	0.113313	A00014;A00212;A00804;A01593;A02155;A02317;A03318;A03517;A04479;A04933;A06679;A07193;A09004;A09272;A11342;A11483;A12184;A12194;A12301;A12309;A12326;A12386;A12471
GO:0006753	nucleoside phosphate metabolic process	19	161	0.0109978	0.117017	A00005;A00450;A01612;A01711;A01878;A02063;A03597;A04380;A05499;A05594;A06226;A06414;A06424;A06706;A07934;A09588;A10015;A10260;A11693
GO:0000921	septin ring assembly	4	14	0.0116373	0.119059	A02155;A12184;A12194;A12386
GO:0031106	septin ring organization	4	14	0.0116373	0.119059	A02155;A12184;A12194;A12386
GO:0032185	septin cytoskeleton organization	4	14	0.0116373	0.119059	A02155;A12184;A12194;A12386
GO:1902582	single-organism intracellular transport	14	108	0.012655	0.122141	A00964;A02155;A03318;A03336;A04761;A04868;A05530;A06148;A06679;A07193;A08640;A09273;A12194;A12386
GO:0006094	gluconeogenesis	3	8	0.0130086	0.122141	A00013;A04375;A11283
GO:0006313	transposition, DNA-mediated	3	8	0.0130086	0.122141	A06247;A09029;A12181
GO:0032196	transposition	3	8	0.0130086	0.122141	A06247;A09029;A12181
GO:0007596	blood coagulation	5	22	0.0134692	0.122141	A02155;A06614;A09652;A12194;A12386
GO:0007599	hemostasis	5	22	0.0134692	0.122141	A02155;A06614;A09652;A12194;A12386
GO:0009607	response to biotic stimulus	5	22	0.0134692	0.122141	A06876;A07574;A12235;A12403;A12488
GO:0030168	platelet activation	5	22	0.0134692	0.122141	A02155;A06614;A09652;A12194;A12386
GO:0050817	coagulation	5	22	0.0134692	0.122141	A02155;A06614;A09652;A12194;A12386
GO:0050878	regulation of body fluid levels	5	22	0.0134692	0.122141	A02155;A06614;A09652;A12194;A12386
GO:0040011	locomotion	7	39	0.0137386	0.123184	A02155;A03352;A06614;A06676;A12194;A12326;A12386
GO:0042592	homeostatic process	9	58	0.0142278	0.126153	A00212;A00804;A02210;A02317;A06679;A07588;A08634;A09272;A12309
GO:1902589	single-organism organelle organization	16	132	0.0148045	0.129824	A00014;A00212;A00804;A01593;A02155;A02317;A03517;A04479;A04933;A06679;A11342;A11483;A12194;A12309;A12326;A12471
GO:0016482	cytoplasmic transport	11	79	0.0156226	0.134902	A00964;A02155;A03318;A03336;A05530;A06148;A06679;A07193;A08640;A12194;A12386
GO:0006928	movement of cell or subcellular component	7	40	0.0157217	0.134902	A02155;A03352;A06614;A06676;A12194;A12326;A12386
GO:0001775	cell activation	5	23	0.0162868	0.135384	A02155;A06614;A09652;A12194;A12386
GO:0006952	defense response	5	23	0.0162868	0.135384	A06876;A07574;A12235;A12403;A12488
GO:0042060	wound healing	5	23	0.0162868	0.135384	A02155;A06614;A09652;A12194;A12386
GO:0019319	hexose biosynthetic process	3	9	0.0185547	0.148223	A00013;A04375;A11283
GO:0044801	single-organism membrane fusion	3	9	0.0185547	0.148223	A03546;A11483;A12471
GO:0046364	monosaccharide biosynthetic process	3	9	0.0185547	0.148223	A00013;A04375;A11283
GO:0034641	cellular nitrogen compound metabolic process	163	2125	0.0185743	0.148223	A00005;A00035;A00043;A00044;A00057;A00076;A00077;A00079;A00080;A00212;A00221;A00443;A00444;A00450;A00495;A00610;A00804;A00806;A00859;A00952;A00964;A01612;A01711;A01737;A01778;A01816;A01878;A01997;A02062;A02063;A02064;A02087;A02131;A02155;A02159;A02206;A02210;A02226;A02317;A02469;A02577;A02635;A02721;A03017;A03125;A03320;A03352;A03597;A03885;A03930;A03989;A04327;A04380;A04429;A04475;A04479;A04538;…
GO:0009611	response to wounding	5	24	0.0194705	0.152328	A02155;A06614;A09652;A12194;A12386
GO:0019318	hexose metabolic process	5	24	0.0194705	0.152328	A00013;A04375;A05480;A11123;A11283
GO:0019354	siroheme biosynthetic process	7	43	0.0228765	0.17297	A02210;A04906;A04920;A06226;A06917;A07485;A11153
GO:0044802	single-organism membrane organization	7	43	0.0228765	0.17297	A00964;A03546;A05530;A06148;A06679;A11483;A12471
GO:0046156	siroheme metabolic process	7	43	0.0228765	0.17297	A02210;A04906;A04920;A06226;A06917;A07485;A11153
GO:0044237	cellular metabolic process	235	3193	0.0229759	0.17297	A00003;A00004;A00005;A00014;A00035;A00037;A00043;A00044;A00057;A00061;A00076;A00077;A00079;A00080;A00128;A00212;A00221;A00443;A00444;A00450;A00495;A00610;A00707;A00804;A00806;A00859;A00952;A00964;A01397;A01436;A01490;A01564;A01568;A01575;A01612;A01711;A01737;A01778;A01816;A01878;A01997;A02055;A02062;A02063;A02064;A02069;A02087;A02110;A02115;A02124;A02131;A02155;A02159;A02176;A02206;A02210;A02211;…
GO:0009605	response to external stimulus	6	34	0.0237449	0.17618	A00952;A06876;A07574;A12235;A12403;A12488
GO:0044248	cellular catabolic process	23	222	0.0238439	0.17618	A00014;A00212;A01436;A01490;A01568;A02155;A02211;A04903;A04916;A04920;A06917;A07924;A07926;A08870;A09029;A09030;A11429;A12181;A12183;A12194;A12201;A12386;A12446
GO:0022412	cellular process involved in reproduction in multicellular organism	2	4	0.0245855	0.179993	A03546;A11342
GO:0019637	organophosphate metabolic process	27	274	0.0272055	0.197363	A00005;A00444;A00450;A01490;A01612;A01711;A01878;A02063;A02604;A03597;A04380;A04611;A05499;A05594;A06226;A06414;A06424;A06703;A06706;A06869;A07910;A07934;A08696;A09588;A10015;A10260;A11693
GO:0006783	heme biosynthetic process	7	45	0.0287343	0.206576	A02210;A04906;A04920;A06226;A06917;A07485;A11153
GO:0016043	cellular component organization	32	340	0.0307391	0.219016	A00014;A00076;A00212;A00804;A00859;A00964;A01593;A02155;A02317;A03318;A03517;A03546;A04479;A04933;A05530;A06148;A06614;A06679;A07193;A09004;A09272;A09652;A11342;A11483;A12184;A12194;A12301;A12309;A12326;A12386;A12451;A12471
GO:0042168	heme metabolic process	7	46	0.0320119	0.226066	A02210;A04906;A04920;A06226;A06917;A07485;A11153
GO:0006006	glucose metabolic process	3	11	0.0329736	0.230815	A00013;A04375;A11283
GO:0044707	single-multicellular organism process	6	37	0.0346894	0.240714	A02155;A05320;A06614;A09652;A12194;A12386
GO:0009116	nucleoside metabolic process	16	147	0.0366275	0.249818	A00806;A01711;A01878;A02469;A04475;A04713;A04794;A05594;A06414;A06679;A09447;A11792;A12333;A12345;A12365;A12445
GO:1901657	glycosyl compound metabolic process	16	147	0.0366275	0.249818	A00806;A01711;A01878;A02469;A04475;A04713;A04794;A05594;A06414;A06679;A09447;A11792;A12333;A12345;A12365;A12445
GO:0051276	chromosome organization	11	91	0.0400167	0.270621	A00014;A00212;A00804;A02317;A03318;A04479;A06679;A09272;A12301;A12309;A12326
GO:0005996	monosaccharide metabolic process	5	29	0.0413785	0.277479	A00013;A04375;A05480;A11123;A11283
GO:0030154	cell differentiation	3	12	0.0418297	0.278168	A06693;A11342;A12482
GO:0006468	protein phosphorylation	18	175	0.0449896	0.296708	A00061;A02055;A02124;A02176;A03319;A04219;A04892;A09184;A09185;A10606;A12192;A12258;A12273;A12288;A12329;A12378;A12385;A12413
GO:0006914	autophagy	10	82	0.0464302	0.303699	A00076;A00859;A02155;A02159;A06715;A06788;A08640;A11429;A12194;A12386
GO:0061024	membrane organization	7	50	0.047587	0.30427	A00964;A03546;A05530;A06148;A06679;A11483;A12471
GO:0009896	positive regulation of catabolic process	4	21	0.0480426	0.30427	A02155;A11429;A12194;A12386
GO:0010508	positive regulation of autophagy	4	21	0.0480426	0.30427	A02155;A11429;A12194;A12386
GO:0031331	positive regulation of cellular catabolic process	4	21	0.0480426	0.30427	A02155;A11429;A12194;A12386
GO:0006000	fructose metabolic process	2	6	0.0561885	0.340832	A05480;A11123
GO:0071704	organic substance metabolic process	259	3617	0.0583578	0.340832	A00005;A00013;A00014;A00035;A00037;A00043;A00044;A00057;A00061;A00076;A00077;A00079;A00080;A00128;A00212;A00221;A00440;A00443;A00444;A00450;A00455;A00457;A00495;A00610;A00707;A00804;A00806;A00859;A00952;A00964;A01345;A01397;A01436;A01490;A01564;A01575;A01612;A01711;A01737;A01778;A01816;A01878;A01997;A02055;A02062;A02063;A02064;A02069;A02087;A02110;A02124;A02131;A02155;A02159;A02176;A02206;A02210;…
GO:0051258	protein polymerization	5	32	0.059629	0.340832	A02155;A06614;A09652;A12194;A12386
GO:0008033	tRNA processing	17	170	0.062568	0.340832	A00444;A02210;A02635;A04752;A04920;A05479;A06226;A06703;A07588;A07902;A08871;A10015;A11593;A11792;A12246;A12261;A12360
GO:0031325	positive regulation of cellular metabolic process	6	43	0.0651515	0.340832	A01997;A02155;A11429;A12194;A12386;A12482
GO:0006342	chromatin silencing	1	1	0.0670558	0.340832	A09272
GO:0006450	regulation of translational fidelity	1	1	0.0670558	0.340832	A04479
GO:0006473	protein acetylation	1	1	0.0670558	0.340832	A04479
GO:0006475	internal protein amino acid acetylation	1	1	0.0670558	0.340832	A04479
GO:0006476	protein deacetylation	1	1	0.0670558	0.340832	A09272
GO:0007338	single fertilization	1	1	0.0670558	0.340832	A03546
GO:0007342	fusion of sperm to egg plasma membrane	1	1	0.0670558	0.340832	A03546
GO:0009566	fertilization	1	1	0.0670558	0.340832	A03546
GO:0016573	histone acetylation	1	1	0.0670558	0.340832	A04479
GO:0018393	internal peptidyl-lysine acetylation	1	1	0.0670558	0.340832	A04479
GO:0018394	peptidyl-lysine acetylation	1	1	0.0670558	0.340832	A04479
GO:0018941	organomercury metabolic process	1	1	0.0670558	0.340832	A02211
GO:0018942	organometal metabolic process	1	1	0.0670558	0.340832	A02211
GO:0019295	coenzyme M biosynthetic process	1	1	0.0670558	0.340832	A02884
GO:0019296	coenzyme M metabolic process	1	1	0.0670558	0.340832	A02884
GO:0030908	protein splicing	1	1	0.0670558	0.340832	A12386
GO:0034227	tRNA thio-modification	1	1	0.0670558	0.340832	A05479
GO:0035601	protein deacylation	1	1	0.0670558	0.340832	A09272
GO:0040029	regulation of gene expression, epigenetic	1	1	0.0670558	0.340832	A09272
GO:0043158	heterocyst differentiation	1	1	0.0670558	0.340832	A06693
GO:0043543	protein acylation	1	1	0.0670558	0.340832	A04479
GO:0045026	plasma membrane fusion	1	1	0.0670558	0.340832	A03546
GO:0045814	negative regulation of gene expression, epigenetic	1	1	0.0670558	0.340832	A09272
GO:0046413	organomercury catabolic process	1	1	0.0670558	0.340832	A02211
GO:0050830	defense response to Gram-positive bacterium	1	1	0.0670558	0.340832	A07574
GO:0098732	macromolecule deacylation	1	1	0.0670558	0.340832	A09272
GO:0006950	response to stress	23	249	0.0716935	0.362097	A00212;A00804;A00952;A02155;A02206;A02317;A02721;A06614;A06679;A06788;A06876;A07574;A08870;A09652;A10759;A11153;A11397;A12194;A12235;A12309;A12386;A12403;A12488
GO:0010506	regulation of autophagy	4	24	0.0729401	0.366077	A02155;A11429;A12194;A12386
GO:0061025	membrane fusion	3	15	0.0745978	0.366122	A03546;A11483;A12471
GO:0003006	developmental process involved in reproduction	2	7	0.0752431	0.366122	A11342;A12482
GO:0008053	mitochondrial fusion	2	7	0.0752431	0.366122	A11483;A12471
GO:0009620	response to fungus	2	7	0.0752431	0.366122	A12235;A12403
GO:0050832	defense response to fungus	2	7	0.0752431	0.366122	A12235;A12403
GO:0009893	positive regulation of metabolic process	6	45	0.0779432	0.376962	A01997;A02155;A11429;A12194;A12386;A12482
GO:0090407	organophosphate biosynthetic process	13	126	0.0786322	0.378003	A00005;A01612;A01711;A03597;A05594;A06424;A06706;A07934;A08696;A09588;A10015;A10260;A11693
GO:0007067	mitotic nuclear division	4	25	0.0824456	0.393961	A00014;A01593;A04933;A11342
GO:0000272	polysaccharide catabolic process	3	16	0.0874234	0.415261	A06451;A07834;A07926
GO:0006807	nitrogen compound metabolic process	169	2316	0.088022	0.415631	A00005;A00035;A00043;A00044;A00057;A00076;A00077;A00079;A00080;A00212;A00221;A00443;A00444;A00450;A00495;A00610;A00804;A00806;A00859;A00952;A00964;A01397;A01612;A01711;A01737;A01778;A01816;A01878;A01997;A02062;A02063;A02064;A02087;A02131;A02155;A02159;A02206;A02210;A02226;A02317;A02469;A02577;A02635;A02721;A03017;A03125;A03320;A03352;A03597;A03885;A03930;A03989;A04327;A04380;A04429;A04475;A04479;…
GO:1901137	carbohydrate derivative biosynthetic process	17	179	0.0910005	0.427167	A00005;A01612;A01711;A03597;A05594;A06424;A06706;A07934;A08696;A09588;A10015;A10260;A11693;A11792;A12273;A12329;A12486
GO:0048522	positive regulation of cellular process	6	47	0.0920478	0.429557	A01997;A02155;A11429;A12194;A12386;A12482
GO:0033036	macromolecule localization	26	296	0.0929649	0.431314	A00076;A00461;A00859;A00964;A02131;A02155;A02604;A03318;A03336;A03517;A03546;A04761;A05530;A06148;A06653;A06679;A06869;A07193;A08640;A08870;A09696;A11483;A12194;A12270;A12386;A12471
GO:0071702	organic substance transport	36	430	0.094693	0.436792	A00076;A00461;A00859;A00964;A01501;A02131;A02155;A02604;A03318;A03336;A03361;A03486;A03517;A03546;A04761;A05468;A05530;A05594;A06148;A06189;A06208;A06653;A06679;A06869;A07193;A07372;A07934;A08640;A09159;A09696;A10260;A11483;A12194;A12270;A12386;A12471
GO:0032504	multicellular organism reproduction	2	8	0.095988	0.437705	A03546;A11342
GO:0048284	organelle fusion	2	8	0.095988	0.437705	A11483;A12471
GO:0051649	establishment of localization in cell	24	272	0.0996308	0.451735	A00076;A00461;A00859;A00964;A02131;A02155;A02604;A03318;A03336;A03546;A04761;A04868;A05530;A05634;A06148;A06679;A06869;A07193;A08640;A09273;A09696;A12194;A12270;A12386
GO:0051641	cellular localization	25	286	0.102196	0.460747	A00076;A00461;A00859;A00964;A02131;A02155;A02604;A03318;A03336;A03546;A04761;A04868;A05530;A05634;A06148;A06679;A06869;A07193;A08640;A08870;A09273;A09696;A12194;A12270;A12386
GO:0031329	regulation of cellular catabolic process	4	27	0.103162	0.462492	A02155;A11429;A12194;A12386
GO:0048518	positive regulation of biological process	6	49	0.107435	0.478958	A01997;A02155;A11429;A12194;A12386;A12482
GO:0044238	primary metabolic process	243	3428	0.108127	0.479364	A00005;A00013;A00014;A00037;A00043;A00044;A00057;A00061;A00076;A00077;A00079;A00080;A00128;A00212;A00221;A00440;A00443;A00444;A00450;A00455;A00457;A00495;A00610;A00707;A00804;A00806;A00859;A00952;A01345;A01397;A01436;A01490;A01575;A01612;A01711;A01737;A01778;A01816;A01878;A01997;A02055;A02062;A02063;A02064;A02069;A02087;A02110;A02124;A02131;A02155;A02159;A02176;A02206;A02210;A02226;A02317;A02318;…
GO:0043170	macromolecule metabolic process	175	2424	0.112262	0.483084	A00005;A00014;A00043;A00044;A00057;A00061;A00076;A00077;A00079;A00080;A00212;A00221;A00440;A00443;A00444;A00495;A00610;A00804;A00859;A00952;A01345;A01436;A01737;A01778;A01816;A01997;A02055;A02064;A02087;A02124;A02131;A02155;A02159;A02176;A02206;A02210;A02226;A02317;A02318;A02577;A02635;A02721;A03017;A03126;A03319;A03320;A03352;A03885;A03930;A03989;A04186;A04219;A04327;A04429;A04479;A04538;A04752;…
GO:0006790	sulfur compound metabolic process	8	73	0.114078	0.483084	A02884;A04796;A04911;A05640;A06679;A06884;A12215;A12345
GO:0006613	cotranslational protein targeting to membrane	4	28	0.114329	0.483084	A00964;A05530;A06148;A06679
GO:0006614	SRP-dependent cotranslational protein targeting to membrane	4	28	0.114329	0.483084	A00964;A05530;A06148;A06679
GO:0009894	regulation of catabolic process	4	28	0.114329	0.483084	A02155;A11429;A12194;A12386
GO:0045047	protein targeting to ER	4	28	0.114329	0.483084	A00964;A05530;A06148;A06679
GO:0072599	establishment of protein localization to endoplasmic reticulum	4	28	0.114329	0.483084	A00964;A05530;A06148;A06679
GO:0007005	mitochondrion organization	3	18	0.11557	0.483084	A07193;A11483;A12471
GO:0046907	intracellular transport	22	251	0.117144	0.483084	A00076;A00461;A00859;A00964;A02131;A02155;A02604;A03318;A03336;A03546;A04761;A04868;A05530;A05634;A06148;A06679;A06869;A07193;A08640;A09273;A12194;A12386
GO:0006415	translational termination	2	9	0.118112	0.483084	A00076;A12451
GO:0009306	protein secretion	2	9	0.118112	0.483084	A09696;A12270
GO:0019953	sexual reproduction	2	9	0.118112	0.483084	A03546;A11342
GO:0043241	protein complex disassembly	2	9	0.118112	0.483084	A00076;A12451
GO:0043624	cellular protein complex disassembly	2	9	0.118112	0.483084	A00076;A12451
GO:0071840	cellular component organization or biogenesis	32	385	0.118245	0.483084	A00014;A00076;A00212;A00804;A00859;A00964;A01593;A02155;A02317;A03318;A03517;A03546;A04479;A04933;A05530;A06148;A06614;A06679;A07193;A09004;A09272;A09652;A11342;A11483;A12184;A12194;A12301;A12309;A12326;A12386;A12451;A12471
GO:0044281	small molecule metabolic process	57	731	0.121654	0.483084	A00005;A00013;A00035;A00444;A00450;A00707;A00806;A01397;A01612;A01711;A01878;A02063;A02210;A02469;A03125;A03597;A03885;A04327;A04375;A04380;A04475;A04713;A04794;A05480;A05499;A05594;A05640;A05972;A06226;A06414;A06424;A06679;A06703;A06706;A06720;A07233;A07924;A07926;A07934;A08112;A08543;A09447;A09588;A10015;A10212;A10260;A11016;A11123;A11283;A11593;A11693;A11792;A12261;A12333;A12345;A12365;A12445
GO:0043412	macromolecule modification	31	373	0.122759	0.483084	A00005;A00061;A02055;A02124;A02176;A02635;A03319;A04219;A04479;A04892;A05479;A06424;A07588;A08696;A09167;A09184;A09185;A09272;A09588;A10143;A10606;A11693;A11792;A12192;A12258;A12273;A12288;A12329;A12378;A12385;A12413
GO:0006612	protein targeting to membrane	4	29	0.126001	0.483084	A00964;A05530;A06148;A06679
GO:0008380	RNA splicing	4	29	0.126001	0.483084	A04429;A07588;A12192;A12360
GO:1901136	carbohydrate derivative catabolic process	4	29	0.126001	0.483084	A00444;A04611;A06703;A08545
GO:0044260	cellular macromolecule metabolic process	156	2156	0.126768	0.483084	A00005;A00014;A00043;A00044;A00057;A00061;A00076;A00077;A00079;A00080;A00212;A00221;A00443;A00444;A00495;A00610;A00804;A00859;A00952;A01436;A01737;A01778;A01816;A01997;A02055;A02064;A02087;A02124;A02131;A02155;A02159;A02176;A02206;A02210;A02226;A02317;A02577;A02635;A02721;A03017;A03319;A03320;A03352;A03885;A03930;A03989;A04219;A04327;A04429;A04479;A04538;A04752;A04816;A04892;A04894;A04920;A05479;…
GO:0000184	nuclear-transcribed mRNA catabolic process, nonsense-mediated decay	1	2	0.129625	0.483084	A00212
GO:0006188	IMP biosynthetic process	1	2	0.129625	0.483084	A10015
GO:0006858	extracellular transport	1	2	0.129625	0.483084	A00221
GO:0008616	queuosine biosynthetic process	1	2	0.129625	0.483084	A11792
GO:0016458	gene silencing	1	2	0.129625	0.483084	A09272
GO:0019634	organic phosphonate metabolic process	1	2	0.129625	0.483084	A07910
GO:0046040	IMP metabolic process	1	2	0.129625	0.483084	A10015
GO:0046116	queuosine metabolic process	1	2	0.129625	0.483084	A11792
GO:0046677	response to antibiotic	1	2	0.129625	0.483084	A00405
GO:0050829	defense response to Gram-negative bacterium	1	2	0.129625	0.483084	A07574
GO:0050909	sensory perception of taste	1	2	0.129625	0.483084	A04216
GO:0055070	copper ion homeostasis	1	2	0.129625	0.483084	A09272
GO:0006072	glycerol-3-phosphate metabolic process	3	19	0.13076	0.483084	A00444;A04611;A06703
GO:0046168	glycerol-3-phosphate catabolic process	3	19	0.13076	0.483084	A00444;A04611;A06703
GO:0052646	alditol phosphate metabolic process	3	19	0.13076	0.483084	A00444;A04611;A06703
GO:0070925	organelle assembly	5	41	0.137131	0.504289	A02155;A12184;A12194;A12326;A12386
GO:0008104	protein localization	23	270	0.138383	0.506443	A00076;A00461;A00859;A00964;A02131;A02155;A02604;A03318;A03336;A03546;A04761;A05530;A06148;A06653;A06679;A06869;A07193;A08640;A08870;A09696;A12194;A12270;A12386
GO:0015031	protein transport	22	257	0.139739	0.506443	A00076;A00461;A00859;A00964;A02131;A02155;A02604;A03318;A03336;A03546;A04761;A05530;A06148;A06653;A06679;A06869;A07193;A08640;A09696;A12194;A12270;A12386
GO:0044703	multi-organism reproductive process	2	10	0.141337	0.506443	A03546;A11342
GO:0034613	cellular protein localization	20	231	0.142166	0.506443	A00076;A00461;A00859;A00964;A02131;A02155;A02604;A03318;A03336;A03546;A04761;A05530;A06148;A06679;A06869;A07193;A08640;A08870;A12194;A12386
GO:0070727	cellular macromolecule localization	20	231	0.142166	0.506443	A00076;A00461;A00859;A00964;A02131;A02155;A02604;A03318;A03336;A03546;A04761;A05530;A06148;A06679;A06869;A07193;A08640;A08870;A12194;A12386
GO:0006694	steroid biosynthetic process	8	77	0.142552	0.506443	A00037;A00128;A01397;A01575;A03885;A09012;A11840;A12262
GO:0006886	intracellular protein transport	19	218	0.143194	0.506443	A00076;A00461;A00859;A00964;A02131;A02155;A02604;A03318;A03336;A03546;A04761;A05530;A06148;A06679;A06869;A07193;A08640;A12194;A12386
GO:0006464	cellular protein modification process	28	339	0.144449	0.506443	A00005;A00061;A02055;A02124;A02176;A02635;A03319;A04219;A04479;A04892;A06424;A08696;A09167;A09184;A09185;A09272;A09588;A10143;A10606;A11693;A12192;A12258;A12273;A12288;A12329;A12378;A12385;A12413
GO:0036211	protein modification process	28	339	0.144449	0.506443	A00005;A00061;A02055;A02124;A02176;A02635;A03319;A04219;A04479;A04892;A06424;A08696;A09167;A09184;A09185;A09272;A09588;A10143;A10606;A11693;A12192;A12258;A12273;A12288;A12329;A12378;A12385;A12413
GO:0006414	translational elongation	3	20	0.146602	0.506443	A01737;A04479;A09033
GO:0006869	lipid transport	3	20	0.146602	0.506443	A03517;A11483;A12471
GO:0009235	cobalamin metabolic process	3	20	0.146602	0.506443	A00035;A03885;A10212
GO:0009236	cobalamin biosynthetic process	3	20	0.146602	0.506443	A00035;A03885;A10212
GO:0010876	lipid localization	3	20	0.146602	0.506443	A03517;A11483;A12471
GO:0009405	pathogenesis	4	31	0.15075	0.515562	A00761;A01593;A05279;A12194
GO:0009057	macromolecule catabolic process	10	103	0.151239	0.515562	A00014;A00212;A01436;A04920;A06451;A06917;A07834;A07926;A08545;A08870
GO:0045184	establishment of protein localization	22	260	0.151931	0.515562	A00076;A00461;A00859;A00964;A02131;A02155;A02604;A03318;A03336;A03546;A04761;A05530;A06148;A06653;A06679;A06869;A07193;A08640;A09696;A12194;A12270;A12386
GO:0043933	macromolecular complex subunit organization	11	117	0.159964	0.515562	A00076;A02155;A04479;A06614;A09272;A09652;A12184;A12194;A12326;A12386;A12451
GO:0071822	protein complex subunit organization	9	92	0.162225	0.515562	A00076;A02155;A06614;A09652;A12184;A12194;A12326;A12386;A12451
GO:0090304	nucleic acid metabolic process	115	1580	0.162365	0.515562	A00043;A00044;A00057;A00077;A00079;A00080;A00212;A00221;A00443;A00444;A00610;A00804;A00859;A00952;A01778;A01816;A01997;A02064;A02087;A02131;A02155;A02159;A02206;A02210;A02226;A02317;A02577;A02635;A02721;A03017;A03320;A03352;A03930;A03989;A04327;A04429;A04479;A04538;A04752;A04816;A04894;A04920;A05479;A05972;A06013;A06226;A06247;A06537;A06676;A06679;A06690;A06691;A06702;A06703;A06715;A06727;A06788;…
GO:0000375	RNA splicing, via transesterification reactions	3	21	0.163028	0.515562	A04429;A07588;A12192
GO:0000377	RNA splicing, via transesterification reactions with bulged adenosine as nucleophile	3	21	0.163028	0.515562	A04429;A07588;A12192
GO:0000398	mRNA splicing, via spliceosome	3	21	0.163028	0.515562	A04429;A07588;A12192
GO:0000280	nuclear division	4	32	0.163767	0.515562	A00014;A01593;A04933;A11342
GO:0046434	organophosphate catabolic process	4	32	0.163767	0.515562	A00444;A01490;A04611;A06703
GO:0070972	protein localization to endoplasmic reticulum	4	32	0.163767	0.515562	A00964;A05530;A06148;A06679
GO:0072657	protein localization to membrane	4	32	0.163767	0.515562	A00964;A05530;A06148;A06679
GO:0090150	establishment of protein localization to membrane	4	32	0.163767	0.515562	A00964;A05530;A06148;A06679
GO:0034470	ncRNA processing	17	196	0.164239	0.515562	A00444;A02210;A02635;A04752;A04920;A05479;A06226;A06703;A07588;A07902;A08871;A10015;A11593;A11792;A12246;A12261;A12360
GO:0022411	cellular component disassembly	2	11	0.165418	0.515562	A00076;A12451
GO:0032984	macromolecular complex disassembly	2	11	0.165418	0.515562	A00076;A12451
GO:0006399	tRNA metabolic process	19	224	0.17083	0.515562	A00444;A02210;A02635;A04752;A04920;A05479;A05972;A06226;A06703;A07588;A07902;A08112;A08871;A10015;A11593;A11792;A12246;A12261;A12360
GO:1901575	organic substance catabolic process	20	238	0.173545	0.515562	A00014;A00212;A00444;A01436;A01490;A01878;A02211;A04611;A04903;A04916;A04920;A06451;A06703;A06917;A07834;A07924;A07926;A08545;A08870;A11560
GO:0008202	steroid metabolic process	8	81	0.174193	0.515562	A00037;A00128;A01397;A01575;A03885;A09012;A11840;A12262
GO:0000226	microtubule cytoskeleton organization	3	22	0.179971	0.515562	A02155;A03517;A12194
GO:0033014	tetrapyrrole biosynthetic process	11	120	0.179987	0.515562	A00035;A02210;A03885;A04906;A04920;A06226;A06917;A07485;A10212;A11153;A12400
GO:0007010	cytoskeleton organization	6	57	0.180692	0.515562	A02155;A03517;A09004;A12184;A12194;A12386
GO:0043623	cellular protein complex assembly	7	70	0.187259	0.515562	A02155;A06614;A09652;A12184;A12194;A12326;A12386
GO:0000956	nuclear-transcribed mRNA catabolic process	1	3	0.188006	0.515562	A00212
GO:0002064	epithelial cell development	1	3	0.188006	0.515562	A11342
GO:0002065	columnar/cuboidal epithelial cell differentiation	1	3	0.188006	0.515562	A11342
GO:0002066	columnar/cuboidal epithelial cell development	1	3	0.188006	0.515562	A11342
GO:0006401	RNA catabolic process	1	3	0.188006	0.515562	A00212
GO:0006402	mRNA catabolic process	1	3	0.188006	0.515562	A00212
GO:0006448	regulation of translational elongation	1	3	0.188006	0.515562	A04479
GO:0006515	misfolded or incompletely synthesized protein catabolic process	1	3	0.188006	0.515562	A08870
GO:0006890	retrograde vesicle-mediated transport, Golgi to ER	1	3	0.188006	0.515562	A09273
GO:0007281	germ cell development	1	3	0.188006	0.515562	A11342
GO:0007292	female gamete generation	1	3	0.188006	0.515562	A11342
GO:0007304	chorion-containing eggshell formation	1	3	0.188006	0.515562	A11342
GO:0009636	response to toxic substance	1	3	0.188006	0.515562	A00405
GO:0015628	protein secretion by the type II secretion system	1	3	0.188006	0.515562	A12270
GO:0019541	propionate metabolic process	1	3	0.188006	0.515562	A07924
GO:0019543	propionate catabolic process	1	3	0.188006	0.515562	A07924
GO:0019626	short-chain fatty acid catabolic process	1	3	0.188006	0.515562	A07924
GO:0030703	eggshell formation	1	3	0.188006	0.515562	A11342
GO:0030707	ovarian follicle cell development	1	3	0.188006	0.515562	A11342
GO:0030855	epithelial cell differentiation	1	3	0.188006	0.515562	A11342
GO:0031144	proteasome localization	1	3	0.188006	0.515562	A08870
GO:0031503	protein complex localization	1	3	0.188006	0.515562	A08870
GO:0034629	cellular protein complex localization	1	3	0.188006	0.515562	A08870
GO:0035966	response to topologically incorrect protein	1	3	0.188006	0.515562	A08870
GO:0035967	cellular response to topologically incorrect protein	1	3	0.188006	0.515562	A08870
GO:0042120	alginic acid metabolic process	1	3	0.188006	0.515562	A07926
GO:0042122	alginic acid catabolic process	1	3	0.188006	0.515562	A07926
GO:0046459	short-chain fatty acid metabolic process	1	3	0.188006	0.515562	A07924
GO:0048468	cell development	1	3	0.188006	0.515562	A11342
GO:0048477	oogenesis	1	3	0.188006	0.515562	A11342
GO:0051788	response to misfolded protein	1	3	0.188006	0.515562	A08870
GO:0055076	transition metal ion homeostasis	1	3	0.188006	0.515562	A09272
GO:0060429	epithelium development	1	3	0.188006	0.515562	A11342
GO:0071218	cellular response to misfolded protein	1	3	0.188006	0.515562	A08870
GO:0071630	nucleus-associated proteasomal ubiquitin-dependent protein catabolic process	1	3	0.188006	0.515562	A08870
GO:0098776	protein transport across the cell outer membrane	1	3	0.188006	0.515562	A12270
GO:0000270	peptidoglycan metabolic process	2	12	0.190136	0.519618	A07367;A08545
GO:0006400	tRNA modification	4	34	0.190932	0.520013	A02635;A05479;A07588;A11792
GO:0006396	RNA processing	22	269	0.191944	0.520991	A00444;A02210;A02577;A02635;A04429;A04752;A04920;A05479;A06226;A06703;A06727;A07588;A07902;A08871;A10015;A11593;A11792;A12192;A12246;A12261;A12360;A12368
GO:1901564	organonitrogen compound metabolic process	64	859	0.193188	0.522589	A00005;A00035;A00076;A00450;A00495;A00806;A00964;A01397;A01612;A01711;A01737;A01878;A02063;A02155;A02210;A02469;A03125;A03597;A03885;A04327;A04380;A04475;A04479;A04713;A04794;A04903;A04906;A04916;A04920;A05499;A05594;A05640;A05972;A06226;A06414;A06424;A06679;A06706;A06720;A06917;A07367;A07485;A07934;A08112;A08543;A08545;A09033;A09447;A09588;A10015;A10212;A10260;A11016;A11153;A11693;A11792;A12194;…
GO:0033013	tetrapyrrole metabolic process	13	150	0.205195	0.553196	A00035;A02210;A03885;A04903;A04906;A04916;A04920;A06226;A06917;A07485;A10212;A11153;A12400
GO:0005992	trehalose biosynthetic process	2	13	0.215297	0.568898	A02069;A02110
GO:0006323	DNA packaging	2	13	0.215297	0.568898	A03318;A12301
GO:0015074	DNA integration	2	13	0.215297	0.568898	A07209;A12394
GO:0030203	glycosaminoglycan metabolic process	2	13	0.215297	0.568898	A07367;A08545
GO:0046351	disaccharide biosynthetic process	2	13	0.215297	0.568898	A02069;A02110
GO:0055065	metal ion homeostasis	2	13	0.215297	0.568898	A07588;A09272
GO:0016052	carbohydrate catabolic process	4	36	0.219391	0.574013	A01878;A06451;A07834;A07926
GO:0048193	Golgi vesicle transport	4	36	0.219391	0.574013	A02155;A04761;A04868;A09273
GO:0048285	organelle fission	4	36	0.219391	0.574013	A00014;A01593;A04933;A11342
GO:0051704	multi-organism process	14	167	0.228957	0.582826	A00461;A00761;A00859;A01593;A03546;A05279;A06148;A06876;A07574;A11342;A12194;A12235;A12403;A12488
GO:0050801	ion homeostasis	2	14	0.240732	0.582826	A07588;A09272
GO:0055080	cation homeostasis	2	14	0.240732	0.582826	A07588;A09272
GO:0098771	inorganic ion homeostasis	2	14	0.240732	0.582826	A07588;A09272
GO:0019693	ribose phosphate metabolic process	10	115	0.241386	0.582826	A00450;A01711;A01878;A02063;A04380;A05499;A05594;A06226;A06414;A10015
GO:0006098	pentose-phosphate shunt	5	50	0.242282	0.582826	A00450;A02063;A04380;A05499;A06226
GO:0009126	purine nucleoside monophosphate metabolic process	5	50	0.242282	0.582826	A01711;A01878;A05594;A06414;A10015
GO:0009167	purine ribonucleoside monophosphate metabolic process	5	50	0.242282	0.582826	A01711;A01878;A05594;A06414;A10015
GO:0051156	glucose 6-phosphate metabolic process	5	50	0.242282	0.582826	A00450;A02063;A04380;A05499;A06226
GO:0001503	ossification	1	4	0.242479	0.582826	A05320
GO:0006417	regulation of translation	1	4	0.242479	0.582826	A04479
GO:0006821	chloride transport	1	4	0.242479	0.582826	A10409
GO:0007530	sex determination	1	4	0.242479	0.582826	A12482
GO:0007531	mating type determination	1	4	0.242479	0.582826	A12482
GO:0007532	regulation of mating-type specific transcription, DNA-templated	1	4	0.242479	0.582826	A12482
GO:0007606	sensory perception of chemical stimulus	1	4	0.242479	0.582826	A04216
GO:0009432	SOS response	1	4	0.242479	0.582826	A00952
GO:0009888	tissue development	1	4	0.242479	0.582826	A11342
GO:0010608	posttranscriptional regulation of gene expression	1	4	0.242479	0.582826	A04479
GO:0016569	covalent chromatin modification	1	4	0.242479	0.582826	A04479
GO:0016570	histone modification	1	4	0.242479	0.582826	A04479
GO:0018205	peptidyl-lysine modification	1	4	0.242479	0.582826	A04479
GO:0034248	regulation of cellular amide metabolic process	1	4	0.242479	0.582826	A04479
GO:0045165	cell fate commitment	1	4	0.242479	0.582826	A12482
GO:0045895	positive regulation of mating-type specific transcription, DNA-templated	1	4	0.242479	0.582826	A12482
GO:0070887	cellular response to chemical stimulus	1	4	0.242479	0.582826	A08870
GO:0071310	cellular response to organic substance	1	4	0.242479	0.582826	A08870
GO:0019682	glyceraldehyde-3-phosphate metabolic process	5	51	0.255132	0.611397	A00450;A02063;A04380;A05499;A06226
GO:0007049	cell cycle	15	186	0.264781	0.632442	A00014;A00057;A00452;A01593;A02064;A02131;A02155;A03517;A04538;A04933;A11342;A12194;A12301;A12326;A12400
GO:0044242	cellular lipid catabolic process	2	15	0.266291	0.632442	A01490;A07924
GO:0048878	chemical homeostasis	2	15	0.266291	0.632442	A07588;A09272
GO:0033554	cellular response to stress	13	160	0.275443	0.651167	A00212;A00804;A00952;A02206;A02317;A02721;A06679;A06788;A08870;A10759;A11153;A11397;A12309
GO:0006357	regulation of transcription from RNA polymerase II promoter	4	40	0.279164	0.651167	A00221;A00952;A06537;A07588
GO:0046034	ATP metabolic process	4	40	0.279164	0.651167	A01711;A01878;A05594;A06414
GO:0006081	cellular aldehyde metabolic process	5	53	0.281298	0.651167	A00450;A02063;A04380;A05499;A06226
GO:0009150	purine ribonucleotide metabolic process	5	53	0.281298	0.651167	A01711;A01878;A05594;A06414;A10015
GO:0006461	protein complex assembly	7	80	0.288591	0.651167	A02155;A06614;A09652;A12184;A12194;A12326;A12386
GO:0070271	protein complex biogenesis	7	80	0.288591	0.651167	A02155;A06614;A09652;A12184;A12194;A12326;A12386
GO:0071103	DNA conformation change	2	16	0.291844	0.651167	A03318;A12301
GO:0000394	RNA splicing, via endonucleolytic cleavage and ligation	1	5	0.293306	0.651167	A12360
GO:0000746	conjugation	1	5	0.293306	0.651167	A00461
GO:0003008	system process	1	5	0.293306	0.651167	A04216
GO:0006388	tRNA splicing, via endonucleolytic cleavage and ligation	1	5	0.293306	0.651167	A12360
GO:0007600	sensory perception	1	5	0.293306	0.651167	A04216
GO:0009254	peptidoglycan turnover	1	5	0.293306	0.651167	A07367
GO:0010033	response to organic substance	1	5	0.293306	0.651167	A08870
GO:0010383	cell wall polysaccharide metabolic process	1	5	0.293306	0.651167	A07834
GO:0010410	hemicellulose metabolic process	1	5	0.293306	0.651167	A07834
GO:0031145	anaphase-promoting complex-dependent proteasomal ubiquitin-dependent protein catabolic process	1	5	0.293306	0.651167	A00014
GO:0045491	xylan metabolic process	1	5	0.293306	0.651167	A07834
GO:0045493	xylan catabolic process	1	5	0.293306	0.651167	A07834
GO:0050877	neurological system process	1	5	0.293306	0.651167	A04216
GO:0009144	purine nucleoside triphosphate metabolic process	4	41	0.294519	0.651167	A01711;A01878;A05594;A06414
GO:0009199	ribonucleoside triphosphate metabolic process	4	41	0.294519	0.651167	A01711;A01878;A05594;A06414
GO:0009205	purine ribonucleoside triphosphate metabolic process	4	41	0.294519	0.651167	A01711;A01878;A05594;A06414
GO:0006739	NADP metabolic process	5	54	0.294576	0.651167	A00450;A02063;A04380;A05499;A06226
GO:0006281	DNA repair	12	149	0.296715	0.654084	A00212;A00804;A00952;A02206;A02317;A02721;A06679;A06788;A10759;A11153;A11397;A12309
GO:0034622	cellular macromolecular complex assembly	7	81	0.299413	0.658213	A02155;A06614;A09652;A12184;A12194;A12326;A12386
GO:0019362	pyridine nucleotide metabolic process	6	68	0.304107	0.664871	A00450;A01878;A02063;A04380;A05499;A06226
GO:0046496	nicotinamide nucleotide metabolic process	6	68	0.304107	0.664871	A00450;A01878;A02063;A04380;A05499;A06226
GO:0009127	purine nucleoside monophosphate biosynthetic process	3	29	0.307622	0.665263	A01711;A05594;A10015
GO:0009152	purine ribonucleotide biosynthetic process	3	29	0.307622	0.665263	A01711;A05594;A10015
GO:0009168	purine ribonucleoside monophosphate biosynthetic process	3	29	0.307622	0.665263	A01711;A05594;A10015
GO:0048869	cellular developmental process	3	29	0.307622	0.665263	A06693;A11342;A12482
GO:0006974	cellular response to DNA damage stimulus	12	151	0.312688	0.674392	A00212;A00804;A00952;A02206;A02317;A02721;A06679;A06788;A10759;A11153;A11397;A12309
GO:0006779	porphyrin-containing compound biosynthetic process	8	96	0.314464	0.676394	A02210;A04906;A04920;A06226;A06917;A07485;A11153;A12400
GO:0042221	response to chemical	2	17	0.317276	0.679212	A00405;A08870
GO:0034660	ncRNA metabolic process	19	250	0.317476	0.679212	A00444;A02210;A02635;A04752;A04920;A05479;A05972;A06226;A06703;A07588;A07902;A08112;A08871;A10015;A11593;A11792;A12246;A12261;A12360
GO:0006163	purine nucleotide metabolic process	5	56	0.321422	0.684979	A01711;A01878;A05594;A06414;A10015
GO:1901566	organonitrogen compound biosynthetic process	40	552	0.323246	0.684979	A00005;A00035;A00076;A00495;A01397;A01612;A01711;A01737;A02155;A02210;A03125;A03597;A03885;A04479;A04906;A04920;A05499;A05594;A05640;A05972;A06226;A06424;A06706;A06720;A06917;A07485;A07934;A08112;A09033;A09588;A10015;A10212;A10260;A11153;A11693;A11792;A12194;A12261;A12400;A12451
GO:0009141	nucleoside triphosphate metabolic process	4	43	0.325513	0.684979	A01711;A01878;A05594;A06414
GO:0016042	lipid catabolic process	3	30	0.326452	0.684979	A01490;A07924;A11560
GO:0022402	cell cycle process	9	111	0.326757	0.684979	A00014;A00452;A01593;A02155;A03517;A04933;A11342;A12194;A12326
GO:0044710	single-organism metabolic process	168	2433	0.327925	0.684979	A00005;A00013;A00035;A00037;A00041;A00042;A00118;A00128;A00212;A00442;A00443;A00444;A00448;A00450;A00455;A00457;A00707;A00804;A00806;A00952;A00970;A01234;A01381;A01389;A01397;A01490;A01564;A01568;A01575;A01603;A01612;A01711;A01878;A02063;A02069;A02110;A02206;A02210;A02241;A02317;A02469;A02477;A02604;A02635;A02721;A02884;A03125;A03337;A03341;A03597;A03722;A03885;A03928;A04215;A04217;A04327;A04375;…
GO:0072524	pyridine-containing compound metabolic process	6	70	0.328195	0.684979	A00450;A01878;A02063;A04380;A05499;A06226
GO:0006778	porphyrin-containing compound metabolic process	10	126	0.337051	0.684979	A02210;A04903;A04906;A04916;A04920;A06226;A06917;A07485;A11153;A12400
GO:0006284	base-excision repair	1	6	0.340729	0.684979	A11397
GO:0006525	arginine metabolic process	1	6	0.340729	0.684979	A04327
GO:0006582	melanin metabolic process	1	6	0.340729	0.684979	A01564
GO:0019069	viral capsid assembly	1	6	0.340729	0.684979	A00859
GO:0044247	cellular polysaccharide catabolic process	1	6	0.340729	0.684979	A07926
GO:0045892	negative regulation of transcription, DNA-templated	1	6	0.340729	0.684979	A09272
GO:0048646	anatomical structure formation involved in morphogenesis	1	6	0.340729	0.684979	A11342
GO:0051253	negative regulation of RNA metabolic process	1	6	0.340729	0.684979	A09272
GO:1902679	negative regulation of RNA biosynthetic process	1	6	0.340729	0.684979	A09272
GO:1903507	negative regulation of nucleic acid-templated transcription	1	6	0.340729	0.684979	A09272
GO:0005984	disaccharide metabolic process	2	18	0.342489	0.684979	A02069;A02110
GO:0005991	trehalose metabolic process	2	18	0.342489	0.684979	A02069;A02110
GO:0010498	proteasomal protein catabolic process	2	18	0.342489	0.684979	A00014;A08870
GO:0043161	proteasome-mediated ubiquitin-dependent protein catabolic process	2	18	0.342489	0.684979	A00014;A08870
GO:0045893	positive regulation of transcription, DNA-templated	2	18	0.342489	0.684979	A01997;A12482
GO:0051254	positive regulation of RNA metabolic process	2	18	0.342489	0.684979	A01997;A12482
GO:1902680	positive regulation of RNA biosynthetic process	2	18	0.342489	0.684979	A01997;A12482
GO:1903508	positive regulation of nucleic acid-templated transcription	2	18	0.342489	0.684979	A01997;A12482
GO:1901576	organic substance biosynthetic process	144	2088	0.354612	0.707452	A00005;A00013;A00035;A00037;A00043;A00044;A00057;A00076;A00077;A00079;A00080;A00128;A00221;A00443;A00444;A00455;A00495;A00610;A00707;A00804;A00859;A00952;A01397;A01575;A01612;A01711;A01737;A01778;A01816;A01997;A02064;A02069;A02087;A02110;A02131;A02155;A02159;A02206;A02210;A02226;A02635;A02884;A03017;A03125;A03320;A03352;A03597;A03885;A03930;A03989;A04215;A04327;A04375;A04479;A04538;A04816;A04894;…
GO:0006164	purine nucleotide biosynthetic process	3	32	0.364054	0.716832	A01711;A05594;A10015
GO:0006733	oxidoreduction coenzyme metabolic process	6	73	0.364741	0.716832	A00450;A01878;A02063;A04380;A05499;A06226
GO:0065003	macromolecular complex assembly	7	87	0.365769	0.716832	A02155;A06614;A09652;A12184;A12194;A12326;A12386
GO:0006022	aminoglycan metabolic process	2	19	0.367399	0.716832	A07367;A08545
GO:0006754	ATP biosynthetic process	2	19	0.367399	0.716832	A01711;A05594
GO:0015985	energy coupled proton transport, down electrochemical gradient	2	19	0.367399	0.716832	A01711;A05594
GO:0015986	ATP synthesis coupled proton transport	2	19	0.367399	0.716832	A01711;A05594
GO:0044724	single-organism carbohydrate catabolic process	2	19	0.367399	0.716832	A01878;A07926
GO:0045935	positive regulation of nucleobase-containing compound metabolic process	2	19	0.367399	0.716832	A01997;A12482
GO:0019538	protein metabolic process	61	871	0.375154	0.729048	A00005;A00014;A00061;A00076;A00440;A00495;A01345;A01436;A01737;A02055;A02124;A02155;A02176;A02318;A02635;A03126;A03319;A04186;A04219;A04479;A04892;A04920;A05972;A06424;A06693;A06698;A06917;A08112;A08696;A08870;A09030;A09033;A09167;A09184;A09185;A09272;A09474;A09588;A09643;A10143;A10606;A11153;A11483;A11597;A11693;A12027;A12192;A12194;A12240;A12258;A12273;A12275;A12288;A12321;A12329;A12378;A12385;…
GO:0072521	purine-containing compound metabolic process	5	60	0.375767	0.729048	A01711;A01878;A05594;A06414;A10015
GO:0006026	aminoglycan catabolic process	1	7	0.384977	0.729048	A08545
GO:0006027	glycosaminoglycan catabolic process	1	7	0.384977	0.729048	A08545
GO:0006119	oxidative phosphorylation	1	7	0.384977	0.729048	A06414
GO:0007276	gamete generation	1	7	0.384977	0.729048	A11342
GO:0009253	peptidoglycan catabolic process	1	7	0.384977	0.729048	A08545
GO:0009395	phospholipid catabolic process	1	7	0.384977	0.729048	A01490
GO:0010629	negative regulation of gene expression	1	7	0.384977	0.729048	A09272
GO:0042773	ATP synthesis coupled electron transport	1	7	0.384977	0.729048	A06414
GO:0048609	multicellular organismal reproductive process	1	7	0.384977	0.729048	A11342
GO:0071806	protein transmembrane transport	1	7	0.384977	0.729048	A12270
GO:0044265	cellular macromolecule catabolic process	6	75	0.389231	0.729048	A00014;A00212;A01436;A04920;A06917;A08870
GO:1901362	organic cyclic compound biosynthetic process	93	1347	0.391668	0.729048	A00005;A00035;A00037;A00043;A00057;A00128;A00221;A00443;A00610;A00804;A00859;A00952;A01397;A01575;A01612;A01711;A01816;A01997;A02064;A02087;A02131;A02155;A02159;A02206;A02210;A03017;A03125;A03352;A03597;A03885;A03930;A03989;A04327;A04479;A04538;A04816;A04894;A04906;A04920;A05594;A05640;A06013;A06226;A06424;A06537;A06676;A06690;A06691;A06702;A06706;A06715;A06720;A06917;A07485;A07588;A07779;A07904;…
GO:0006325	chromatin organization	2	20	0.391932	0.729048	A04479;A09272
GO:0009142	nucleoside triphosphate biosynthetic process	2	20	0.391932	0.729048	A01711;A05594
GO:0009145	purine nucleoside triphosphate biosynthetic process	2	20	0.391932	0.729048	A01711;A05594
GO:0009201	ribonucleoside triphosphate biosynthetic process	2	20	0.391932	0.729048	A01711;A05594
GO:0009206	purine ribonucleoside triphosphate biosynthetic process	2	20	0.391932	0.729048	A01711;A05594
GO:0010628	positive regulation of gene expression	2	20	0.391932	0.729048	A01997;A12482
GO:0051186	cofactor metabolic process	17	233	0.394616	0.732334	A00450;A01878;A02063;A02210;A02884;A03125;A04380;A04903;A04906;A04916;A04920;A05499;A06226;A06917;A07485;A11153;A12400
GO:0019725	cellular homeostasis	3	34	0.401304	0.740975	A02210;A07588;A08634
GO:0006511	ubiquitin-dependent protein catabolic process	5	62	0.402986	0.740975	A00014;A01436;A04920;A06917;A08870
GO:0019941	modification-dependent protein catabolic process	5	62	0.402986	0.740975	A00014;A01436;A04920;A06917;A08870
GO:0043632	modification-dependent macromolecule catabolic process	5	62	0.402986	0.740975	A00014;A01436;A04920;A06917;A08870
GO:0044711	single-organism biosynthetic process	55	793	0.414388	0.750897	A00005;A00013;A00035;A00037;A00128;A00444;A00455;A00707;A01397;A01575;A01612;A01711;A02069;A02110;A02210;A02635;A02884;A03125;A03597;A03885;A04215;A04375;A04906;A04920;A05499;A05594;A05640;A06226;A06424;A06703;A06706;A06720;A06917;A07485;A07902;A07934;A08363;A08696;A09012;A09588;A10015;A10212;A10260;A11153;A11283;A11593;A11693;A11792;A11840;A12261;A12262;A12273;A12329;A12400;A12486
GO:0009891	positive regulation of biosynthetic process	2	21	0.416027	0.750897	A01997;A12482
GO:0010557	positive regulation of macromolecule biosynthetic process	2	21	0.416027	0.750897	A01997;A12482
GO:0031328	positive regulation of cellular biosynthetic process	2	21	0.416027	0.750897	A01997;A12482
GO:0051173	positive regulation of nitrogen compound metabolic process	2	21	0.416027	0.750897	A01997;A12482
GO:0009161	ribonucleoside monophosphate metabolic process	5	63	0.416551	0.750897	A01711;A01878;A05594;A06414;A10015
GO:0042278	purine nucleoside metabolic process	4	49	0.418842	0.750897	A01711;A01878;A05594;A06414
GO:0046128	purine ribonucleoside metabolic process	4	49	0.418842	0.750897	A01711;A01878;A05594;A06414
GO:0019438	aromatic compound biosynthetic process	86	1252	0.418925	0.750897	A00005;A00035;A00043;A00057;A00221;A00443;A00610;A00804;A00859;A00952;A01612;A01711;A01816;A01997;A02064;A02087;A02131;A02155;A02159;A02206;A02210;A03017;A03125;A03352;A03597;A03885;A03930;A03989;A04327;A04479;A04538;A04816;A04894;A04906;A04920;A05594;A05640;A06013;A06226;A06424;A06537;A06676;A06690;A06691;A06702;A06706;A06715;A06720;A06917;A07485;A07588;A07779;A07904;A07910;A07916;A07917;A07918;…
GO:0006626	protein targeting to mitochondrion	1	8	0.426261	0.750897	A07193
GO:0009062	fatty acid catabolic process	1	8	0.426261	0.750897	A07924
GO:0010558	negative regulation of macromolecule biosynthetic process	1	8	0.426261	0.750897	A09272
GO:0022904	respiratory electron transport chain	1	8	0.426261	0.750897	A06414
GO:0030488	tRNA methylation	1	8	0.426261	0.750897	A07588
GO:0031327	negative regulation of cellular biosynthetic process	1	8	0.426261	0.750897	A09272
GO:0070585	protein localization to mitochondrion	1	8	0.426261	0.750897	A07193
GO:0072329	monocarboxylic acid catabolic process	1	8	0.426261	0.750897	A07924
GO:0072655	establishment of protein localization to mitochondrion	1	8	0.426261	0.750897	A07193
GO:2000113	negative regulation of cellular macromolecule biosynthetic process	1	8	0.426261	0.750897	A09272
GO:0009451	RNA modification	4	50	0.434195	0.763188	A02635;A05479;A07588;A11792
GO:0072522	purine-containing compound biosynthetic process	3	36	0.437917	0.768039	A01711;A05594;A10015
GO:0010604	positive regulation of macromolecule metabolic process	2	22	0.439632	0.769357	A01997;A12482
GO:0019439	aromatic compound catabolic process	4	51	0.449434	0.777974	A00212;A01568;A04903;A04916
GO:0006508	proteolysis	22	315	0.45339	0.777974	A00014;A00440;A01345;A01436;A02318;A03126;A04186;A04920;A06693;A06698;A06917;A08870;A09030;A09474;A09643;A11153;A11597;A12027;A12240;A12275;A12321;A12386
GO:0018130	heterocycle biosynthetic process	86	1263	0.455377	0.777974	A00005;A00035;A00043;A00057;A00221;A00443;A00610;A00804;A00859;A00952;A01612;A01711;A01816;A01997;A02064;A02087;A02131;A02155;A02159;A02206;A02210;A03017;A03125;A03352;A03597;A03885;A03930;A03989;A04327;A04479;A04538;A04816;A04894;A04906;A04920;A05594;A05640;A06013;A06226;A06424;A06537;A06676;A06690;A06691;A06702;A06706;A06715;A06720;A06917;A07485;A07588;A07779;A07904;A07910;A07916;A07917;A07918;…
GO:0007017	microtubule-based process	3	37	0.455907	0.777974	A02155;A03517;A12194
GO:0009119	ribonucleoside metabolic process	5	66	0.45689	0.777974	A01711;A01878;A05594;A06414;A11792
GO:0009259	ribonucleotide metabolic process	5	66	0.45689	0.777974	A01711;A01878;A05594;A06414;A10015
GO:0009312	oligosaccharide biosynthetic process	2	23	0.462706	0.777974	A02069;A02110
GO:0045454	cell redox homeostasis	2	23	0.462706	0.777974	A02210;A08634
GO:0016071	mRNA metabolic process	4	52	0.464542	0.777974	A00212;A04429;A07588;A12192
GO:0009890	negative regulation of biosynthetic process	1	9	0.46478	0.777974	A09272
GO:0016485	protein processing	1	9	0.46478	0.777974	A12386
GO:0044275	cellular carbohydrate catabolic process	1	9	0.46478	0.777974	A07926
GO:0051604	protein maturation	1	9	0.46478	0.777974	A12386
GO:0044267	cellular protein metabolic process	42	617	0.483528	0.777974	A00005;A00014;A00061;A00076;A00495;A01436;A01737;A02055;A02124;A02155;A02176;A02635;A03319;A04219;A04479;A04892;A04920;A05972;A06424;A06917;A08112;A08696;A08870;A09033;A09167;A09184;A09185;A09272;A09588;A10143;A10606;A11693;A12192;A12194;A12258;A12273;A12288;A12329;A12378;A12385;A12413;A12451
GO:0032940	secretion by cell	2	24	0.485212	0.777974	A09696;A12270
GO:0006732	coenzyme metabolic process	8	113	0.490225	0.777974	A00450;A01878;A02063;A02884;A03125;A04380;A05499;A06226
GO:0000278	mitotic cell cycle	4	54	0.494294	0.777974	A00014;A01593;A04933;A11342
GO:1903047	mitotic cell cycle process	4	54	0.494294	0.777974	A00014;A01593;A04933;A11342
GO:0006310	DNA recombination	5	69	0.496418	0.777974	A06247;A09029;A10759;A11153;A12181
GO:0044712	single-organism catabolic process	8	114	0.500383	0.777974	A01490;A01878;A04903;A04916;A07924;A07926;A08870;A11560
GO:0006096	glycolytic process	1	10	0.500718	0.777974	A01878
GO:0006757	ATP generation from ADP	1	10	0.500718	0.777974	A01878
GO:0006839	mitochondrial transport	1	10	0.500718	0.777974	A07193
GO:0006874	cellular calcium ion homeostasis	1	10	0.500718	0.777974	A07588
GO:0009135	purine nucleoside diphosphate metabolic process	1	10	0.500718	0.777974	A01878
GO:0009179	purine ribonucleoside diphosphate metabolic process	1	10	0.500718	0.777974	A01878
GO:0009185	ribonucleoside diphosphate metabolic process	1	10	0.500718	0.777974	A01878
GO:0009991	response to extracellular stimulus	1	10	0.500718	0.777974	A00952
GO:0018193	peptidyl-amino acid modification	1	10	0.500718	0.777974	A04479
GO:0019068	virion assembly	1	10	0.500718	0.777974	A00859
GO:0031668	cellular response to extracellular stimulus	1	10	0.500718	0.777974	A00952
GO:0046031	ADP metabolic process	1	10	0.500718	0.777974	A01878
GO:0055074	calcium ion homeostasis	1	10	0.500718	0.777974	A07588
GO:0071496	cellular response to external stimulus	1	10	0.500718	0.777974	A00952
GO:0072503	cellular divalent inorganic cation homeostasis	1	10	0.500718	0.777974	A07588
GO:0072507	divalent inorganic cation homeostasis	1	10	0.500718	0.777974	A07588
GO:0006553	lysine metabolic process	2	25	0.507123	0.777974	A01397;A03885
GO:0007155	cell adhesion	2	25	0.507123	0.777974	A01593;A05320
GO:0009085	lysine biosynthetic process	2	25	0.507123	0.777974	A01397;A03885
GO:0009089	lysine biosynthetic process via diaminopimelate	2	25	0.507123	0.777974	A01397;A03885
GO:0015996	chlorophyll catabolic process	2	25	0.507123	0.777974	A04903;A04916
GO:0046149	pigment catabolic process	2	25	0.507123	0.777974	A04903;A04916
GO:0046451	diaminopimelate metabolic process	2	25	0.507123	0.777974	A01397;A03885
GO:0046903	secretion	2	25	0.507123	0.777974	A09696;A12270
GO:0000910	cytokinesis	3	40	0.508314	0.777974	A02155;A03517;A12194
GO:1902600	hydrogen ion transmembrane transport	4	55	0.508909	0.777974	A00076;A01711;A05594;A12386
GO:0051188	cofactor biosynthetic process	10	145	0.511161	0.777974	A02210;A02884;A03125;A04906;A04920;A06226;A06917;A07485;A11153;A12400
GO:0044257	cellular protein catabolic process	5	71	0.522163	0.777974	A00014;A01436;A04920;A06917;A08870
GO:0051603	proteolysis involved in cellular protein catabolic process	5	71	0.522163	0.777974	A00014;A01436;A04920;A06917;A08870
GO:0006766	vitamin metabolic process	4	56	0.523331	0.777974	A00035;A03885;A05640;A10212
GO:0006767	water-soluble vitamin metabolic process	4	56	0.523331	0.777974	A00035;A03885;A05640;A10212
GO:0009110	vitamin biosynthetic process	4	56	0.523331	0.777974	A00035;A03885;A05640;A10212
GO:0042364	water-soluble vitamin biosynthetic process	4	56	0.523331	0.777974	A00035;A03885;A05640;A10212
GO:0009163	nucleoside biosynthetic process	3	41	0.525193	0.777974	A01711;A05594;A11792
GO:0042455	ribonucleoside biosynthetic process	3	41	0.525193	0.777974	A01711;A05594;A11792
GO:1901659	glycosyl compound biosynthetic process	3	41	0.525193	0.777974	A01711;A05594;A11792
GO:0006787	porphyrin-containing compound catabolic process	2	26	0.528418	0.777974	A04903;A04916
GO:0033015	tetrapyrrole catabolic process	2	26	0.528418	0.777974	A04903;A04916
GO:0042451	purine nucleoside biosynthetic process	2	26	0.528418	0.777974	A01711;A05594
GO:0046129	purine ribonucleoside biosynthetic process	2	26	0.528418	0.777974	A01711;A05594
GO:0051187	cofactor catabolic process	2	26	0.528418	0.777974	A04903;A04916
GO:0006090	pyruvate metabolic process	1	11	0.534248	0.777974	A01878
GO:0006165	nucleoside diphosphate phosphorylation	1	11	0.534248	0.777974	A01878
GO:0006458	'de novo' protein folding	1	11	0.534248	0.777974	A12400
GO:0006873	cellular ion homeostasis	1	11	0.534248	0.777974	A07588
GO:0006875	cellular metal ion homeostasis	1	11	0.534248	0.777974	A07588
GO:0007088	regulation of mitotic nuclear division	1	11	0.534248	0.777974	A00014
GO:0007091	metaphase/anaphase transition of mitotic cell cycle	1	11	0.534248	0.777974	A00014
GO:0010965	regulation of mitotic sister chromatid separation	1	11	0.534248	0.777974	A00014
GO:0018958	phenol-containing compound metabolic process	1	11	0.534248	0.777974	A01564
GO:0030003	cellular cation homeostasis	1	11	0.534248	0.777974	A07588
GO:0030071	regulation of mitotic metaphase/anaphase transition	1	11	0.534248	0.777974	A00014
GO:0033044	regulation of chromosome organization	1	11	0.534248	0.777974	A00014
GO:0033045	regulation of sister chromatid segregation	1	11	0.534248	0.777974	A00014
GO:0033047	regulation of mitotic sister chromatid segregation	1	11	0.534248	0.777974	A00014
GO:0044770	cell cycle phase transition	1	11	0.534248	0.777974	A00014
GO:0044772	mitotic cell cycle phase transition	1	11	0.534248	0.777974	A00014
GO:0044784	metaphase/anaphase transition of cell cycle	1	11	0.534248	0.777974	A00014
GO:0045934	negative regulation of nucleobase-containing compound metabolic process	1	11	0.534248	0.777974	A09272
GO:0046939	nucleotide phosphorylation	1	11	0.534248	0.777974	A01878
GO:0051084	'de novo' posttranslational protein folding	1	11	0.534248	0.777974	A12400
GO:0051085	chaperone mediated protein folding requiring cofactor	1	11	0.534248	0.777974	A12400
GO:0051172	negative regulation of nitrogen compound metabolic process	1	11	0.534248	0.777974	A09272
GO:0051304	chromosome separation	1	11	0.534248	0.777974	A00014
GO:0051306	mitotic sister chromatid separation	1	11	0.534248	0.777974	A00014
GO:0051783	regulation of nuclear division	1	11	0.534248	0.777974	A00014
GO:0051983	regulation of chromosome segregation	1	11	0.534248	0.777974	A00014
GO:0055082	cellular chemical homeostasis	1	11	0.534248	0.777974	A07588
GO:0061077	chaperone-mediated protein folding	1	11	0.534248	0.777974	A12400
GO:1901987	regulation of cell cycle phase transition	1	11	0.534248	0.777974	A00014
GO:1901990	regulation of mitotic cell cycle phase transition	1	11	0.534248	0.777974	A00014
GO:1902099	regulation of metaphase/anaphase transition of cell cycle	1	11	0.534248	0.777974	A00014
GO:0009156	ribonucleoside monophosphate biosynthetic process	3	42	0.541748	0.7846	A01711;A05594;A10015
GO:0009260	ribonucleotide biosynthetic process	3	42	0.541748	0.7846	A01711;A05594;A10015
GO:0046390	ribose phosphate biosynthetic process	3	42	0.541748	0.7846	A01711;A05594;A10015
GO:0034645	cellular macromolecule biosynthetic process	99	1485	0.546762	0.790427	A00005;A00043;A00044;A00057;A00076;A00077;A00079;A00080;A00221;A00443;A00495;A00610;A00804;A00859;A00952;A01737;A01778;A01816;A01997;A02064;A02087;A02131;A02155;A02159;A02206;A02226;A03017;A03320;A03352;A03885;A03930;A03989;A04327;A04479;A04538;A04816;A04894;A05972;A06013;A06424;A06537;A06676;A06690;A06691;A06702;A06715;A07209;A07588;A07779;A07904;A07910;A07916;A07917;A07918;A07924;A08112;A08265;…
GO:0042440	pigment metabolic process	16	240	0.548182	0.790914	A00444;A01564;A02210;A04903;A04906;A04916;A04920;A06226;A06703;A06917;A07485;A07902;A10015;A11153;A11593;A12400
GO:0022610	biological adhesion	2	27	0.549081	0.790914	A01593;A05320
GO:0044249	cellular biosynthetic process	133	1995	0.551831	0.793443	A00005;A00035;A00043;A00044;A00057;A00076;A00077;A00079;A00080;A00221;A00443;A00444;A00495;A00610;A00707;A00804;A00859;A00952;A01397;A01612;A01711;A01737;A01778;A01816;A01997;A02064;A02069;A02087;A02110;A02131;A02155;A02159;A02206;A02210;A02226;A02884;A03017;A03125;A03320;A03352;A03597;A03885;A03930;A03989;A04215;A04327;A04479;A04538;A04816;A04894;A04906;A04920;A05499;A05594;A05640;A05972;A06013;…
GO:0044270	cellular nitrogen compound catabolic process	3	43	0.557965	0.798948	A00212;A04903;A04916
GO:0044767	single-organism developmental process	3	43	0.557965	0.798948	A06693;A11342;A12482
GO:0030001	metal ion transport	13	196	0.558663	0.798948	A00076;A00367;A00534;A01057;A01397;A02601;A03354;A03885;A06676;A10509;A11416;A11840;A11874
GO:0030163	protein catabolic process	5	74	0.559673	0.798961	A00014;A01436;A04920;A06917;A08870
GO:0006818	hydrogen transport	4	59	0.565325	0.801587	A00076;A01711;A05594;A12386
GO:0015992	proton transport	4	59	0.565325	0.801587	A00076;A01711;A05594;A12386
GO:0009132	nucleoside diphosphate metabolic process	1	12	0.565531	0.801587	A01878
GO:0034655	nucleobase-containing compound catabolic process	1	12	0.565531	0.801587	A00212
GO:0006813	potassium ion transport	5	76	0.583846	0.825238	A01397;A03885;A10509;A11840;A11874
GO:0034654	nucleobase-containing compound biosynthetic process	73	1107	0.585336	0.825238	A00005;A00043;A00057;A00221;A00443;A00610;A00804;A00859;A00952;A01612;A01711;A01816;A01997;A02064;A02087;A02131;A02155;A02159;A02206;A03017;A03352;A03597;A03930;A03989;A04327;A04479;A04538;A04816;A04894;A05594;A06013;A06424;A06537;A06676;A06690;A06691;A06702;A06706;A06715;A07588;A07779;A07904;A07910;A07916;A07917;A07918;A07924;A07934;A08265;A08534;A08870;A09076;A09272;A09588;A09774;A10015;A10260;…
GO:0009311	oligosaccharide metabolic process	2	29	0.588469	0.825238	A02069;A02110
GO:0015684	ferrous iron transport	2	29	0.588469	0.825238	A00534;A11416
GO:0009059	macromolecule biosynthetic process	99	1500	0.593062	0.825238	A00005;A00043;A00044;A00057;A00076;A00077;A00079;A00080;A00221;A00443;A00495;A00610;A00804;A00859;A00952;A01737;A01778;A01816;A01997;A02064;A02087;A02131;A02155;A02159;A02206;A02226;A03017;A03320;A03352;A03885;A03930;A03989;A04327;A04479;A04538;A04816;A04894;A05972;A06013;A06424;A06537;A06676;A06690;A06691;A06702;A06715;A07209;A07588;A07779;A07904;A07910;A07916;A07917;A07918;A07924;A08112;A08265;…
GO:0000070	mitotic sister chromatid segregation	1	13	0.594717	0.825238	A00014
GO:0000819	sister chromatid segregation	1	13	0.594717	0.825238	A00014
GO:0001510	RNA methylation	1	13	0.594717	0.825238	A07588
GO:0010941	regulation of cell death	1	13	0.594717	0.825238	A11460
GO:0022900	electron transport chain	1	13	0.594717	0.825238	A06414
GO:0042981	regulation of apoptotic process	1	13	0.594717	0.825238	A11460
GO:0043067	regulation of programmed cell death	1	13	0.594717	0.825238	A11460
GO:0051301	cell division	5	77	0.595661	0.825238	A00014;A02155;A03517;A12194;A12400
GO:0009058	biosynthetic process	148	2239	0.605936	0.838019	A00005;A00013;A00035;A00037;A00043;A00044;A00057;A00076;A00077;A00079;A00080;A00128;A00221;A00443;A00444;A00455;A00495;A00610;A00707;A00804;A00859;A00952;A01397;A01575;A01612;A01711;A01737;A01778;A01816;A01997;A02064;A02069;A02087;A02110;A02131;A02155;A02159;A02206;A02210;A02226;A02635;A02884;A03017;A03125;A03320;A03352;A03597;A03885;A03928;A03930;A03989;A04215;A04327;A04375;A04479;A04538;A04816;…
GO:0032502	developmental process	3	47	0.619255	0.848399	A06693;A11342;A12482
GO:0044702	single organism reproductive process	3	47	0.619255	0.848399	A03546;A11342;A12482
GO:0006040	amino sugar metabolic process	1	14	0.621946	0.848399	A07367
GO:0006099	tricarboxylic acid cycle	1	14	0.621946	0.848399	A11593
GO:0006101	citrate metabolic process	1	14	0.621946	0.848399	A11593
GO:0007346	regulation of mitotic cell cycle	1	14	0.621946	0.848399	A00014
GO:0016568	chromatin modification	1	14	0.621946	0.848399	A04479
GO:0072350	tricarboxylic acid metabolic process	1	14	0.621946	0.848399	A11593
GO:0045333	cellular respiration	2	31	0.625247	0.851445	A06414;A11593
GO:0000003	reproduction	3	48	0.633645	0.857032	A03546;A11342;A12482
GO:0006397	mRNA processing	3	48	0.633645	0.857032	A04429;A07588;A12192
GO:0022414	reproductive process	3	48	0.633645	0.857032	A03546;A11342;A12482
GO:0046700	heterocycle catabolic process	3	48	0.633645	0.857032	A00212;A04903;A04916
GO:0006826	iron ion transport	2	32	0.642659	0.867753	A00534;A11416
GO:0006891	intra-Golgi vesicle-mediated transport	1	15	0.64735	0.869673	A02155
GO:0009060	aerobic respiration	1	15	0.64735	0.869673	A11593
GO:0010605	negative regulation of macromolecule metabolic process	1	15	0.64735	0.869673	A09272
GO:0046148	pigment biosynthetic process	13	210	0.65984	0.884962	A00444;A02210;A04906;A04920;A06226;A06703;A06917;A07485;A07902;A10015;A11153;A11593;A12400
GO:0006091	generation of precursor metabolites and energy	3	50	0.661279	0.885218	A01878;A06414;A11593
GO:0003333	amino acid transmembrane transport	6	100	0.670095	0.885218	A03361;A05468;A05594;A06189;A06208;A09159
GO:0006865	amino acid transport	6	100	0.670095	0.885218	A03361;A05468;A05594;A06189;A06208;A09159
GO:0098656	anion transmembrane transport	6	100	0.670095	0.885218	A03361;A05468;A05594;A06189;A06208;A09159
GO:1903825	organic acid transmembrane transport	6	100	0.670095	0.885218	A03361;A05468;A05594;A06189;A06208;A09159
GO:0006915	apoptotic process	1	16	0.671051	0.885218	A11460
GO:0010564	regulation of cell cycle process	1	16	0.671051	0.885218	A00014
GO:0012501	programmed cell death	1	16	0.671051	0.885218	A11460
GO:0051302	regulation of cell division	1	16	0.671051	0.885218	A00014
GO:0006355	regulation of transcription, DNA-templated	49	768	0.67229	0.885218	A00043;A00057;A00221;A00443;A00610;A00804;A00859;A00952;A01997;A02064;A02087;A02131;A02155;A02159;A02206;A03017;A03352;A03989;A04327;A04479;A04816;A04894;A06013;A06537;A06676;A06690;A06715;A07588;A07779;A07904;A07910;A07917;A07918;A07924;A08265;A09076;A09272;A09774;A10290;A11372;A11661;A11841;A12219;A12242;A12292;A12386;A12400;A12419;A12482
GO:1903506	regulation of nucleic acid-templated transcription	49	768	0.67229	0.885218	A00043;A00057;A00221;A00443;A00610;A00804;A00859;A00952;A01997;A02064;A02087;A02131;A02155;A02159;A02206;A03017;A03352;A03989;A04327;A04479;A04816;A04894;A06013;A06537;A06676;A06690;A06715;A07588;A07779;A07904;A07910;A07917;A07918;A07924;A08265;A09076;A09272;A09774;A10290;A11372;A11661;A11841;A12219;A12242;A12292;A12386;A12400;A12419;A12482
GO:0015980	energy derivation by oxidation of organic compounds	2	34	0.675561	0.885218	A06414;A11593
GO:0070838	divalent metal ion transport	2	34	0.675561	0.885218	A00534;A11416
GO:0098813	nuclear chromosome segregation	2	34	0.675561	0.885218	A00014;A00452
GO:0051252	regulation of RNA metabolic process	49	770	0.679613	0.887612	A00043;A00057;A00221;A00443;A00610;A00804;A00859;A00952;A01997;A02064;A02087;A02131;A02155;A02159;A02206;A03017;A03352;A03989;A04327;A04479;A04816;A04894;A06013;A06537;A06676;A06690;A06715;A07588;A07779;A07904;A07910;A07917;A07918;A07924;A08265;A09076;A09272;A09774;A10290;A11372;A11661;A11841;A12219;A12242;A12292;A12386;A12400;A12419;A12482
GO:2001141	regulation of RNA biosynthetic process	49	770	0.679613	0.887612	A00043;A00057;A00221;A00443;A00610;A00804;A00859;A00952;A01997;A02064;A02087;A02131;A02155;A02159;A02206;A03017;A03352;A03989;A04327;A04479;A04816;A04894;A06013;A06537;A06676;A06690;A06715;A07588;A07779;A07904;A07910;A07917;A07918;A07924;A08265;A09076;A09272;A09774;A10290;A11372;A11661;A11841;A12219;A12242;A12292;A12386;A12400;A12419;A12482
GO:1901361	organic cyclic compound catabolic process	3	52	0.687375	0.894179	A00212;A04903;A04916
GO:0098655	cation transmembrane transport	4	69	0.689123	0.894179	A00076;A01711;A05594;A12386
GO:0098660	inorganic ion transmembrane transport	4	69	0.689123	0.894179	A00076;A01711;A05594;A12386
GO:0098662	inorganic cation transmembrane transport	4	69	0.689123	0.894179	A00076;A01711;A05594;A12386
GO:0015672	monovalent inorganic cation transport	9	151	0.691907	0.894709	A00076;A01397;A01711;A03885;A05594;A10509;A11840;A11874;A12386
GO:0008608	attachment of spindle microtubules to kinetochore	1	17	0.693162	0.894709	A00452
GO:0031324	negative regulation of cellular metabolic process	1	17	0.693162	0.894709	A09272
GO:0010468	regulation of gene expression	49	774	0.694016	0.894709	A00043;A00057;A00221;A00443;A00610;A00804;A00859;A00952;A01997;A02064;A02087;A02131;A02155;A02159;A02206;A03017;A03352;A03989;A04327;A04479;A04816;A04894;A06013;A06537;A06676;A06690;A06715;A07588;A07779;A07904;A07910;A07917;A07918;A07924;A08265;A09076;A09272;A09774;A10290;A11372;A11661;A11841;A12219;A12242;A12292;A12386;A12400;A12419;A12482
GO:0022607	cellular component assembly	8	136	0.700803	0.902001	A00859;A02155;A06614;A09652;A12184;A12194;A12326;A12386
GO:2000112	regulation of cellular macromolecule biosynthetic process	49	777	0.704598	0.905425	A00043;A00057;A00221;A00443;A00610;A00804;A00859;A00952;A01997;A02064;A02087;A02131;A02155;A02159;A02206;A03017;A03352;A03989;A04327;A04479;A04816;A04894;A06013;A06537;A06676;A06690;A06715;A07588;A07779;A07904;A07910;A07917;A07918;A07924;A08265;A09076;A09272;A09774;A10290;A11372;A11661;A11841;A12219;A12242;A12292;A12386;A12400;A12419;A12482
GO:0019219	regulation of nucleobase-containing compound metabolic process	49	778	0.708082	0.908439	A00043;A00057;A00221;A00443;A00610;A00804;A00859;A00952;A01997;A02064;A02087;A02131;A02155;A02159;A02206;A03017;A03352;A03989;A04327;A04479;A04816;A04894;A06013;A06537;A06676;A06690;A06715;A07588;A07779;A07904;A07910;A07917;A07918;A07924;A08265;A09076;A09272;A09774;A10290;A11372;A11661;A11841;A12219;A12242;A12292;A12386;A12400;A12419;A12482
GO:0010556	regulation of macromolecule biosynthetic process	49	779	0.711544	0.908459	A00043;A00057;A00221;A00443;A00610;A00804;A00859;A00952;A01997;A02064;A02087;A02131;A02155;A02159;A02206;A03017;A03352;A03989;A04327;A04479;A04816;A04894;A06013;A06537;A06676;A06690;A06715;A07588;A07779;A07904;A07910;A07917;A07918;A07924;A08265;A09076;A09272;A09774;A10290;A11372;A11661;A11841;A12219;A12242;A12292;A12386;A12400;A12419;A12482
GO:0031326	regulation of cellular biosynthetic process	49	779	0.711544	0.908459	A00043;A00057;A00221;A00443;A00610;A00804;A00859;A00952;A01997;A02064;A02087;A02131;A02155;A02159;A02206;A03017;A03352;A03989;A04327;A04479;A04816;A04894;A06013;A06537;A06676;A06690;A06715;A07588;A07779;A07904;A07910;A07917;A07918;A07924;A08265;A09076;A09272;A09774;A10290;A11372;A11661;A11841;A12219;A12242;A12292;A12386;A12400;A12419;A12482
GO:0031323	regulation of cellular metabolic process	51	810	0.712446	0.908459	A00043;A00057;A00221;A00443;A00610;A00804;A00859;A00952;A01997;A02064;A02087;A02131;A02155;A02159;A02206;A03017;A03352;A03989;A04327;A04479;A04816;A04894;A06013;A06537;A06676;A06690;A06715;A07588;A07779;A07904;A07910;A07917;A07918;A07924;A08265;A09076;A09272;A09774;A10290;A11372;A11429;A11661;A11841;A12194;A12219;A12242;A12292;A12386;A12400;A12419;A12482
GO:0008219	cell death	1	18	0.713789	0.908459	A11460
GO:0016265	death	1	18	0.713789	0.908459	A11460
GO:0009889	regulation of biosynthetic process	49	780	0.714984	0.908531	A00043;A00057;A00221;A00443;A00610;A00804;A00859;A00952;A01997;A02064;A02087;A02131;A02155;A02159;A02206;A03017;A03352;A03989;A04327;A04479;A04816;A04894;A06013;A06537;A06676;A06690;A06715;A07588;A07779;A07904;A07910;A07917;A07918;A07924;A08265;A09076;A09272;A09774;A10290;A11372;A11661;A11841;A12219;A12242;A12292;A12386;A12400;A12419;A12482
GO:0051171	regulation of nitrogen compound metabolic process	49	781	0.718402	0.91087	A00043;A00057;A00221;A00443;A00610;A00804;A00859;A00952;A01997;A02064;A02087;A02131;A02155;A02159;A02206;A03017;A03352;A03989;A04327;A04479;A04816;A04894;A06013;A06537;A06676;A06690;A06715;A07588;A07779;A07904;A07910;A07917;A07918;A07924;A08265;A09076;A09272;A09774;A10290;A11372;A11661;A11841;A12219;A12242;A12292;A12386;A12400;A12419;A12482
GO:0009067	aspartate family amino acid biosynthetic process	2	37	0.720247	0.91087	A01397;A03885
GO:0044271	cellular nitrogen compound biosynthetic process	93	1454	0.721143	0.91087	A00005;A00035;A00043;A00057;A00076;A00221;A00443;A00495;A00610;A00804;A00859;A00952;A01612;A01711;A01737;A01816;A01997;A02064;A02087;A02131;A02155;A02159;A02206;A02210;A03017;A03125;A03352;A03597;A03885;A03930;A03989;A04327;A04479;A04538;A04816;A04894;A04906;A04920;A05594;A05640;A05972;A06013;A06226;A06424;A06537;A06676;A06690;A06691;A06702;A06706;A06715;A06917;A07485;A07588;A07779;A07904;A07910;…
GO:0006505	GPI anchor metabolic process	3	55	0.723652	0.91087	A02604;A06869;A08696
GO:0009396	folic acid-containing compound biosynthetic process	1	19	0.733033	0.91087	A03125
GO:0019748	secondary metabolic process	1	19	0.733033	0.91087	A01564
GO:0032268	regulation of cellular protein metabolic process	1	19	0.733033	0.91087	A04479
GO:0033043	regulation of organelle organization	1	19	0.733033	0.91087	A00014
GO:0042559	pteridine-containing compound biosynthetic process	1	19	0.733033	0.91087	A03125
GO:0051382	kinetochore assembly	1	19	0.733033	0.91087	A12326
GO:0051383	kinetochore organization	1	19	0.733033	0.91087	A12326
GO:0015988	energy coupled proton transmembrane transport, against electrochemical gradient	2	38	0.733947	0.91087	A00076;A12386
GO:0015991	ATP hydrolysis coupled proton transport	2	38	0.733947	0.91087	A00076;A12386
GO:0072511	divalent inorganic cation transport	2	38	0.733947	0.91087	A00534;A11416
GO:0090662	ATP hydrolysis coupled transmembrane transport	2	38	0.733947	0.91087	A00076;A12386
GO:0009987	cellular process	298	4526	0.735807	0.91176	A00003;A00004;A00005;A00014;A00035;A00037;A00043;A00044;A00057;A00061;A00076;A00077;A00079;A00080;A00128;A00212;A00221;A00309;A00367;A00443;A00444;A00445;A00450;A00452;A00461;A00495;A00610;A00707;A00804;A00806;A00859;A00952;A00964;A01057;A01394;A01396;A01397;A01420;A01436;A01490;A01564;A01568;A01575;A01593;A01612;A01711;A01734;A01737;A01778;A01816;A01855;A01878;A01997;A02055;A02062;A02063;A02064;…
GO:0006720	isoprenoid metabolic process	8	141	0.738311	0.912031	A00444;A04215;A04920;A06703;A07902;A08363;A10015;A11593
GO:0008299	isoprenoid biosynthetic process	8	141	0.738311	0.912031	A00444;A04215;A04920;A06703;A07902;A08363;A10015;A11593
GO:0019222	regulation of metabolic process	51	820	0.745245	0.914942	A00043;A00057;A00221;A00443;A00610;A00804;A00859;A00952;A01997;A02064;A02087;A02131;A02155;A02159;A02206;A03017;A03352;A03989;A04327;A04479;A04816;A04894;A06013;A06537;A06676;A06690;A06715;A07588;A07779;A07904;A07910;A07917;A07918;A07924;A08265;A09076;A09272;A09774;A10290;A11372;A11429;A11661;A11841;A12194;A12219;A12242;A12292;A12386;A12400;A12419;A12482
GO:0006664	glycolipid metabolic process	3	57	0.74596	0.914942	A02604;A06869;A08696
GO:0006760	folic acid-containing compound metabolic process	1	20	0.750986	0.914942	A03125
GO:0006772	thiamine metabolic process	1	20	0.750986	0.914942	A05640
GO:0009228	thiamine biosynthetic process	1	20	0.750986	0.914942	A05640
GO:0042558	pteridine-containing compound metabolic process	1	20	0.750986	0.914942	A03125
GO:0042723	thiamine-containing compound metabolic process	1	20	0.750986	0.914942	A05640
GO:0042724	thiamine-containing compound biosynthetic process	1	20	0.750986	0.914942	A05640
GO:0051246	regulation of protein metabolic process	1	20	0.750986	0.914942	A04479
GO:0060255	regulation of macromolecule metabolic process	49	793	0.75762	0.917713	A00043;A00057;A00221;A00443;A00610;A00804;A00859;A00952;A01997;A02064;A02087;A02131;A02155;A02159;A02206;A03017;A03352;A03989;A04327;A04479;A04816;A04894;A06013;A06537;A06676;A06690;A06715;A07588;A07779;A07904;A07910;A07917;A07918;A07924;A08265;A09076;A09272;A09774;A10290;A11372;A11661;A11841;A12219;A12242;A12292;A12386;A12400;A12419;A12482
GO:0009066	aspartate family amino acid metabolic process	2	40	0.759638	0.917713	A01397;A03885
GO:0016054	organic acid catabolic process	2	40	0.759638	0.917713	A07924;A07926
GO:0046395	carboxylic acid catabolic process	2	40	0.759638	0.917713	A07924;A07926
GO:0006629	lipid metabolic process	38	624	0.764463	0.917713	A00037;A00128;A00444;A00455;A00457;A00707;A01397;A01490;A01575;A02210;A02604;A02635;A03337;A03885;A04215;A04903;A04916;A04920;A06226;A06703;A06711;A06869;A06884;A07902;A07924;A08363;A08696;A09012;A10015;A10753;A11560;A11593;A11840;A12262;A12263;A12273;A12329;A12486
GO:0006497	protein lipidation	1	21	0.767734	0.917713	A08696
GO:0006506	GPI anchor biosynthetic process	1	21	0.767734	0.917713	A08696
GO:0006661	phosphatidylinositol biosynthetic process	1	21	0.767734	0.917713	A08696
GO:0019079	viral genome replication	1	21	0.767734	0.917713	A06148
GO:0046474	glycerophospholipid biosynthetic process	1	21	0.767734	0.917713	A08696
GO:0016051	carbohydrate biosynthetic process	9	162	0.767991	0.917713	A00013;A02069;A02110;A03885;A04375;A11283;A12273;A12329;A12486
GO:0080090	regulation of primary metabolic process	49	797	0.769929	0.917713	A00043;A00057;A00221;A00443;A00610;A00804;A00859;A00952;A01997;A02064;A02087;A02131;A02155;A02159;A02206;A03017;A03352;A03989;A04327;A04479;A04816;A04894;A06013;A06537;A06676;A06690;A06715;A07588;A07779;A07904;A07910;A07917;A07918;A07924;A08265;A09076;A09272;A09774;A10290;A11372;A11661;A11841;A12219;A12242;A12292;A12386;A12400;A12419;A12482
GO:0015711	organic anion transport	6	112	0.771444	0.917713	A03361;A05468;A05594;A06189;A06208;A09159
GO:0015849	organic acid transport	6	112	0.771444	0.917713	A03361;A05468;A05594;A06189;A06208;A09159
GO:0046942	carboxylic acid transport	6	112	0.771444	0.917713	A03361;A05468;A05594;A06189;A06208;A09159
GO:0044272	sulfur compound biosynthetic process	2	41	0.771661	0.917713	A02884;A05640
GO:0006643	membrane lipid metabolic process	3	60	0.776702	0.922333	A02604;A06869;A08696
GO:0009892	negative regulation of metabolic process	1	22	0.783358	0.928855	A09272
GO:0006650	glycerophospholipid metabolic process	3	61	0.786247	0.929518	A02604;A06869;A08696
GO:0046488	phosphatidylinositol metabolic process	3	61	0.786247	0.929518	A02604;A06869;A08696
GO:0016070	RNA metabolic process	84	1346	0.794081	0.936398	A00043;A00057;A00212;A00221;A00443;A00444;A00610;A00804;A00859;A00952;A01816;A01997;A02064;A02087;A02131;A02155;A02159;A02206;A02210;A02577;A02635;A03017;A03352;A03930;A03989;A04327;A04429;A04479;A04538;A04752;A04816;A04894;A04920;A05479;A05972;A06013;A06226;A06537;A06676;A06690;A06691;A06702;A06703;A06715;A06727;A07588;A07779;A07902;A07904;A07910;A07916;A07917;A07918;A07924;A08112;A08265;A08534;…
GO:0009247	glycolipid biosynthetic process	1	23	0.797933	0.936398	A08696
GO:0009653	anatomical structure morphogenesis	1	23	0.797933	0.936398	A11342
GO:0034508	centromere complex assembly	1	23	0.797933	0.936398	A12326
GO:0046467	membrane lipid biosynthetic process	1	23	0.797933	0.936398	A08696
GO:0044283	small molecule biosynthetic process	13	234	0.799426	0.936773	A00013;A00035;A00707;A01397;A03125;A03885;A04375;A05499;A05640;A06720;A10212;A11283;A12261
GO:0034220	ion transmembrane transport	9	169	0.808918	0.94265	A00076;A01711;A03361;A05468;A05594;A06189;A06208;A09159;A12386
GO:0006366	transcription from RNA polymerase II promoter	4	82	0.809614	0.94265	A00221;A00952;A06537;A07588
GO:0000105	histidine biosynthetic process	1	24	0.81153	0.94265	A06720
GO:0006547	histidine metabolic process	1	24	0.81153	0.94265	A06720
GO:0045017	glycerolipid biosynthetic process	1	24	0.81153	0.94265	A08696
GO:0052803	imidazole-containing compound metabolic process	1	24	0.81153	0.94265	A06720
GO:0046486	glycerolipid metabolic process	3	64	0.812872	0.942837	A02604;A06869;A08696
GO:0006812	cation transport	16	287	0.8155	0.943541	A00076;A00367;A00534;A01057;A01397;A01711;A02601;A03354;A03885;A05594;A06676;A10509;A11416;A11840;A11874;A12386
GO:0008610	lipid biosynthetic process	23	401	0.815844	0.943541	A00037;A00128;A00444;A00455;A00707;A01397;A01575;A02635;A03885;A04215;A04920;A06703;A07902;A08363;A08696;A09012;A10015;A11593;A11840;A12262;A12273;A12329;A12486
GO:0050896	response to stimulus	28	482	0.818035	0.944494	A00212;A00405;A00804;A00952;A01057;A02155;A02206;A02317;A02721;A03800;A06614;A06679;A06788;A06876;A07574;A07720;A08870;A09652;A10759;A11153;A11397;A11416;A12194;A12235;A12309;A12386;A12403;A12488
GO:0000041	transition metal ion transport	2	46	0.824199	0.944494	A00534;A11416
GO:0044282	small molecule catabolic process	2	46	0.824199	0.944494	A07924;A07926
GO:0015698	inorganic anion transport	1	25	0.824213	0.944494	A10409
GO:0048856	anatomical structure development	1	25	0.824213	0.944494	A11342
GO:0051128	regulation of cellular component organization	1	25	0.824213	0.944494	A00014
GO:0007059	chromosome segregation	3	66	0.829022	0.944494	A00014;A00452;A12400
GO:0016108	tetraterpenoid metabolic process	6	121	0.830818	0.944494	A00444;A04920;A06703;A07902;A10015;A11593
GO:0016109	tetraterpenoid biosynthetic process	6	121	0.830818	0.944494	A00444;A04920;A06703;A07902;A10015;A11593
GO:0016116	carotenoid metabolic process	6	121	0.830818	0.944494	A00444;A04920;A06703;A07902;A10015;A11593
GO:0016117	carotenoid biosynthetic process	6	121	0.830818	0.944494	A00444;A04920;A06703;A07902;A10015;A11593
GO:0005976	polysaccharide metabolic process	8	156	0.830871	0.944494	A03885;A06451;A06690;A07834;A07926;A12273;A12329;A12486
GO:0006644	phospholipid metabolic process	4	86	0.837997	0.950276	A01490;A02604;A06869;A08696
GO:0006820	anion transport	7	140	0.838384	0.950276	A03361;A05468;A05594;A06189;A06208;A09159;A10409
GO:0044723	single-organism carbohydrate metabolic process	13	243	0.83953	0.950276	A00013;A01878;A02069;A02110;A03885;A04375;A05480;A07926;A11123;A11283;A12273;A12329;A12486
GO:0044699	single-organism process	256	3961	0.842877	0.952714	A00005;A00013;A00014;A00035;A00037;A00041;A00042;A00057;A00076;A00118;A00128;A00212;A00309;A00367;A00442;A00443;A00444;A00445;A00448;A00450;A00452;A00455;A00457;A00534;A00707;A00804;A00806;A00952;A00964;A00970;A01057;A01234;A01381;A01389;A01394;A01396;A01397;A01420;A01490;A01501;A01564;A01568;A01575;A01593;A01603;A01612;A01711;A01734;A01855;A01878;A02063;A02064;A02069;A02086;A02110;A02131;A02155;…
GO:0065004	protein-DNA complex assembly	1	27	0.847082	0.954762	A12326
GO:0071824	protein-DNA complex subunit organization	1	27	0.847082	0.954762	A12326
GO:0051716	cellular response to stimulus	22	397	0.85638	0.962721	A00212;A00804;A00952;A01057;A02155;A02206;A02317;A02721;A03800;A06614;A06679;A06788;A07720;A08870;A09652;A10759;A11153;A11397;A11416;A12194;A12309;A12386
GO:0051726	regulation of cell cycle	1	28	0.857378	0.962721	A00014
GO:1901565	organonitrogen compound catabolic process	3	70	0.857763	0.962721	A04903;A04916;A08545
GO:0019058	viral life cycle	2	51	0.865627	0.966855	A00859;A06148
GO:0006270	DNA replication initiation	1	29	0.866982	0.966855	A01997
GO:0005975	carbohydrate metabolic process	31	548	0.868614	0.966855	A00013;A01878;A02069;A02110;A02501;A02608;A02614;A03341;A03885;A04375;A05480;A06451;A06690;A07834;A07925;A07926;A09012;A09030;A09957;A11123;A11283;A12184;A12202;A12273;A12329;A12423;A12434;A12447;A12465;A12474;A12486
GO:0007186	G-protein coupled receptor signaling pathway	2	52	0.872757	0.966855	A03800;A11416
GO:0009108	coenzyme biosynthetic process	2	52	0.872757	0.966855	A02884;A03125
GO:0042398	cellular modified amino acid biosynthetic process	1	30	0.87594	0.966855	A03125
GO:0008653	lipopolysaccharide metabolic process	3	73	0.876459	0.966855	A12273;A12329;A12486
GO:0009103	lipopolysaccharide biosynthetic process	3	73	0.876459	0.966855	A12273;A12329;A12486
GO:0015994	chlorophyll metabolic process	3	73	0.876459	0.966855	A04903;A04916;A12400
GO:0006721	terpenoid metabolic process	6	130	0.877197	0.966855	A00444;A04920;A06703;A07902;A10015;A11593
GO:0016114	terpenoid biosynthetic process	6	130	0.877197	0.966855	A00444;A04920;A06703;A07902;A10015;A11593
GO:0071705	nitrogen compound transport	6	130	0.877197	0.966855	A03361;A05468;A05594;A06189;A06208;A09159
GO:1903509	liposaccharide metabolic process	6	130	0.877197	0.966855	A02604;A06869;A08696;A12273;A12329;A12486
GO:0006412	translation	10	202	0.87965	0.968222	A00076;A00495;A01737;A02155;A04479;A05972;A08112;A09033;A12194;A12451
GO:0006576	cellular biogenic amine metabolic process	1	31	0.884297	0.9704	A00964
GO:0006418	tRNA aminoacylation for protein translation	2	54	0.885984	0.9704	A05972;A08112
GO:0006351	transcription, DNA-templated	60	1019	0.886493	0.9704	A00043;A00057;A00221;A00443;A00610;A00804;A00859;A00952;A01816;A01997;A02064;A02087;A02131;A02155;A02159;A02206;A03017;A03352;A03930;A03989;A04327;A04479;A04538;A04816;A04894;A06013;A06537;A06676;A06690;A06691;A06702;A06715;A07588;A07779;A07904;A07910;A07916;A07917;A07918;A07924;A08265;A08534;A08870;A09076;A09272;A09774;A10290;A11206;A11267;A11372;A11598;A11661;A11841;A12219;A12242;A12292;A12386;…
GO:0097659	nucleic acid-templated transcription	60	1019	0.886493	0.9704	A00043;A00057;A00221;A00443;A00610;A00804;A00859;A00952;A01816;A01997;A02064;A02087;A02131;A02155;A02159;A02206;A03017;A03352;A03930;A03989;A04327;A04479;A04538;A04816;A04894;A06013;A06537;A06676;A06690;A06691;A06702;A06715;A07588;A07779;A07904;A07910;A07916;A07917;A07918;A07924;A08265;A08534;A08870;A09076;A09272;A09774;A10290;A11206;A11267;A11372;A11598;A11661;A11841;A12219;A12242;A12292;A12386;…
GO:0043038	amino acid activation	2	55	0.892109	0.973063	A05972;A08112
GO:0043039	tRNA aminoacylation	2	55	0.892109	0.973063	A05972;A08112
GO:0010467	gene expression	89	1476	0.892584	0.973063	A00043;A00057;A00076;A00221;A00443;A00444;A00495;A00610;A00804;A00859;A00952;A01737;A01816;A01997;A02064;A02087;A02131;A02155;A02159;A02206;A02210;A02577;A02635;A03017;A03352;A03930;A03989;A04327;A04429;A04479;A04538;A04752;A04816;A04894;A04920;A05479;A05972;A06013;A06226;A06537;A06676;A06690;A06691;A06702;A06703;A06715;A06727;A07588;A07779;A07902;A07904;A07910;A07916;A07917;A07918;A07924;A08112;…
GO:0055114	oxidation-reduction process	87	1449	0.898319	0.977979	A00037;A00041;A00042;A00118;A00128;A00442;A00443;A00444;A00448;A00450;A00970;A01234;A01381;A01389;A01397;A01568;A01575;A01603;A02063;A02210;A02241;A02477;A03125;A03341;A03722;A03885;A03928;A04217;A04380;A04611;A04752;A04815;A04906;A04920;A05499;A06126;A06226;A06360;A06385;A06414;A06463;A06554;A06666;A06687;A06690;A06700;A06702;A06703;A06709;A06720;A06819;A06917;A07151;A07186;A07485;A07629;A07886;…
GO:0032774	RNA biosynthetic process	60	1029	0.902728	0.980352	A00043;A00057;A00221;A00443;A00610;A00804;A00859;A00952;A01816;A01997;A02064;A02087;A02131;A02155;A02159;A02206;A03017;A03352;A03930;A03989;A04327;A04479;A04538;A04816;A04894;A06013;A06537;A06676;A06690;A06691;A06702;A06715;A07588;A07779;A07904;A07910;A07916;A07917;A07918;A07924;A08265;A08534;A08870;A09076;A09272;A09774;A10290;A11206;A11267;A11372;A11598;A11661;A11841;A12219;A12242;A12292;A12386;…
GO:0043043	peptide biosynthetic process	10	209	0.902956	0.980352	A00076;A00495;A01737;A02155;A04479;A05972;A08112;A09033;A12194;A12451
GO:0015979	photosynthesis	2	58	0.908701	0.983008	A06188;A12400
GO:0016192	vesicle-mediated transport	5	119	0.908997	0.983008	A00461;A02155;A04761;A04868;A09273
GO:0008652	cellular amino acid biosynthetic process	6	139	0.912431	0.983008	A01397;A03125;A03885;A05499;A06720;A12261
GO:0006261	DNA-dependent DNA replication	1	35	0.91247	0.983008	A01997
GO:0044106	cellular amine metabolic process	1	35	0.91247	0.983008	A00964
GO:0065007	biological regulation	65	1115	0.912793	0.983008	A00014;A00043;A00057;A00212;A00221;A00443;A00610;A00804;A00859;A00952;A01057;A01997;A02064;A02087;A02131;A02155;A02159;A02206;A02210;A02317;A03017;A03352;A03800;A03989;A04327;A04479;A04816;A04894;A06013;A06537;A06614;A06676;A06679;A06690;A06715;A07588;A07720;A07779;A07904;A07910;A07917;A07918;A07924;A08265;A08634;A09076;A09272;A09652;A09774;A10290;A11372;A11416;A11429;A11460;A11661;A11841;A12194;…
GO:0006518	peptide metabolic process	10	214	0.917199	0.985061	A00076;A00495;A01737;A02155;A04479;A05972;A08112;A09033;A12194;A12451
GO:0006575	cellular modified amino acid metabolic process	1	36	0.91837	0.985061	A03125
GO:0006457	protein folding	2	60	0.918403	0.985061	A09523;A12400
GO:0034637	cellular carbohydrate biosynthetic process	6	142	0.922051	0.987647	A02069;A02110;A03885;A12273;A12329;A12486
GO:0006631	fatty acid metabolic process	6	143	0.925047	0.989527	A00444;A00707;A02210;A06226;A06703;A07924
GO:0050794	regulation of cellular process	61	1063	0.92748	0.989533	A00014;A00043;A00057;A00221;A00443;A00610;A00804;A00859;A00952;A01057;A01997;A02064;A02087;A02131;A02155;A02159;A02206;A02210;A03017;A03352;A03800;A03989;A04327;A04479;A04816;A04894;A06013;A06537;A06614;A06676;A06690;A06715;A07588;A07720;A07779;A07904;A07910;A07917;A07918;A07924;A08265;A08634;A09076;A09272;A09652;A09774;A10290;A11372;A11416;A11429;A11460;A11661;A11841;A12194;A12219;A12242;A12292;…
GO:0044085	cellular component biogenesis	8	182	0.928832	0.989533	A00859;A02155;A06614;A09652;A12184;A12194;A12326;A12386
GO:0006633	fatty acid biosynthetic process	1	38	0.929007	0.989533	A00707
GO:0043648	dicarboxylic acid metabolic process	2	63	0.931157	0.989533	A01397;A03885
GO:0044764	multi-organism cellular process	4	106	0.932003	0.989533	A00461;A00859;A06148;A12194
GO:0032787	monocarboxylic acid metabolic process	7	165	0.933203	0.989533	A00444;A00707;A01878;A02210;A06226;A06703;A07924
GO:0008654	phospholipid biosynthetic process	1	39	0.933794	0.989533	A08696
GO:0032259	methylation	2	64	0.934972	0.989533	A02635;A07588
GO:0006811	ion transport	22	433	0.93745	0.990018	A00076;A00367;A00534;A01057;A01397;A01711;A02601;A03354;A03361;A03885;A05468;A05594;A06189;A06208;A06676;A09159;A10409;A10509;A11416;A11840;A11874;A12386
GO:0050789	regulation of biological process	61	1073	0.938781	0.990018	A00014;A00043;A00057;A00221;A00443;A00610;A00804;A00859;A00952;A01057;A01997;A02064;A02087;A02131;A02155;A02159;A02206;A02210;A03017;A03352;A03800;A03989;A04327;A04479;A04816;A04894;A06013;A06537;A06614;A06676;A06690;A06715;A07588;A07720;A07779;A07904;A07910;A07917;A07918;A07924;A08265;A08634;A09076;A09272;A09652;A09774;A10290;A11372;A11416;A11429;A11460;A11661;A11841;A12194;A12219;A12242;A12292;…
GO:0043604	amide biosynthetic process	11	243	0.941908	0.990018	A00076;A00495;A01737;A02155;A03125;A04479;A05972;A08112;A09033;A12194;A12451
GO:1901615	organic hydroxy compound metabolic process	1	41	0.942425	0.990018	A01564
GO:0044262	cellular carbohydrate metabolic process	7	169	0.94264	0.990018	A02069;A02110;A03885;A07926;A12273;A12329;A12486
GO:0051179	localization	94	1598	0.942874	0.990018	A00076;A00221;A00309;A00367;A00445;A00461;A00534;A00804;A00859;A00964;A01057;A01394;A01396;A01397;A01420;A01501;A01711;A01734;A01855;A02086;A02131;A02155;A02601;A02604;A02607;A03318;A03336;A03352;A03354;A03361;A03486;A03517;A03546;A03885;A03930;A04761;A04804;A04868;A04911;A05010;A05280;A05468;A05477;A05530;A05594;A05634;A05783;A06038;A06148;A06189;A06208;A06614;A06653;A06676;A06679;A06704;A06869;…
GO:0048523	negative regulation of cellular process	1	42	0.94631	0.990461	A09272
GO:0044264	cellular polysaccharide metabolic process	5	134	0.951829	0.990461	A03885;A07926;A12273;A12329;A12486
GO:0009308	amine metabolic process	1	44	0.953312	0.990461	A00964
GO:1901607	alpha-amino acid biosynthetic process	4	117	0.959324	0.990461	A01397;A03125;A03885;A06720
GO:0044765	single-organism transport	74	1305	0.960112	0.990461	A00076;A00309;A00367;A00445;A00534;A00964;A01057;A01394;A01396;A01397;A01420;A01501;A01711;A01734;A01855;A02086;A02155;A02601;A02607;A03318;A03336;A03354;A03361;A03486;A03517;A03885;A03930;A04761;A04804;A04868;A05010;A05280;A05468;A05477;A05530;A05594;A05783;A06038;A06148;A06189;A06208;A06676;A06679;A06704;A07193;A07372;A07907;A07911;A07921;A07922;A07934;A07942;A08640;A08672;A09010;A09159;A09273;…
GO:0048519	negative regulation of biological process	1	47	0.962143	0.990461	A09272
GO:0016032	viral process	3	97	0.962817	0.990461	A00859;A06148;A12194
GO:0015995	chlorophyll biosynthetic process	1	48	0.9647	0.990461	A12400
GO:0043414	macromolecule methylation	1	48	0.9647	0.990461	A07588
GO:0045226	extracellular polysaccharide biosynthetic process	1	48	0.9647	0.990461	A03885
GO:0046379	extracellular polysaccharide metabolic process	1	48	0.9647	0.990461	A03885
GO:0072330	monocarboxylic acid biosynthetic process	1	48	0.9647	0.990461	A00707
GO:0043603	cellular amide metabolic process	11	258	0.964968	0.990461	A00076;A00495;A01737;A02155;A03125;A04479;A05972;A08112;A09033;A12194;A12451
GO:1902578	single-organism localization	74	1315	0.966571	0.990461	A00076;A00309;A00367;A00445;A00534;A00964;A01057;A01394;A01396;A01397;A01420;A01501;A01711;A01734;A01855;A02086;A02155;A02601;A02607;A03318;A03336;A03354;A03361;A03486;A03517;A03885;A03930;A04761;A04804;A04868;A05010;A05280;A05468;A05477;A05530;A05594;A05783;A06038;A06148;A06189;A06208;A06676;A06679;A06704;A07193;A07372;A07907;A07911;A07921;A07922;A07934;A07942;A08640;A08672;A09010;A09159;A09273;…
GO:0044763	single-organism cellular process	165	2728	0.967185	0.990461	A00005;A00014;A00035;A00057;A00076;A00212;A00309;A00367;A00444;A00445;A00450;A00452;A00707;A00804;A00806;A00952;A00964;A01057;A01394;A01396;A01397;A01420;A01490;A01564;A01593;A01612;A01711;A01734;A01855;A01878;A02063;A02064;A02069;A02086;A02110;A02131;A02155;A02206;A02210;A02317;A02469;A02601;A02604;A02607;A02721;A02884;A03125;A03352;A03354;A03361;A03517;A03546;A03597;A03800;A03885;A03930;A04215;…
GO:0006810	transport	90	1573	0.968928	0.990461	A00076;A00221;A00309;A00367;A00445;A00461;A00534;A00804;A00859;A00964;A01057;A01394;A01396;A01397;A01420;A01501;A01711;A01734;A01855;A02086;A02131;A02155;A02601;A02604;A02607;A03318;A03336;A03354;A03361;A03486;A03517;A03546;A03885;A03930;A04761;A04804;A04868;A04911;A05010;A05280;A05468;A05477;A05530;A05594;A05634;A05783;A06038;A06148;A06189;A06208;A06653;A06676;A06679;A06704;A06869;A06884;A07193;…
GO:0019752	carboxylic acid metabolic process	21	443	0.969724	0.990461	A00444;A00707;A01397;A01878;A02210;A03125;A03885;A04327;A05499;A05972;A06226;A06703;A06720;A07233;A07924;A07926;A08112;A08543;A11016;A11593;A12261
GO:0051234	establishment of localization	90	1575	0.969974	0.990461	A00076;A00221;A00309;A00367;A00445;A00461;A00534;A00804;A00859;A00964;A01057;A01394;A01396;A01397;A01420;A01501;A01711;A01734;A01855;A02086;A02131;A02155;A02601;A02604;A02607;A03318;A03336;A03354;A03361;A03486;A03517;A03546;A03885;A03930;A04761;A04804;A04868;A04911;A05010;A05280;A05468;A05477;A05530;A05594;A05634;A05783;A06038;A06148;A06189;A06208;A06653;A06676;A06679;A06704;A06869;A06884;A07193;…
GO:0043436	oxoacid metabolic process	21	444	0.970566	0.990461	A00444;A00707;A01397;A01878;A02210;A03125;A03885;A04327;A05499;A05972;A06226;A06703;A06720;A07233;A07924;A07926;A08112;A08543;A11016;A11593;A12261
GO:0009064	glutamine family amino acid metabolic process	1	51	0.971381	0.990461	A04327
GO:0016053	organic acid biosynthetic process	7	187	0.972023	0.990461	A00707;A01397;A03125;A03885;A05499;A06720;A12261
GO:0046394	carboxylic acid biosynthetic process	7	187	0.972023	0.990461	A00707;A01397;A03125;A03885;A05499;A06720;A12261
GO:0006082	organic acid metabolic process	21	446	0.972188	0.990461	A00444;A00707;A01397;A01878;A02210;A03125;A03885;A04327;A05499;A05972;A06226;A06703;A06720;A07233;A07924;A07926;A08112;A08543;A11016;A11593;A12261
GO:0033692	cellular polysaccharide biosynthetic process	4	128	0.976178	0.990461	A03885;A12273;A12329;A12486
GO:0006520	cellular amino acid metabolic process	11	269	0.97628	0.990461	A01397;A03125;A03885;A04327;A05499;A05972;A06720;A08112;A08543;A11016;A12261
GO:1901605	alpha-amino acid metabolic process	5	150	0.976617	0.990461	A01397;A03125;A03885;A04327;A06720
GO:0000271	polysaccharide biosynthetic process	4	129	0.97733	0.990461	A03885;A12273;A12329;A12486
GO:0044403	symbiosis, encompassing mutualism through parasitism	3	108	0.97929	0.990461	A00859;A06148;A12194
GO:0044419	interspecies interaction between organisms	3	108	0.97929	0.990461	A00859;A06148;A12194
GO:0007264	small GTPase mediated signal transduction	2	85	0.981041	0.990548	A07720;A11416
GO:0007154	cell communication	10	257	0.981859	0.990548	A00952;A01057;A02155;A03800;A06614;A07720;A09652;A11416;A12194;A12386
GO:0007165	signal transduction	9	243	0.985477	0.991373	A01057;A02155;A03800;A06614;A07720;A09652;A11416;A12194;A12386
GO:0044255	cellular lipid metabolic process	19	436	0.987255	0.991373	A00444;A00707;A01490;A02210;A02604;A04215;A04920;A06226;A06703;A06869;A07902;A07924;A08363;A08696;A10015;A11593;A12273;A12329;A12486
GO:0023052	signaling	9	247	0.987646	0.991373	A01057;A02155;A03800;A06614;A07720;A09652;A11416;A12194;A12386
GO:0044700	single organism signaling	9	247	0.987646	0.991373	A01057;A02155;A03800;A06614;A07720;A09652;A11416;A12194;A12386
GO:0055085	transmembrane transport	45	959	0.997984	1	A00076;A00309;A00367;A00445;A01057;A01394;A01396;A01420;A01711;A01734;A01855;A02086;A02601;A02607;A03354;A03361;A03930;A04804;A05010;A05280;A05468;A05477;A05594;A05783;A06038;A06189;A06208;A06676;A06704;A07907;A07911;A07921;A07922;A07942;A08672;A09010;A09159;A10234;A10409;A11204;A11596;A12215;A12270;A12345;A12386
GO:0035556	intracellular signal transduction	2	138	0.999305	1	A07720;A11416
GO:0008150	biological_process	448	6681	1	1	A00003;A00004;A00005;A00012;A00013;A00014;A00035;A00037;A00041;A00042;A00043;A00044;A00057;A00061;A00076;A00077;A00079;A00080;A00081;A00118;A00128;A00212;A00221;A00309;A00367;A00405;A00440;A00442;A00443;A00444;A00445;A00448;A00450;A00452;A00455;A00457;A00461;A00495;A00534;A00610;A00707;A00761;A00804;A00806;A00859;A00952;A00964;A00970;A01057;A01234;A01345;A01381;A01389;A01394;A01396;A01397;A01400;…

## Sheet: molecular function
GO ID	Description	out (540)	All (7567)	pvalue	p.adjust	Genes
GO:0003964	RNA-directed DNA polymerase activity	19	27	1.57544e-16	3.48957e-14	A00044;A00077;A00079;A00080;A02226;A03320;A06715;A07209;A11501;A12219;A12227;A12228;A12256;A12281;A12301;A12326;A12375;A12394;A12408
GO:0004523	RNA-DNA hybrid ribonuclease activity	18	24	1.58257e-16	3.48957e-14	A00077;A00079;A00080;A02226;A03320;A03335;A04878;A06679;A06715;A11501;A12219;A12228;A12300;A12302;A12307;A12323;A12326;A12351
GO:0016891	endoribonuclease activity, producing 5'-phosphomonoesters	20	36	2.0794e-14	3.05672e-12	A00077;A00079;A00080;A02226;A03320;A03335;A04878;A06679;A06715;A06727;A11501;A12219;A12228;A12300;A12302;A12307;A12323;A12326;A12351;A12368
GO:0004521	endoribonuclease activity	21	43	1.37173e-13	1.51233e-11	A00077;A00079;A00080;A02226;A03320;A03335;A04878;A06679;A06715;A06727;A11501;A12219;A12228;A12300;A12302;A12307;A12323;A12326;A12351;A12360;A12368
GO:0016893	endonuclease activity, active with either ribo- or deoxyribonucleic acids and producing 5'-phosphomonoesters	20	45	4.89936e-12	4.32124e-10	A00077;A00079;A00080;A02226;A03320;A03335;A04878;A06679;A06715;A06727;A11501;A12219;A12228;A12300;A12302;A12307;A12323;A12326;A12351;A12368
GO:0004540	ribonuclease activity	21	51	8.67233e-12	6.37416e-10	A00077;A00079;A00080;A02226;A03320;A03335;A04878;A06679;A06715;A06727;A11501;A12219;A12228;A12300;A12302;A12307;A12323;A12326;A12351;A12360;A12368
GO:0004518	nuclease activity	32	119	2.36582e-11	1.49047e-09	A00077;A00079;A00080;A02062;A02131;A02155;A02226;A03320;A03335;A04878;A06676;A06679;A06715;A06727;A07373;A08640;A09732;A11501;A12194;A12219;A12222;A12228;A12251;A12300;A12302;A12307;A12323;A12326;A12351;A12360;A12368;A12386
GO:0004799	thymidylate synthase activity	9	10	4.22497e-10	2.06495e-08	A00005;A01612;A03597;A06424;A06706;A07934;A09588;A10260;A11693
GO:0042083	5,10-methylenetetrahydrofolate-dependent methyltransferase activity	9	10	4.22497e-10	2.06495e-08	A00005;A01612;A03597;A06424;A06706;A07934;A09588;A10260;A11693
GO:0004519	endonuclease activity	21	61	4.68244e-10	2.06495e-08	A00077;A00079;A00080;A02226;A03320;A03335;A04878;A06679;A06715;A06727;A11501;A12219;A12228;A12300;A12302;A12307;A12323;A12326;A12351;A12360;A12368
GO:0034061	DNA polymerase activity	21	62	6.61661e-10	2.65266e-08	A00044;A00077;A00079;A00080;A01816;A02226;A03320;A06715;A07209;A11501;A12219;A12227;A12228;A12251;A12256;A12281;A12301;A12326;A12375;A12394;A12408
GO:0016772	transferase activity, transferring phosphorus-containing groups	70	528	1.73335e-07	6.37005e-06	A00003;A00004;A00044;A00061;A00077;A00079;A00080;A01501;A01816;A02055;A02069;A02124;A02176;A02226;A03319;A03320;A03486;A04219;A04493;A04796;A04892;A04911;A05480;A05640;A06425;A06595;A06679;A06690;A06702;A06715;A06727;A06884;A07209;A07367;A07372;A07934;A08870;A09184;A09185;A09366;A09477;A10260;A10606;A11123;A11471;A11489;A11501;A11582;A12189;A12192;A12215;A12219;A12227;A12228;A12251;A12256;A12258;…
GO:0016779	nucleotidyltransferase activity	24	138	3.59334e-05	0.00121897	A00044;A00077;A00079;A00080;A01816;A02226;A03320;A06690;A06715;A07209;A08870;A11489;A11501;A12219;A12227;A12228;A12251;A12256;A12281;A12301;A12326;A12375;A12394;A12408
GO:0004527	exonuclease activity	11	38	4.50394e-05	0.00141874	A02062;A02131;A02155;A06676;A07373;A08640;A09732;A12194;A12222;A12251;A12386
GO:0008965	phosphoenolpyruvate-protein phosphotransferase activity	5	8	8.49206e-05	0.00249667	A01501;A03486;A07372;A07934;A10260
GO:0016788	hydrolase activity, acting on ester bonds	46	372	0.000146408	0.00403536	A00077;A00079;A00080;A00707;A01490;A02062;A02131;A02155;A02211;A02226;A02604;A03320;A03335;A04878;A04903;A04911;A04916;A06676;A06679;A06715;A06727;A06869;A06884;A07373;A08640;A09732;A10384;A10759;A11123;A11501;A11560;A12194;A12219;A12222;A12228;A12251;A12300;A12302;A12307;A12323;A12326;A12351;A12360;A12368;A12386;A12400
GO:0005515	protein binding	119	1249	0.000314978	0.00817091	A00057;A00072;A00367;A00454;A00455;A00457;A00461;A00544;A00804;A01207;A01230;A01275;A01436;A01501;A01737;A01801;A01939;A02053;A02065;A02076;A02080;A02131;A02155;A02174;A02202;A02229;A02317;A02604;A02756;A03165;A03182;A03190;A03199;A03318;A03330;A03331;A03374;A03486;A03517;A03518;A04213;A04327;A04340;A04475;A04794;A04863;A04868;A04869;A04881;A04910;A04986;A05093;A05273;A05429;A06247;A06260;A06614;…
GO:0003941	L-serine ammonia-lyase activity	3	3	0.000361548	0.00885792	A00013;A04375;A11283
GO:0003723	RNA binding	35	280	0.000745705	0.0173082	A00044;A00076;A00077;A00079;A00080;A00804;A00964;A01207;A02226;A03320;A04274;A06679;A06715;A06727;A06788;A07209;A08323;A08871;A09033;A11501;A12219;A12227;A12228;A12256;A12281;A12301;A12326;A12333;A12368;A12375;A12394;A12400;A12408;A12451;A12473
GO:0016740	transferase activity	108	1161	0.00151578	0.0334231	A00003;A00004;A00005;A00035;A00044;A00061;A00077;A00079;A00080;A00081;A00454;A00455;A01501;A01612;A01816;A02055;A02067;A02069;A02078;A02093;A02124;A02176;A02206;A02226;A02278;A02604;A02635;A03319;A03320;A03373;A03486;A03597;A04219;A04263;A04479;A04493;A04637;A04796;A04892;A04911;A05480;A05629;A05640;A06424;A06425;A06595;A06679;A06690;A06702;A06706;A06715;A06727;A06884;A07021;A07209;A07367;A07372;…
GO:0005351	sugar:proton symporter activity	5	14	0.00211595	0.0388806	A01501;A03486;A07372;A07934;A10260
GO:0005402	cation:sugar symporter activity	5	14	0.00211595	0.0388806	A01501;A03486;A07372;A07934;A10260
GO:0015295	solute:proton symporter activity	5	14	0.00211595	0.0388806	A01501;A03486;A07372;A07934;A10260
GO:0051119	sugar transmembrane transporter activity	5	14	0.00211595	0.0388806	A01501;A03486;A07372;A07934;A10260
GO:0004020	adenylylsulfate kinase activity	6	21	0.00276131	0.0487094	A04796;A04911;A06679;A06884;A12215;A12345
GO:0016841	ammonia-lyase activity	3	5	0.00324138	0.0549787	A00013;A04375;A11283
GO:0097367	carbohydrate derivative binding	87	927	0.00362122	0.0591466	A00061;A00212;A00534;A00804;A00952;A00964;A01207;A01406;A01413;A02055;A02063;A02069;A02115;A02124;A02176;A02241;A02317;A02721;A03319;A03369;A03546;A03722;A03885;A04219;A04794;A04796;A04869;A04892;A04898;A04910;A04911;A05299;A05480;A05530;A05641;A05876;A05972;A06148;A06260;A06421;A06679;A06727;A06776;A06884;A07367;A07720;A07823;A08112;A08323;A09030;A09165;A09184;A09185;A10015;A10234;A10258;A10509;…
GO:0032553	ribonucleotide binding	85	908	0.00433335	0.0682502	A00061;A00212;A00534;A00804;A00952;A00964;A01207;A01406;A01413;A02055;A02063;A02069;A02115;A02124;A02176;A02241;A02317;A02721;A03319;A03369;A03546;A03722;A03885;A04219;A04794;A04796;A04869;A04892;A04898;A04910;A04911;A05299;A05480;A05530;A05641;A05876;A05972;A06148;A06260;A06421;A06679;A06727;A06776;A06884;A07367;A07720;A07823;A08112;A08323;A09165;A09184;A09185;A10015;A10234;A10258;A10509;A10606;…
GO:0015144	carbohydrate transmembrane transporter activity	5	17	0.0054686	0.0798425	A01501;A03486;A07372;A07934;A10260
GO:1901476	carbohydrate transporter activity	5	17	0.0054686	0.0798425	A01501;A03486;A07372;A07934;A10260
GO:0008855	exodeoxyribonuclease VII activity	6	24	0.00570296	0.0798425	A02131;A02155;A06676;A08640;A12194;A12386
GO:0001883	purine nucleoside binding	81	871	0.00636612	0.0798425	A00061;A00212;A00534;A00804;A00952;A00964;A01207;A01406;A01413;A02055;A02063;A02069;A02115;A02124;A02176;A02317;A02721;A03319;A03369;A03546;A03885;A04219;A04794;A04796;A04869;A04892;A04898;A04910;A04911;A05299;A05480;A05530;A05641;A05876;A05972;A06148;A06260;A06421;A06679;A06727;A06776;A06884;A07367;A07720;A07823;A08112;A08323;A09165;A09184;A09185;A10015;A10234;A10258;A10509;A10606;A10694;A11123;…
GO:0032549	ribonucleoside binding	81	871	0.00636612	0.0798425	A00061;A00212;A00534;A00804;A00952;A00964;A01207;A01406;A01413;A02055;A02063;A02069;A02115;A02124;A02176;A02317;A02721;A03319;A03369;A03546;A03885;A04219;A04794;A04796;A04869;A04892;A04898;A04910;A04911;A05299;A05480;A05530;A05641;A05876;A05972;A06148;A06260;A06421;A06679;A06727;A06776;A06884;A07367;A07720;A07823;A08112;A08323;A09165;A09184;A09185;A10015;A10234;A10258;A10509;A10606;A10694;A11123;…
GO:0032550	purine ribonucleoside binding	81	871	0.00636612	0.0798425	A00061;A00212;A00534;A00804;A00952;A00964;A01207;A01406;A01413;A02055;A02063;A02069;A02115;A02124;A02176;A02317;A02721;A03319;A03369;A03546;A03885;A04219;A04794;A04796;A04869;A04892;A04898;A04910;A04911;A05299;A05480;A05530;A05641;A05876;A05972;A06148;A06260;A06421;A06679;A06727;A06776;A06884;A07367;A07720;A07823;A08112;A08323;A09165;A09184;A09185;A10015;A10234;A10258;A10509;A10606;A10694;A11123;…
GO:0016787	hydrolase activity	139	1616	0.00652774	0.0798425	A00047;A00077;A00079;A00080;A00138;A00212;A00433;A00440;A00534;A00707;A00804;A00952;A00964;A01057;A01207;A01345;A01390;A01413;A01414;A01490;A01711;A02062;A02131;A02155;A02211;A02226;A02317;A02318;A02501;A02568;A02604;A02608;A02614;A02721;A03126;A03320;A03335;A03341;A03369;A03546;A03885;A04186;A04878;A04898;A04903;A04910;A04911;A04916;A04920;A05299;A05530;A05641;A05744;A05876;A06148;A06451;A06554;…
GO:0032555	purine ribonucleotide binding	81	872	0.00655592	0.0798425	A00061;A00212;A00534;A00804;A00952;A00964;A01207;A01406;A01413;A02055;A02063;A02069;A02115;A02124;A02176;A02317;A02721;A03319;A03369;A03546;A03885;A04219;A04794;A04796;A04869;A04892;A04898;A04910;A04911;A05299;A05480;A05530;A05641;A05876;A05972;A06148;A06260;A06421;A06679;A06727;A06776;A06884;A07367;A07720;A07823;A08112;A08323;A09165;A09184;A09185;A10015;A10234;A10258;A10509;A10606;A10694;A11123;…
GO:0001882	nucleoside binding	81	873	0.00675057	0.0798425	A00061;A00212;A00534;A00804;A00952;A00964;A01207;A01406;A01413;A02055;A02063;A02069;A02115;A02124;A02176;A02317;A02721;A03319;A03369;A03546;A03885;A04219;A04794;A04796;A04869;A04892;A04898;A04910;A04911;A05299;A05480;A05530;A05641;A05876;A05972;A06148;A06260;A06421;A06679;A06727;A06776;A06884;A07367;A07720;A07823;A08112;A08323;A09165;A09184;A09185;A10015;A10234;A10258;A10509;A10606;A10694;A11123;…
GO:0004529	exodeoxyribonuclease activity	6	25	0.0070609	0.0798425	A02131;A02155;A06676;A08640;A12194;A12386
GO:0016895	exodeoxyribonuclease activity, producing 5'-phosphomonoesters	6	25	0.0070609	0.0798425	A02131;A02155;A06676;A08640;A12194;A12386
GO:0005488	binding	354	4588	0.00821022	0.0905177	A00013;A00037;A00041;A00043;A00044;A00047;A00057;A00061;A00072;A00076;A00077;A00079;A00080;A00118;A00128;A00212;A00367;A00442;A00444;A00448;A00454;A00455;A00457;A00458;A00461;A00534;A00544;A00610;A00804;A00859;A00952;A00964;A01207;A01230;A01234;A01275;A01389;A01397;A01406;A01413;A01436;A01501;A01568;A01575;A01737;A01801;A01816;A01878;A01939;A01997;A02053;A02055;A02062;A02063;A02064;A02065;A02069;…
GO:0016796	exonuclease activity, active with either ribo- or deoxyribonucleic acids and producing 5'-phosphomonoesters	6	26	0.00863815	0.0929128	A02131;A02155;A06676;A08640;A12194;A12386
GO:0035639	purine ribonucleoside triphosphate binding	79	859	0.00927242	0.0973604	A00061;A00212;A00534;A00804;A00952;A00964;A01207;A01406;A01413;A02055;A02063;A02069;A02115;A02124;A02176;A02317;A02721;A03319;A03369;A03546;A03885;A04219;A04794;A04796;A04892;A04898;A04910;A04911;A05299;A05480;A05530;A05641;A05876;A05972;A06148;A06260;A06421;A06679;A06727;A06776;A06884;A07367;A07720;A07823;A08112;A08323;A09165;A09184;A09185;A10015;A10234;A10258;A10509;A10606;A10694;A11123;A11153;…
GO:0046983	protein dimerization activity	11	70	0.0101369	0.103362	A00455;A00544;A02065;A02076;A02131;A02155;A09481;A12179;A12194;A12339;A12386
GO:0017076	purine nucleotide binding	81	888	0.0103217	0.103362	A00061;A00212;A00534;A00804;A00952;A00964;A01207;A01406;A01413;A02055;A02063;A02069;A02115;A02124;A02176;A02317;A02721;A03319;A03369;A03546;A03885;A04219;A04794;A04796;A04869;A04892;A04898;A04910;A04911;A05299;A05480;A05530;A05641;A05876;A05972;A06148;A06260;A06421;A06679;A06727;A06776;A06884;A07367;A07720;A07823;A08112;A08323;A09165;A09184;A09185;A10015;A10234;A10258;A10509;A10606;A10694;A11123;…
GO:0004177	aminopeptidase activity	7	35	0.0105472	0.103362	A06614;A06693;A06698;A09643;A12027;A12275;A12321
GO:0003824	catalytic activity	367	4792	0.0110229	0.105676	A00003;A00004;A00005;A00013;A00035;A00037;A00041;A00042;A00044;A00047;A00061;A00077;A00079;A00080;A00081;A00118;A00128;A00138;A00212;A00433;A00440;A00442;A00443;A00444;A00446;A00448;A00450;A00454;A00455;A00534;A00707;A00804;A00806;A00952;A00964;A00970;A01057;A01207;A01234;A01345;A01381;A01389;A01390;A01397;A01411;A01413;A01414;A01490;A01501;A01564;A01568;A01575;A01603;A01612;A01711;A01764;A01816;…
GO:0016773	phosphotransferase activity, alcohol group as acceptor	31	288	0.0135069	0.126735	A00061;A02055;A02069;A02124;A02176;A03319;A04219;A04493;A04796;A04892;A04911;A05480;A05640;A06679;A06727;A06884;A07367;A09184;A09185;A10606;A11123;A12192;A12215;A12258;A12273;A12288;A12329;A12345;A12378;A12385;A12413
GO:0015293	symporter activity	5	21	0.0141903	0.127713	A01501;A03486;A07372;A07934;A10260
GO:0015294	solute:cation symporter activity	5	21	0.0141903	0.127713	A01501;A03486;A07372;A07934;A10260
GO:0051539	4 iron, 4 sulfur cluster binding	3	8	0.0154327	0.136116	A00013;A04375;A11283
GO:0032559	adenyl ribonucleotide binding	71	781	0.017304	0.149629	A00061;A00212;A00534;A00804;A00952;A00964;A01207;A01406;A02055;A02063;A02069;A02115;A02124;A02176;A02317;A02721;A03319;A03369;A03885;A04219;A04794;A04796;A04869;A04892;A04898;A04910;A04911;A05299;A05480;A05530;A05876;A05972;A06148;A06260;A06421;A06679;A06727;A06776;A06884;A07367;A07823;A08112;A08323;A09165;A09184;A09185;A10015;A10234;A10258;A10509;A10606;A10694;A11123;A11153;A11759;A12192;A12215;…
GO:0005524	ATP binding	69	769	0.0245565	0.208258	A00061;A00212;A00534;A00804;A00952;A00964;A01207;A01406;A02055;A02063;A02069;A02115;A02124;A02176;A02317;A02721;A03319;A03369;A03885;A04219;A04794;A04796;A04892;A04898;A04910;A04911;A05299;A05480;A05530;A05876;A05972;A06148;A06260;A06421;A06679;A06727;A06776;A06884;A07367;A07823;A08112;A08323;A09165;A09184;A09185;A10015;A10234;A10258;A10509;A10606;A10694;A11123;A11153;A11759;A12192;A12215;A12258;…
GO:0030554	adenyl nucleotide binding	71	797	0.0262439	0.218369	A00061;A00212;A00534;A00804;A00952;A00964;A01207;A01406;A02055;A02063;A02069;A02115;A02124;A02176;A02317;A02721;A03319;A03369;A03885;A04219;A04794;A04796;A04869;A04892;A04898;A04910;A04911;A05299;A05480;A05530;A05876;A05972;A06148;A06260;A06421;A06679;A06727;A06776;A06884;A07367;A07823;A08112;A08323;A09165;A09184;A09185;A10015;A10234;A10258;A10509;A10606;A10694;A11123;A11153;A11759;A12192;A12215;…
GO:0004866	endopeptidase inhibitor activity	2	4	0.0276877	0.222005	A06595;A07573
GO:0061135	endopeptidase regulator activity	2	4	0.0276877	0.222005	A06595;A07573
GO:0008408	3'-5' exonuclease activity	3	10	0.029711	0.233974	A02062;A12222;A12251
GO:0043531	ADP binding	9	62	0.0306455	0.23433	A00804;A04794;A04796;A04869;A06148;A06260;A06679;A10509;A12445
GO:0043115	precorrin-2 dehydrogenase activity	7	43	0.0309465	0.23433	A02210;A04906;A04920;A06226;A06917;A07485;A11153
GO:1901363	heterocyclic compound binding	212	2683	0.0313503	0.23433	A00037;A00041;A00043;A00044;A00057;A00061;A00076;A00077;A00079;A00080;A00118;A00212;A00442;A00444;A00448;A00455;A00534;A00610;A00804;A00859;A00952;A00964;A01207;A01234;A01389;A01397;A01406;A01413;A01575;A01816;A01997;A02055;A02062;A02063;A02064;A02069;A02115;A02124;A02159;A02176;A02206;A02210;A02226;A02241;A02317;A02721;A02785;A03319;A03320;A03335;A03352;A03369;A03546;A03722;A03885;A03930;A04217;…
GO:0097159	organic cyclic compound binding	212	2686	0.0327999	0.241079	A00037;A00041;A00043;A00044;A00057;A00061;A00076;A00077;A00079;A00080;A00118;A00212;A00442;A00444;A00448;A00455;A00534;A00610;A00804;A00859;A00952;A00964;A01207;A01234;A01389;A01397;A01406;A01413;A01575;A01816;A01997;A02055;A02062;A02063;A02064;A02069;A02115;A02124;A02159;A02176;A02206;A02210;A02226;A02241;A02317;A02721;A02785;A03319;A03320;A03335;A03352;A03369;A03546;A03722;A03885;A03930;A04217;…
GO:0030674	protein binding, bridging	5	26	0.0342141	0.24284	A02155;A06614;A09652;A12194;A12386
GO:0060090	binding, bridging	5	26	0.0342141	0.24284	A02155;A06614;A09652;A12194;A12386
GO:0003924	GTPase activity	20	182	0.0346915	0.24284	A00534;A00804;A00964;A01413;A03546;A04898;A04911;A05641;A06884;A07720;A11416;A11483;A12198;A12215;A12358;A12360;A12372;A12400;A12444;A12471
GO:0016840	carbon-nitrogen lyase activity	3	11	0.0387351	0.266909	A00013;A04375;A11283
GO:0045502	dynein binding	4	19	0.0421212	0.281123	A02131;A02155;A12194;A12386
GO:0004733	pyridoxamine-phosphate oxidase activity	2	5	0.0439853	0.281123	A02241;A03722
GO:0016149	translation release factor activity, codon specific	2	5	0.0439853	0.281123	A00076;A12451
GO:0030414	peptidase inhibitor activity	2	5	0.0439853	0.281123	A06595;A07573
GO:0061134	peptidase regulator activity	2	5	0.0439853	0.281123	A06595;A07573
GO:0004536	deoxyribonuclease activity	6	37	0.045026	0.282638	A02131;A02155;A06676;A08640;A12194;A12386
GO:0004806	triglyceride lipase activity	5	28	0.0455042	0.282638	A04903;A04916;A06869;A06884;A11560
GO:0008565	protein transporter activity	4	20	0.0497842	0.304366	A00076;A06653;A09696;A12270
GO:0016298	lipase activity	6	38	0.0503826	0.304366	A01490;A04903;A04916;A06869;A06884;A11560
GO:0005525	GTP binding	21	205	0.0586355	0.348714	A00534;A00804;A00964;A01413;A03546;A04898;A04911;A05530;A05641;A06148;A06679;A06884;A07720;A11416;A12198;A12215;A12358;A12360;A12372;A12400;A12444
GO:0032561	guanyl ribonucleotide binding	21	206	0.0611366	0.348714	A00534;A00804;A00964;A01413;A03546;A04898;A04911;A05530;A05641;A06148;A06679;A06884;A07720;A11416;A12198;A12215;A12358;A12360;A12372;A12400;A12444
GO:0008238	exopeptidase activity	7	50	0.0627588	0.348714	A06614;A06693;A06698;A09643;A12027;A12275;A12321
GO:0003873	6-phosphofructo-2-kinase activity	2	6	0.0629078	0.348714	A05480;A11123
GO:0019001	guanyl nucleotide binding	21	207	0.0637113	0.348714	A00534;A00804;A00964;A01413;A03546;A04898;A04911;A05530;A05641;A06148;A06679;A06884;A07720;A11416;A12198;A12215;A12358;A12360;A12372;A12400;A12444
GO:0017111	nucleoside-triphosphatase activity	41	455	0.0691309	0.348714	A00212;A00534;A00804;A00952;A00964;A01207;A01413;A01711;A02317;A02721;A03546;A04898;A04910;A04911;A05530;A05641;A06148;A06679;A06727;A06776;A06884;A07720;A07823;A08323;A10509;A10694;A11153;A11416;A11483;A12198;A12215;A12309;A12333;A12355;A12358;A12360;A12368;A12372;A12400;A12444;A12471
GO:0000217	DNA secondary structure binding	1	1	0.0713625	0.348714	A10759
GO:0000400	four-way junction DNA binding	1	1	0.0713625	0.348714	A10759
GO:0003726	double-stranded RNA adenosine deaminase activity	1	1	0.0713625	0.348714	A08323
GO:0004407	histone deacetylase activity	1	1	0.0713625	0.348714	A09272
GO:0004869	cysteine-type endopeptidase inhibitor activity	1	1	0.0713625	0.348714	A07573
GO:0017136	NAD-dependent histone deacetylase activity	1	1	0.0713625	0.348714	A09272
GO:0018836	alkylmercury lyase activity	1	1	0.0713625	0.348714	A02211
GO:0019213	deacetylase activity	1	1	0.0713625	0.348714	A09272
GO:0033558	protein deacetylase activity	1	1	0.0713625	0.348714	A09272
GO:0034979	NAD-dependent protein deacetylase activity	1	1	0.0713625	0.348714	A09272
GO:0043566	structure-specific DNA binding	1	1	0.0713625	0.348714	A10759
GO:0016301	kinase activity	29	307	0.0719568	0.348714	A00061;A02055;A02124;A02176;A03319;A04219;A04796;A04892;A04911;A05480;A05640;A06679;A06727;A06884;A09184;A09185;A10606;A11123;A12189;A12192;A12215;A12258;A12273;A12288;A12329;A12345;A12378;A12385;A12413
GO:0016775	phosphotransferase activity, nitrogenous group as acceptor	5	32	0.0740077	0.354754	A01501;A03486;A07372;A07934;A10260
GO:0016628	oxidoreductase activity, acting on the CH-CH group of donors, NAD or NADP as acceptor	9	74	0.0792718	0.370436	A01397;A02210;A03885;A04906;A04920;A06226;A06917;A07485;A11153
GO:0016462	pyrophosphatase activity	41	461	0.0809527	0.370436	A00212;A00534;A00804;A00952;A00964;A01207;A01413;A01711;A02317;A02721;A03546;A04898;A04910;A04911;A05530;A05641;A06148;A06679;A06727;A06776;A06884;A07720;A07823;A08323;A10509;A10694;A11153;A11416;A11483;A12198;A12215;A12309;A12333;A12355;A12358;A12360;A12368;A12372;A12400;A12444;A12471
GO:0003747	translation release factor activity	2	7	0.0839992	0.370436	A00076;A12451
GO:0004803	transposase activity	2	7	0.0839992	0.370436	A09029;A12181
GO:0008079	translation termination factor activity	2	7	0.0839992	0.370436	A00076;A12451
GO:0008443	phosphofructokinase activity	2	7	0.0839992	0.370436	A05480;A11123
GO:0010309	acireductone dioxygenase [iron(II)-requiring] activity	2	7	0.0839992	0.370436	A00443;A06702
GO:0019200	carbohydrate kinase activity	2	7	0.0839992	0.370436	A05480;A11123
GO:0003676	nucleic acid binding	104	1291	0.0898878	0.39248	A00043;A00044;A00057;A00076;A00077;A00079;A00080;A00212;A00455;A00610;A00804;A00859;A00952;A00964;A01207;A01816;A01997;A02062;A02064;A02159;A02206;A02226;A02721;A03320;A03335;A03352;A03369;A03930;A04274;A04816;A04878;A05278;A05299;A05530;A06013;A06148;A06247;A06679;A06691;A06693;A06702;A06715;A06727;A06776;A06788;A06833;A06873;A07209;A07373;A07628;A07779;A07904;A07910;A07916;A07917;A07918;A07924;…
GO:0008677	2-dehydropantoate 2-reductase activity	8	66	0.0960993	0.415488	A00037;A00118;A04611;A06226;A07902;A10015;A11632;A12261
GO:0035091	phosphatidylinositol binding	3	16	0.10109	0.427139	A02946;A08438;A10629
GO:0016818	hydrolase activity, acting on acid anhydrides, in phosphorus-containing anhydrides	41	470	0.101219	0.427139	A00212;A00534;A00804;A00952;A00964;A01207;A01413;A01711;A02317;A02721;A03546;A04898;A04910;A04911;A05530;A05641;A06148;A06679;A06727;A06776;A06884;A07720;A07823;A08323;A10509;A10694;A11153;A11416;A11483;A12198;A12215;A12309;A12333;A12355;A12358;A12360;A12368;A12372;A12400;A12444;A12471
GO:0042802	identical protein binding	7	56	0.1017	0.427139	A02131;A02155;A04869;A09523;A12194;A12386;A12445
GO:0000166	nucleotide binding	113	1424	0.10787	0.444586	A00037;A00041;A00061;A00118;A00212;A00444;A00534;A00804;A00952;A00964;A01207;A01397;A01406;A01413;A01575;A02055;A02063;A02069;A02115;A02124;A02176;A02210;A02241;A02317;A02721;A03319;A03369;A03546;A03722;A03885;A04217;A04219;A04380;A04611;A04752;A04794;A04796;A04869;A04892;A04898;A04906;A04910;A04911;A04920;A05299;A05480;A05499;A05530;A05641;A05876;A05972;A06126;A06148;A06226;A06260;A06421;A06463;…
GO:1901265	nucleoside phosphate binding	113	1424	0.10787	0.444586	A00037;A00041;A00061;A00118;A00212;A00444;A00534;A00804;A00952;A00964;A01207;A01397;A01406;A01413;A01575;A02055;A02063;A02069;A02115;A02124;A02176;A02210;A02241;A02317;A02721;A03319;A03369;A03546;A03722;A03885;A04217;A04219;A04380;A04611;A04752;A04794;A04796;A04869;A04892;A04898;A04906;A04910;A04911;A04920;A05299;A05480;A05499;A05530;A05641;A05876;A05972;A06126;A06148;A06226;A06260;A06421;A06463;…
GO:0008289	lipid binding	7	57	0.109234	0.445821	A02946;A03517;A08438;A10629;A11483;A12440;A12471
GO:0042803	protein homodimerization activity	4	26	0.110192	0.445821	A02131;A02155;A12194;A12386
GO:0004857	enzyme inhibitor activity	3	17	0.11655	0.467258	A01057;A06595;A07573
GO:0016757	transferase activity, transferring glycosyl groups	12	115	0.11763	0.467341	A00005;A02067;A02078;A02093;A06424;A08696;A09167;A09588;A10143;A11693;A11792;A12438
GO:0051287	NAD binding	13	127	0.118851	0.467976	A00444;A01397;A01575;A03885;A04380;A04611;A05499;A06703;A06720;A07186;A07902;A09272;A12358
GO:0016817	hydrolase activity, acting on acid anhydrides	41	480	0.127427	0.473078	A00212;A00534;A00804;A00952;A00964;A01207;A01413;A01711;A02317;A02721;A03546;A04898;A04910;A04911;A05530;A05641;A06148;A06679;A06727;A06776;A06884;A07720;A07823;A08323;A10509;A10694;A11153;A11416;A11483;A12198;A12215;A12309;A12333;A12355;A12358;A12360;A12368;A12372;A12400;A12444;A12471
GO:0042602	riboflavin reductase (NADPH) activity	2	9	0.131116	0.473078	A12292;A12419
GO:0003725	double-stranded RNA binding	1	2	0.137641	0.473078	A04274
GO:0004000	adenosine deaminase activity	1	2	0.137641	0.473078	A08323
GO:0004408	holocytochrome-c synthase activity	1	2	0.137641	0.473078	A11758
GO:0004417	hydroxyethylthiazole kinase activity	1	2	0.137641	0.473078	A05640
GO:0004634	phosphopyruvate hydratase activity	1	2	0.137641	0.473078	A01878
GO:0004867	serine-type endopeptidase inhibitor activity	1	2	0.137641	0.473078	A06595
GO:0008320	protein transmembrane transporter activity	1	2	0.137641	0.473078	A09696
GO:0008409	5'-3' exonuclease activity	1	2	0.137641	0.473078	A07373
GO:0008479	queuine tRNA-ribosyltransferase activity	1	2	0.137641	0.473078	A11792
GO:0008745	N-acetylmuramoyl-L-alanine amidase activity	1	2	0.137641	0.473078	A08545
GO:0015450	P-P-bond-hydrolysis-driven protein transmembrane transporter activity	1	2	0.137641	0.473078	A09696
GO:0016872	intramolecular lyase activity	1	2	0.137641	0.473078	A11225
GO:0016994	precorrin-6A reductase activity	1	2	0.137641	0.473078	A03885
GO:0003854	3-beta-hydroxy-delta5-steroid dehydrogenase activity	8	72	0.139456	0.473078	A00037;A00128;A01397;A01575;A03885;A09012;A11840;A12262
GO:0016229	steroid dehydrogenase activity	8	72	0.139456	0.473078	A00037;A00128;A01397;A01575;A03885;A09012;A11840;A12262
GO:0033764	steroid dehydrogenase activity, acting on the CH-OH group of donors, NAD or NADP as acceptor	8	72	0.139456	0.473078	A00037;A00128;A01397;A01575;A03885;A09012;A11840;A12262
GO:0003682	chromatin binding	5	39	0.142048	0.478193	A00458;A02492;A11104;A12186;A12438
GO:0005102	receptor binding	6	50	0.143476	0.47934	A02155;A06614;A09652;A12194;A12386;A12482
GO:0036094	small molecule binding	114	1461	0.148108	0.491096	A00037;A00041;A00061;A00118;A00212;A00444;A00534;A00804;A00952;A00964;A01207;A01397;A01406;A01413;A01575;A02055;A02063;A02069;A02115;A02124;A02176;A02210;A02241;A02317;A02721;A02785;A03319;A03369;A03546;A03722;A03885;A04217;A04219;A04380;A04611;A04752;A04794;A04796;A04869;A04892;A04898;A04906;A04910;A04911;A04920;A05299;A05480;A05499;A05530;A05641;A05876;A05972;A06126;A06148;A06226;A06260;A06421;…
GO:0004525	ribonuclease III activity	2	10	0.156467	0.511127	A06727;A12368
GO:0032296	double-stranded RNA-specific ribonuclease activity	2	10	0.156467	0.511127	A06727;A12368
GO:0043168	anion binding	109	1402	0.165544	0.536802	A00037;A00061;A00212;A00444;A00534;A00804;A00952;A00964;A01207;A01406;A01413;A02055;A02063;A02069;A02115;A02124;A02176;A02210;A02241;A02317;A02721;A02785;A02946;A03319;A03369;A03546;A03722;A03885;A04217;A04219;A04752;A04794;A04796;A04869;A04892;A04898;A04906;A04910;A04911;A04920;A05299;A05480;A05530;A05641;A05876;A05972;A06126;A06148;A06226;A06260;A06421;A06463;A06679;A06703;A06727;A06776;A06884;…
GO:0004672	protein kinase activity	18	198	0.171401	0.551735	A00061;A02055;A02124;A02176;A03319;A04219;A04892;A09184;A09185;A10606;A12192;A12258;A12273;A12288;A12329;A12378;A12385;A12413
GO:0015291	secondary active transmembrane transporter activity	5	42	0.177338	0.566712	A01501;A03486;A07372;A07934;A10260
GO:0016811	hydrolase activity, acting on carbon-nitrogen (but not peptide) bonds, in linear amides	2	11	0.18263	0.574157	A08545;A09272
GO:0000287	magnesium ion binding	5	43	0.189777	0.574157	A01878;A02785;A09272;A10015;A10759
GO:0003713	transcription coactivator activity	1	3	0.199197	0.574157	A04479
GO:0004399	histidinol dehydrogenase activity	1	3	0.199197	0.574157	A06720
GO:0004809	tRNA (guanine-N2-)-methyltransferase activity	1	3	0.199197	0.574157	A08871
GO:0004864	protein phosphatase inhibitor activity	1	3	0.199197	0.574157	A01057
GO:0005213	structural constituent of chorion	1	3	0.199197	0.574157	A11342
GO:0008440	inositol-1,4,5-trisphosphate 3-kinase activity	1	3	0.199197	0.574157	A06727
GO:0008556	potassium-transporting ATPase activity	1	3	0.199197	0.574157	A10509
GO:0008770	[acyl-carrier-protein] phosphodiesterase activity	1	3	0.199197	0.574157	A00707
GO:0015662	ATPase activity, coupled to transmembrane movement of ions, phosphorylative mechanism	1	3	0.199197	0.574157	A10509
GO:0019212	phosphatase inhibitor activity	1	3	0.199197	0.574157	A01057
GO:0045135	poly(beta-D-mannuronate) lyase activity	1	3	0.199197	0.574157	A07926
GO:0047547	2-methylcitrate dehydratase activity	1	3	0.199197	0.574157	A07924
GO:0051766	inositol trisphosphate kinase activity	1	3	0.199197	0.574157	A06727
GO:0016641	oxidoreductase activity, acting on the CH-NH2 group of donors, oxygen as acceptor	2	12	0.20936	0.599531	A02241;A03722
GO:0022804	active transmembrane transporter activity	10	105	0.214984	0.611663	A01501;A01711;A03486;A07372;A07823;A07934;A09696;A10260;A10509;A12215
GO:0008134	transcription factor binding	6	57	0.219256	0.619819	A00804;A02131;A02155;A12194;A12386;A12400
GO:0016702	oxidoreductase activity, acting on single donors with incorporation of molecular oxygen, incorporation of two atoms of oxygen	3	23	0.223527	0.627867	A00443;A06690;A06702
GO:0043565	sequence-specific DNA binding	10	108	0.24073	0.631609	A00057;A00610;A00859;A02064;A02159;A02206;A03352;A07779;A10290;A12242
GO:0008324	cation transmembrane transporter activity	20	236	0.241499	0.631609	A00076;A00367;A00534;A01057;A01501;A01603;A01711;A02601;A03354;A03486;A05594;A06676;A07372;A07588;A07934;A08371;A10260;A10509;A11416;A12386
GO:0098519	nucleotide phosphatase activity, acting on free nucleotides	3	24	0.242969	0.631609	A04911;A06679;A12400
GO:0004386	helicase activity	20	237	0.247426	0.631609	A00212;A00804;A00952;A00964;A01207;A02317;A02721;A05530;A06148;A06679;A06727;A06776;A08323;A10694;A11153;A12309;A12333;A12355;A12368;A12400
GO:0010181	FMN binding	4	36	0.25338	0.631609	A02241;A03722;A12292;A12419
GO:0004616	phosphogluconate dehydrogenase (decarboxylating) activity	5	48	0.256012	0.631609	A00450;A02063;A04380;A05499;A06226
GO:0000213	tRNA-intron endonuclease activity	1	4	0.256367	0.631609	A12360
GO:0003729	mRNA binding	1	4	0.256367	0.631609	A12473
GO:0004402	histone acetyltransferase activity	1	4	0.256367	0.631609	A04479
GO:0005247	voltage-gated chloride channel activity	1	4	0.256367	0.631609	A10409
GO:0005253	anion channel activity	1	4	0.256367	0.631609	A10409
GO:0005254	chloride channel activity	1	4	0.256367	0.631609	A10409
GO:0008308	voltage-gated anion channel activity	1	4	0.256367	0.631609	A10409
GO:0008810	cellulase activity	1	4	0.256367	0.631609	A06451
GO:0015108	chloride transmembrane transporter activity	1	4	0.256367	0.631609	A10409
GO:0017056	structural constituent of nuclear pore	1	4	0.256367	0.631609	A02577
GO:0030411	scytalone dehydratase activity	1	4	0.256367	0.631609	A01564
GO:0031625	ubiquitin protein ligase binding	1	4	0.256367	0.631609	A01436
GO:0034212	peptide N-acetyltransferase activity	1	4	0.256367	0.631609	A04479
GO:0044389	ubiquitin-like protein ligase binding	1	4	0.256367	0.631609	A01436
GO:0044822	poly(A) RNA binding	1	4	0.256367	0.631609	A12473
GO:0061733	peptide-lysine-N-acetyltransferase activity	1	4	0.256367	0.631609	A04479
GO:0008061	chitin binding	2	14	0.263694	0.646051	A09030;A12434
GO:0044877	macromolecular complex binding	10	112	0.276662	0.674077	A00458;A02155;A02492;A03517;A03546;A11104;A11416;A12186;A12194;A12438
GO:0004506	squalene monooxygenase activity	3	26	0.282557	0.684658	A00444;A06703;A07902
GO:0019829	cation-transporting ATPase activity	2	15	0.290951	0.696292	A01711;A10509
GO:0042625	ATPase coupled ion transmembrane transporter activity	2	15	0.290951	0.696292	A01711;A10509
GO:0000334	3-hydroxyanthranilate 3,4-dioxygenase activity	1	5	0.309463	0.696292	A06690
GO:0004470	malic enzyme activity	1	5	0.309463	0.696292	A12358
GO:0004471	malate dehydrogenase (decarboxylating) (NAD+) activity	1	5	0.309463	0.696292	A12358
GO:0008198	ferrous iron binding	1	5	0.309463	0.696292	A06089
GO:0015079	potassium ion transmembrane transporter activity	1	5	0.309463	0.696292	A10509
GO:0016855	racemase and epimerase activity, acting on amino acids and derivatives	1	5	0.309463	0.696292	A09003
GO:0017176	phosphatidylinositol N-acetylglucosaminyltransferase activity	1	5	0.309463	0.696292	A08696
GO:0019888	protein phosphatase regulator activity	1	5	0.309463	0.696292	A01057
GO:0031072	heat shock protein binding	1	5	0.309463	0.696292	A04910
GO:0036361	racemase activity, acting on amino acids and derivatives	1	5	0.309463	0.696292	A09003
GO:0046559	alpha-glucuronidase activity	1	5	0.309463	0.696292	A07834
GO:0046933	proton-transporting ATP synthase activity, rotational mechanism	1	5	0.309463	0.696292	A01711
GO:0003678	DNA helicase activity	7	79	0.333088	0.745644	A00212;A00804;A00952;A02317;A06679;A11153;A12309
GO:0005543	phospholipid binding	3	29	0.342719	0.746318	A02946;A08438;A10629
GO:0016846	carbon-sulfur lyase activity	3	29	0.342719	0.746318	A04902;A04915;A11758
GO:0004455	ketol-acid reductoisomerase activity	2	17	0.344944	0.746318	A05499;A12261
GO:0016615	malate dehydrogenase activity	2	17	0.344944	0.746318	A11593;A12358
GO:0016651	oxidoreductase activity, acting on NAD(P)H	2	17	0.344944	0.746318	A02477;A06414
GO:0003746	translation elongation factor activity	1	6	0.358774	0.746318	A09033
GO:0004549	tRNA-specific ribonuclease activity	1	6	0.358774	0.746318	A12360
GO:0005199	structural constituent of cell wall	1	6	0.358774	0.746318	A05022
GO:0005244	voltage-gated ion channel activity	1	6	0.358774	0.746318	A10409
GO:0008121	ubiquinol-cytochrome-c reductase activity	1	6	0.358774	0.746318	A01603
GO:0016681	oxidoreductase activity, acting on diphenols and related substances as donors, cytochrome as acceptor	1	6	0.358774	0.746318	A01603
GO:0016892	endoribonuclease activity, producing 3'-phosphomonoesters	1	6	0.358774	0.746318	A12360
GO:0016894	endonuclease activity, active with either ribo- or deoxyribonucleic acids and producing 3'-phosphomonoesters	1	6	0.358774	0.746318	A12360
GO:0022832	voltage-gated channel activity	1	6	0.358774	0.746318	A10409
GO:0070402	NADPH binding	1	6	0.358774	0.746318	A03885
GO:0008017	microtubule binding	3	30	0.362748	0.747531	A02155;A03517;A12194
GO:0016646	oxidoreductase activity, acting on the CH-NH group of donors, NAD or NADP as acceptor	3	30	0.362748	0.747531	A03125;A12292;A12419
GO:0051536	iron-sulfur cluster binding	5	56	0.370266	0.75596	A00013;A00964;A01568;A04375;A11283
GO:0051540	metal cluster binding	5	56	0.370266	0.75596	A00013;A00964;A01568;A04375;A11283
GO:0016627	oxidoreductase activity, acting on the CH-CH group of donors	11	137	0.387579	0.78597	A01397;A02210;A03885;A04906;A04920;A06226;A06917;A07485;A10753;A11153;A12479
GO:0046873	metal ion transmembrane transporter activity	10	124	0.391633	0.78597	A00076;A00367;A00534;A01057;A02601;A03354;A06676;A07588;A10509;A11416
GO:0015631	tubulin binding	3	32	0.402464	0.78597	A02155;A03517;A12194
GO:0003697	single-stranded DNA binding	1	7	0.40457	0.78597	A00952
GO:0003954	NADH dehydrogenase activity	1	7	0.40457	0.78597	A02477
GO:0008137	NADH dehydrogenase (ubiquinone) activity	1	7	0.40457	0.78597	A02477
GO:0019208	phosphatase regulator activity	1	7	0.40457	0.78597	A01057
GO:0022884	macromolecule transmembrane transporter activity	1	7	0.40457	0.78597	A09696
GO:0031419	cobalamin binding	1	7	0.40457	0.78597	A02785
GO:0050136	NADH dehydrogenase (quinone) activity	1	7	0.40457	0.78597	A02477
GO:0070403	NAD+ binding	1	7	0.40457	0.78597	A09272
GO:0008175	tRNA methyltransferase activity	3	33	0.422065	0.811234	A02635;A07588;A08871
GO:0016746	transferase activity, transferring acyl groups	16	209	0.422563	0.811234	A00081;A00455;A02278;A02604;A03373;A04263;A04479;A04637;A07021;A07936;A09467;A09775;A10263;A10916;A10954;A11661
GO:0045735	nutrient reservoir activity	2	20	0.423093	0.811234	A04894;A06690
GO:0052689	carboxylic ester hydrolase activity	5	60	0.428172	0.81742	A04903;A04916;A06869;A06884;A11560
GO:0015399	primary active transmembrane transporter activity	5	61	0.442516	0.826793	A01711;A07823;A09696;A10509;A12215
GO:0015405	P-P-bond-hydrolysis-driven transmembrane transporter activity	5	61	0.442516	0.826793	A01711;A07823;A09696;A10509;A12215
GO:0000772	mating pheromone activity	1	8	0.447101	0.826793	A12482
GO:0004127	cytidylate kinase activity	1	8	0.447101	0.826793	A04796
GO:0005186	pheromone activity	1	8	0.447101	0.826793	A12482
GO:0016426	tRNA (adenine) methyltransferase activity	1	8	0.447101	0.826793	A07588
GO:0016429	tRNA (adenine-N1-)-methyltransferase activity	1	8	0.447101	0.826793	A07588
GO:0022836	gated channel activity	2	21	0.448081	0.826793	A07588;A10409
GO:0022890	inorganic cation transmembrane transporter activity	15	201	0.467679	0.851537	A00076;A00367;A00534;A01057;A01603;A01711;A02601;A03354;A05594;A06676;A07588;A08371;A10509;A11416;A12386
GO:0005198	structural molecule activity	16	215	0.468679	0.851537	A00077;A00495;A01737;A02155;A02226;A02577;A03318;A03320;A05022;A06715;A08640;A09273;A11342;A11501;A12194;A12386
GO:0030976	thiamine pyrophosphate binding	2	22	0.472447	0.851537	A02785;A09272
GO:0015078	hydrogen ion transmembrane transporter activity	6	77	0.47372	0.851537	A00076;A01603;A01711;A05594;A08371;A12386
GO:0004620	phospholipase activity	1	9	0.486599	0.851537	A01490
GO:0008375	acetylglucosaminyltransferase activity	1	9	0.486599	0.851537	A08696
GO:0008430	selenium binding	1	9	0.486599	0.851537	A07588
GO:0016655	oxidoreductase activity, acting on NAD(P)H, quinone or similar compound as acceptor	1	9	0.486599	0.851537	A02477
GO:0016708	oxidoreductase activity, acting on paired donors, with incorporation or reduction of molecular oxygen, NAD(P)H as one donor, and incorporation of two atoms of oxygen into one donor	1	9	0.486599	0.851537	A01568
GO:0019900	kinase binding	1	9	0.486599	0.851537	A04868
GO:0019901	protein kinase binding	1	9	0.486599	0.851537	A04868
GO:0000989	transcription factor activity, transcription factor binding	4	51	0.498562	0.851537	A00221;A04479;A06537;A07588
GO:0003712	transcription cofactor activity	4	51	0.498562	0.851537	A00221;A04479;A06537;A07588
GO:0008026	ATP-dependent helicase activity	7	93	0.499116	0.851537	A00212;A05530;A06148;A06727;A10694;A12355;A12368
GO:0070035	purine NTP-dependent helicase activity	7	93	0.499116	0.851537	A00212;A05530;A06148;A06727;A10694;A12355;A12368
GO:0051213	dioxygenase activity	5	66	0.51262	0.851537	A00443;A01568;A06690;A06702;A07629
GO:0001076	transcription factor activity, RNA polymerase II transcription factor binding	3	38	0.516105	0.851537	A00221;A06537;A07588
GO:0001104	RNA polymerase II transcription cofactor activity	3	38	0.516105	0.851537	A00221;A06537;A07588
GO:0016887	ATPase activity	20	278	0.519492	0.851537	A00212;A00534;A00804;A00964;A01711;A04898;A04910;A04911;A05530;A06148;A06679;A06727;A06884;A07823;A10509;A10694;A12215;A12355;A12368;A12400
GO:0004930	G-protein coupled receptor activity	1	10	0.52328	0.851537	A03800
GO:0005047	signal recognition particle binding	1	10	0.52328	0.851537	A03546
GO:0005217	intracellular ligand-gated ion channel activity	1	10	0.52328	0.851537	A07588
GO:0005219	ryanodine-sensitive calcium-release channel activity	1	10	0.52328	0.851537	A07588
GO:0005262	calcium channel activity	1	10	0.52328	0.851537	A07588
GO:0008239	dipeptidyl-peptidase activity	1	10	0.52328	0.851537	A06693
GO:0015085	calcium ion transmembrane transporter activity	1	10	0.52328	0.851537	A07588
GO:0015278	calcium-release channel activity	1	10	0.52328	0.851537	A07588
GO:0016837	carbon-oxygen lyase activity, acting on polysaccharides	1	10	0.52328	0.851537	A07926
GO:0019201	nucleotide kinase activity	1	10	0.52328	0.851537	A04796
GO:0036442	hydrogen-exporting ATPase activity	1	10	0.52328	0.851537	A01711
GO:0046961	proton-transporting ATPase activity, rotational mechanism	1	10	0.52328	0.851537	A01711
GO:0099604	ligand-gated calcium channel activity	1	10	0.52328	0.851537	A07588
GO:0004190	aspartic-type endopeptidase activity	3	39	0.53393	0.859354	A01057;A07588;A11153
GO:0008135	translation factor activity, RNA binding	3	39	0.53393	0.859354	A00076;A09033;A12451
GO:0070001	aspartic-type peptidase activity	3	39	0.53393	0.859354	A01057;A07588;A11153
GO:0008839	4-hydroxy-tetrahydrodipicolinate reductase	2	25	0.541475	0.865183	A01397;A03885
GO:0047746	chlorophyllase activity	2	25	0.541475	0.865183	A04903;A04916
GO:0015077	monovalent inorganic cation transmembrane transporter activity	7	97	0.544648	0.867112	A00076;A01603;A01711;A05594;A08371;A10509;A12386
GO:0016798	hydrolase activity, acting on glycosyl bonds	18	254	0.54875	0.870499	A02501;A02608;A02614;A03341;A05744;A06451;A07834;A07925;A08656;A09012;A09030;A12184;A12202;A12423;A12434;A12447;A12465;A12474
GO:0016836	hydro-lyase activity	3	40	0.551377	0.871532	A01564;A01878;A07924
GO:0016679	oxidoreductase activity, acting on diphenols and related substances as donors	1	11	0.557345	0.871592	A01603
GO:0016742	hydroxymethyl-, formyl- and related transferase activity	1	11	0.557345	0.871592	A05629
GO:0019239	deaminase activity	1	11	0.557345	0.871592	A08323
GO:0042623	ATPase activity, coupled	11	157	0.570906	0.8775	A00212;A01711;A05530;A06148;A06727;A07823;A10509;A10694;A12215;A12355;A12368
GO:0016791	phosphatase activity	5	71	0.578843	0.8775	A02211;A04911;A06679;A11123;A12400
GO:0003724	RNA helicase activity	6	86	0.583717	0.8775	A00804;A00964;A01207;A06679;A12333;A12400
GO:0016423	tRNA (guanine) methyltransferase activity	2	27	0.583891	0.8775	A02635;A08871
GO:0030234	enzyme regulator activity	3	42	0.585083	0.8775	A01057;A06595;A07573
GO:0022892	substrate-specific transporter activity	27	388	0.585452	0.8775	A00076;A00367;A00534;A01057;A01501;A01603;A01711;A02601;A03354;A03486;A05468;A05594;A06189;A06208;A06653;A06676;A07372;A07588;A07934;A08371;A09696;A10260;A10409;A10509;A11416;A12270;A12386
GO:0004129	cytochrome-c oxidase activity	1	12	0.58898	0.8775	A08371
GO:0008716	D-alanine-D-alanine ligase activity	1	12	0.58898	0.8775	A10234
GO:0008924	malate dehydrogenase (quinone) activity	1	12	0.58898	0.8775	A11593
GO:0015002	heme-copper terminal oxidase activity	1	12	0.58898	0.8775	A08371
GO:0016675	oxidoreductase activity, acting on a heme group of donors	1	12	0.58898	0.8775	A08371
GO:0016676	oxidoreductase activity, acting on a heme group of donors, oxygen as acceptor	1	12	0.58898	0.8775	A08371
GO:0016901	oxidoreductase activity, acting on the CH-OH group of donors, quinone or similar compound as acceptor	1	12	0.58898	0.8775	A11593
GO:0044769	ATPase activity, coupled to transmembrane movement of ions, rotational mechanism	1	12	0.58898	0.8775	A01711
GO:0004553	hydrolase activity, hydrolyzing O-glycosyl compounds	17	247	0.59932	0.886893	A02501;A02608;A02614;A03341;A06451;A07834;A07925;A08656;A09012;A09030;A12184;A12202;A12423;A12434;A12447;A12465;A12474
GO:0042626	ATPase activity, coupled to transmembrane movement of substances	4	58	0.601978	0.886893	A01711;A07823;A10509;A12215
GO:0043492	ATPase activity, coupled to movement of substances	4	58	0.601978	0.886893	A01711;A07823;A10509;A12215
GO:1901681	sulfur compound binding	2	28	0.603987	0.886893	A02785;A09272
GO:0016829	lyase activity	15	219	0.60534	0.886893	A00013;A00035;A01564;A01878;A02211;A04375;A04902;A04915;A07233;A07924;A07926;A08543;A11016;A11283;A11758
GO:0015075	ion transmembrane transporter activity	24	350	0.613601	0.887	A00076;A00367;A00534;A01057;A01501;A01603;A01711;A02601;A03354;A03486;A05468;A05594;A06189;A06208;A06676;A07372;A07588;A07934;A08371;A10260;A10409;A10509;A11416;A12386
GO:0016616	oxidoreductase activity, acting on the CH-OH group of donors, NAD or NADP as acceptor	28	408	0.616574	0.887	A00037;A00118;A00128;A00444;A00450;A01397;A01575;A02063;A02210;A03885;A04380;A04611;A05499;A06226;A06463;A06703;A06720;A07186;A07902;A08785;A09012;A10015;A11027;A11632;A11840;A12261;A12262;A12358
GO:0016814	hydrolase activity, acting on carbon-nitrogen (but not peptide) bonds, in cyclic amidines	1	13	0.618358	0.887	A08323
GO:0019205	nucleobase-containing compound kinase activity	1	13	0.618358	0.887	A04796
GO:0050661	NADP binding	7	104	0.619746	0.887	A00041;A00118;A03885;A06226;A06554;A11593;A12246
GO:0015093	ferrous iron transmembrane transporter activity	2	29	0.62334	0.887	A00534;A11416
GO:0016835	carbon-oxygen lyase activity	4	60	0.629059	0.887	A01564;A01878;A07924;A07926
GO:0032403	protein complex binding	4	60	0.629059	0.887	A02155;A03517;A11416;A12194
GO:0008173	RNA methyltransferase activity	3	45	0.632515	0.887	A02635;A07588;A08871
GO:0016645	oxidoreductase activity, acting on the CH-NH group of donors	3	45	0.632515	0.887	A03125;A12292;A12419
GO:0072509	divalent inorganic cation transmembrane transporter activity	3	45	0.632515	0.887	A00534;A07588;A11416
GO:0005506	iron ion binding	15	223	0.633814	0.887	A00442;A00448;A01234;A01568;A06089;A06385;A06666;A06690;A06700;A06709;A06819;A09033;A10216;A11207;A11487
GO:0070011	peptidase activity, acting on L-amino acid peptides	19	282	0.638975	0.887	A00440;A01057;A01345;A02318;A04920;A06614;A06693;A06698;A06917;A07588;A09030;A09474;A09643;A11153;A11597;A12027;A12240;A12275;A12321
GO:0004888	transmembrane signaling receptor activity	2	30	0.641953	0.887	A03800;A07588
GO:0019842	vitamin binding	2	30	0.641953	0.887	A02785;A09272
GO:0000988	transcription factor activity, protein binding	4	61	0.64215	0.887	A00221;A04479;A06537;A07588
GO:0016810	hydrolase activity, acting on carbon-nitrogen (but not peptide) bonds	4	61	0.64215	0.887	A08323;A08545;A09003;A09272
GO:0008194	UDP-glycosyltransferase activity	1	14	0.64564	0.887	A08696
GO:0015276	ligand-gated ion channel activity	1	14	0.64564	0.887	A07588
GO:0022834	ligand-gated channel activity	1	14	0.64564	0.887	A07588
GO:0008233	peptidase activity	21	314	0.656407	0.888588	A00440;A01057;A01345;A02318;A03126;A04186;A04920;A06614;A06693;A06698;A06917;A07588;A09030;A09474;A09643;A11153;A11597;A12027;A12240;A12275;A12321
GO:0005216	ion channel activity	2	31	0.659835	0.888588	A07588;A10409
GO:0005381	iron ion transmembrane transporter activity	2	31	0.659835	0.888588	A00534;A11416
GO:0022838	substrate-specific channel activity	2	31	0.659835	0.888588	A07588;A10409
GO:0099600	transmembrane receptor activity	2	31	0.659835	0.888588	A03800;A07588
GO:0022891	substrate-specific transmembrane transporter activity	25	373	0.660939	0.888588	A00076;A00367;A00534;A01057;A01501;A01603;A01711;A02601;A03354;A03486;A05468;A05594;A06189;A06208;A06676;A07372;A07588;A07934;A08371;A09696;A10260;A10409;A10509;A11416;A12386
GO:0016820	hydrolase activity, acting on acid anhydrides, catalyzing transmembrane movement of substances	4	63	0.66741	0.888588	A01711;A07823;A10509;A12215
GO:0003993	acid phosphatase activity	1	15	0.670974	0.888588	A11123
GO:0005261	cation channel activity	1	15	0.670974	0.888588	A07588
GO:0015103	inorganic anion transmembrane transporter activity	1	15	0.670974	0.888588	A10409
GO:0016854	racemase and epimerase activity	1	15	0.670974	0.888588	A09003
GO:0043021	ribonucleoprotein complex binding	1	15	0.670974	0.888588	A03546
GO:0004252	serine-type endopeptidase activity	2	32	0.676993	0.891205	A06693;A09030
GO:0019899	enzyme binding	2	32	0.676993	0.891205	A01436;A04868
GO:0016758	transferase activity, transferring hexosyl groups	4	64	0.679573	0.89194	A02067;A02078;A02093;A08696
GO:0016709	oxidoreductase activity, acting on paired donors, with incorporation or reduction of molecular oxygen, NAD(P)H as one donor, and incorporation of one atom of oxygen	6	96	0.690533	0.896794	A00444;A06226;A06703;A07902;A11593;A12246
GO:0046906	tetrapyrrole binding	14	217	0.693107	0.896794	A00442;A00448;A01234;A01389;A02785;A06385;A06666;A06700;A06709;A06819;A09033;A10216;A11207;A11487
GO:0005507	copper ion binding	2	33	0.69344	0.896794	A06784;A09272
GO:0015267	channel activity	2	33	0.69344	0.896794	A07588;A10409
GO:0022803	passive transmembrane transporter activity	2	33	0.69344	0.896794	A07588;A10409
GO:0003677	DNA binding	61	902	0.699279	0.901702	A00043;A00057;A00212;A00455;A00610;A00804;A00859;A00952;A01816;A01997;A02064;A02159;A02206;A02721;A03352;A03369;A03930;A04816;A05278;A05299;A06013;A06148;A06247;A06691;A06693;A06702;A06715;A06727;A06873;A07373;A07628;A07779;A07904;A07910;A07916;A07917;A07918;A07924;A08265;A08534;A09029;A09774;A10258;A10290;A10694;A10759;A11206;A11267;A11372;A11397;A11598;A12181;A12219;A12242;A12251;A12340;A12345;…
GO:0004175	endopeptidase activity	8	128	0.702666	0.902599	A01057;A02318;A04920;A06693;A06917;A07588;A09030;A11153
GO:0008236	serine-type peptidase activity	9	144	0.708701	0.902599	A00440;A01345;A06693;A06698;A09030;A09474;A11597;A12275;A12321
GO:0017171	serine hydrolase activity	9	144	0.708701	0.902599	A00440;A01345;A06693;A06698;A09030;A09474;A11597;A12275;A12321
GO:0016614	oxidoreductase activity, acting on CH-OH group of donors	30	456	0.710392	0.902599	A00037;A00118;A00128;A00444;A00450;A01397;A01575;A02063;A02210;A03885;A04380;A04611;A05499;A06226;A06463;A06703;A06720;A07151;A07186;A07902;A08785;A09012;A10015;A11027;A11593;A11632;A11840;A12261;A12262;A12358
GO:0004488	methylenetetrahydrofolate dehydrogenase (NADP+) activity	1	17	0.716349	0.902599	A03125
GO:0015035	protein disulfide oxidoreductase activity	1	17	0.716349	0.902599	A03129
GO:0015036	disulfide oxidoreductase activity	1	17	0.716349	0.902599	A03129
GO:0016763	transferase activity, transferring pentosyl groups	1	17	0.716349	0.902599	A11792
GO:0003887	DNA-directed DNA polymerase activity	2	35	0.724257	0.909964	A01816;A12251
GO:0016620	oxidoreductase activity, acting on the aldehyde or oxo group of donors, NAD or NADP as acceptor	3	52	0.728006	0.912076	A01397;A01575;A03885
GO:0016741	transferase activity, transferring one-carbon groups	14	223	0.730981	0.913208	A00005;A01612;A02206;A02635;A03597;A05629;A06424;A06706;A07588;A07934;A08871;A09588;A10260;A11693
GO:0008092	cytoskeletal protein binding	4	69	0.735684	0.91399	A02155;A03517;A09004;A12194
GO:0008234	cysteine-type peptidase activity	1	18	0.736636	0.91399	A12240
GO:0008168	methyltransferase activity	13	209	0.737824	0.91399	A00005;A01612;A02206;A02635;A03597;A06424;A06706;A07588;A07934;A08871;A09588;A10260;A11693
GO:0020037	heme binding	13	210	0.743935	0.917968	A00442;A00448;A01234;A01389;A06385;A06666;A06700;A06709;A06819;A09033;A10216;A11207;A11487
GO:0042578	phosphoric ester hydrolase activity	6	102	0.745199	0.917968	A00707;A02211;A04911;A06679;A11123;A12400
GO:0016701	oxidoreductase activity, acting on single donors with incorporation of molecular oxygen	3	55	0.762516	0.936684	A00443;A06690;A06702
GO:0016831	carboxy-lyase activity	2	38	0.765546	0.937793	A07233;A08543
GO:0008374	O-acyltransferase activity	1	20	0.772969	0.941656	A02604
GO:0051537	2 iron, 2 sulfur cluster binding	1	20	0.772969	0.941656	A01568
GO:0050662	coenzyme binding	46	710	0.783701	0.9521	A00037;A00041;A00118;A00128;A00444;A01397;A01575;A02063;A02115;A02210;A02241;A02446;A02785;A03125;A03722;A03885;A03928;A04217;A04380;A04611;A04752;A04906;A04920;A04970;A05499;A06126;A06226;A06463;A06554;A06703;A06720;A06829;A06917;A07186;A07902;A07914;A09272;A10015;A11027;A11593;A11840;A12246;A12261;A12292;A12358;A12419
GO:0003684	damaged DNA binding	1	21	0.789214	0.956163	A02721
GO:0051082	unfolded protein binding	2	41	0.801359	0.968217	A04910;A09523
GO:0046915	transition metal ion transmembrane transporter activity	2	44	0.832235	0.995633	A00534;A11416
GO:0008176	tRNA (guanine-N7-)-methyltransferase activity	1	25	0.843386	0.995633	A02635
GO:0031683	G-protein beta/gamma-subunit complex binding	1	25	0.843386	0.995633	A11416
GO:0016903	oxidoreductase activity, acting on the aldehyde or oxo group of donors	3	64	0.845142	0.995633	A01397;A01575;A03885
GO:0016638	oxidoreductase activity, acting on the CH-NH2 group of donors	2	46	0.850345	0.995633	A02241;A03722
GO:0003857	3-hydroxyacyl-CoA dehydrogenase activity	4	83	0.853151	0.995633	A00444;A02210;A06226;A06703
GO:0003779	actin binding	1	26	0.8546	0.995633	A09004
GO:0004222	metalloendopeptidase activity	1	26	0.8546	0.995633	A02318
GO:0008170	N-methyltransferase activity	1	26	0.8546	0.995633	A08871
GO:0098772	molecular function regulator	3	66	0.859704	0.995633	A01057;A06595;A07573
GO:0004719	protein-L-isoaspartate (D-aspartate) O-methyltransferase activity	1	27	0.865012	0.995633	A02635
GO:0008081	phosphoric diester hydrolase activity	1	27	0.865012	0.995633	A00707
GO:0016667	oxidoreductase activity, acting on a sulfur group of donors	1	27	0.865012	0.995633	A03129
GO:0008080	N-acetyltransferase activity	3	67	0.866526	0.995633	A04479;A09775;A11661
GO:0008757	S-adenosylmethionine-dependent methyltransferase activity	3	67	0.866526	0.995633	A02635;A07588;A08871
GO:0016407	acetyltransferase activity	4	87	0.877265	0.995633	A04479;A07021;A09775;A11661
GO:0004499	N,N-dimethylaniline monooxygenase activity	3	69	0.879298	0.995633	A06226;A11593;A12246
GO:0015171	amino acid transmembrane transporter activity	4	89	0.887984	0.995633	A05468;A05594;A06189;A06208
GO:0016209	antioxidant activity	2	51	0.888089	0.995633	A07886;A08634
GO:0010340	carboxyl-O-methyltransferase activity	1	30	0.89199	0.995633	A02635
GO:0051998	protein carboxyl O-methyltransferase activity	1	30	0.89199	0.995633	A02635
GO:0008509	anion transmembrane transporter activity	5	108	0.892922	0.995633	A05468;A05594;A06189;A06208;A10409
GO:0004497	monooxygenase activity	6	126	0.894608	0.995633	A00444;A06226;A06703;A07902;A11593;A12246
GO:0016410	N-acyltransferase activity	3	72	0.896423	0.995633	A04479;A09775;A11661
GO:0003995	acyl-CoA dehydrogenase activity	1	31	0.899729	0.995633	A12479
GO:0004812	aminoacyl-tRNA ligase activity	2	53	0.900554	0.995633	A05972;A08112
GO:0038023	signaling receptor activity	2	53	0.900554	0.995633	A03800;A07588
GO:0001071	nucleic acid binding transcription factor activity	31	531	0.904774	0.995633	A00043;A00057;A00610;A00859;A02064;A02087;A02131;A02155;A02159;A02206;A03017;A03352;A03989;A04327;A04816;A06013;A06676;A07779;A07904;A07910;A07917;A07918;A07924;A08265;A09076;A09774;A10290;A11372;A11841;A12242;A12386
GO:0003700	transcription factor activity, sequence-specific DNA binding	31	531	0.904774	0.995633	A00043;A00057;A00610;A00859;A02064;A02087;A02131;A02155;A02159;A02206;A03017;A03352;A03989;A04327;A04816;A06013;A06676;A07779;A07904;A07910;A07917;A07918;A07924;A08265;A09076;A09774;A10290;A11372;A11841;A12242;A12386
GO:0004872	receptor activity	2	54	0.90629	0.995633	A03800;A07588
GO:0016875	ligase activity, forming carbon-oxygen bonds	2	54	0.90629	0.995633	A05972;A08112
GO:0016876	ligase activity, forming aminoacyl-tRNA and related compounds	2	54	0.90629	0.995633	A05972;A08112
GO:0060089	molecular transducer activity	2	54	0.90629	0.995633	A03800;A07588
GO:0005342	organic acid transmembrane transporter activity	4	93	0.906995	0.995633	A05468;A05594;A06189;A06208
GO:0008514	organic anion transmembrane transporter activity	4	93	0.906995	0.995633	A05468;A05594;A06189;A06208
GO:0046943	carboxylic acid transmembrane transporter activity	4	93	0.906995	0.995633	A05468;A05594;A06189;A06208
GO:0016705	oxidoreductase activity, acting on paired donors, with incorporation or reduction of molecular oxygen	22	392	0.907584	0.995633	A00442;A00444;A00448;A01234;A01568;A04920;A06226;A06385;A06666;A06700;A06703;A06709;A06819;A07629;A07902;A09033;A10015;A10216;A11207;A11487;A11593;A12246
GO:0048037	cofactor binding	51	839	0.910986	0.996886	A00037;A00041;A00118;A00128;A00444;A01397;A01575;A02063;A02115;A02210;A02241;A02446;A02785;A03125;A03722;A03885;A03928;A04217;A04380;A04382;A04611;A04752;A04906;A04920;A04970;A05499;A06126;A06226;A06463;A06554;A06703;A06720;A06829;A06917;A07186;A07233;A07902;A07914;A08543;A08785;A09272;A10015;A11016;A11027;A11593;A11840;A12246;A12261;A12292;A12358;A12419
GO:0016747	transferase activity, transferring acyl groups other than amino-acyl groups	8	169	0.923189	1	A00455;A02604;A04479;A07021;A09467;A09775;A10916;A11661
GO:0016706	oxidoreductase activity, acting on paired donors, with incorporation or reduction of molecular oxygen, 2-oxoglutarate as one donor, and incorporation of one atom each of oxygen into both donors	1	36	0.930868	1	A07629
GO:0003899	DNA-directed RNA polymerase activity	1	37	0.935825	1	A08870
GO:0008237	metallopeptidase activity	1	37	0.935825	1	A02318
GO:0004842	ubiquitin-protein transferase activity	1	39	0.9447	1	A00454
GO:0019787	ubiquitin-like protein transferase activity	1	39	0.9447	1	A00454
GO:0030170	pyridoxal phosphate binding	3	85	0.948013	1	A07233;A08543;A11016
GO:0005057	receptor signaling protein activity	1	41	0.95235	1	A07588
GO:0016884	carbon-nitrogen ligase activity, with glutamine as amido-N-donor	1	42	0.955769	1	A03531
GO:0016881	acid-amino acid ligase activity	1	43	0.958943	1	A10234
GO:0016853	isomerase activity	2	70	0.964771	1	A09003;A11225
GO:0016491	oxidoreductase activity	102	1655	0.965219	1	A00037;A00041;A00042;A00118;A00128;A00442;A00443;A00444;A00446;A00448;A00450;A00970;A01234;A01381;A01389;A01397;A01568;A01575;A01603;A02063;A02115;A02210;A02241;A02446;A02477;A03125;A03129;A03341;A03722;A03885;A03928;A04217;A04380;A04611;A04752;A04774;A04815;A04906;A04920;A04970;A05499;A06089;A06126;A06226;A06260;A06360;A06385;A06414;A06463;A06554;A06666;A06687;A06689;A06690;A06700;A06702;A06703;…
GO:0003735	structural constituent of ribosome	4	114	0.967044	1	A00495;A01737;A02155;A12194
GO:0009055	electron carrier activity	1	46	0.967165	1	A08371
GO:0009378	four-way junction helicase activity	1	46	0.967165	1	A11153
GO:0016851	magnesium chelatase activity	1	46	0.967165	1	A12400
GO:0051002	ligase activity, forming nitrogen-metal bonds	1	46	0.967165	1	A12400
GO:0051003	ligase activity, forming nitrogen-metal bonds, forming coordination complexes	1	46	0.967165	1	A12400
GO:0050660	flavin adenine dinucleotide binding	17	348	0.967811	1	A00037;A00444;A02210;A04217;A04752;A04906;A04920;A06126;A06226;A06463;A06703;A06917;A07902;A10015;A11593;A12246;A12261
GO:0008831	dTDP-4-dehydrorhamnose reductase activity	1	48	0.971711	1	A03885
GO:0034062	RNA polymerase activity	1	48	0.971711	1	A08870
GO:0008276	protein methyltransferase activity	1	49	0.973742	1	A02635
GO:0004871	signal transducer activity	3	99	0.976213	1	A03800;A07588;A11416
GO:0016874	ligase activity	9	217	0.97655	1	A03531;A05972;A06629;A08112;A10015;A10234;A11267;A12400;A12487
GO:0016879	ligase activity, forming carbon-nitrogen bonds	3	100	0.977535	1	A03531;A10015;A10234
GO:0016830	carbon-carbon lyase activity	2	78	0.978743	1	A07233;A08543
GO:0005509	calcium ion binding	1	57	0.98554	1	A08634
GO:0022857	transmembrane transporter activity	40	753	0.985845	1	A00076;A00367;A00534;A01057;A01396;A01501;A01603;A01711;A02601;A02607;A03354;A03486;A05280;A05468;A05477;A05594;A05783;A06189;A06208;A06676;A07372;A07588;A07823;A07907;A07911;A07921;A07922;A07934;A07942;A08371;A08672;A09010;A09696;A10260;A10409;A10509;A11416;A12215;A12345;A12386
GO:0005215	transporter activity	44	823	0.987912	1	A00076;A00367;A00534;A01057;A01396;A01501;A01603;A01711;A02601;A02607;A03318;A03354;A03486;A05280;A05468;A05477;A05594;A05783;A06189;A06208;A06653;A06676;A07372;A07588;A07823;A07907;A07911;A07921;A07922;A07934;A07942;A08371;A08672;A09010;A09696;A10260;A10409;A10509;A11416;A11894;A12215;A12270;A12345;A12386
GO:0008762	UDP-N-acetylmuramate dehydrogenase activity	1	64	0.991425	1	A06463
GO:0043167	ion binding	175	2804	0.991456	1	A00037;A00043;A00047;A00061;A00212;A00442;A00444;A00448;A00454;A00534;A00804;A00952;A00964;A01207;A01234;A01275;A01406;A01413;A01568;A01878;A02055;A02063;A02069;A02087;A02115;A02124;A02155;A02176;A02206;A02210;A02241;A02317;A02721;A02785;A02946;A03017;A03199;A03319;A03369;A03374;A03546;A03722;A03885;A03930;A03989;A04213;A04217;A04218;A04219;A04752;A04794;A04796;A04816;A04869;A04892;A04898;A04906;…
GO:0008171	O-methyltransferase activity	1	71	0.994918	1	A02635
GO:0000981	RNA polymerase II transcription factor activity, sequence-specific DNA binding	17	410	0.996405	1	A00043;A02087;A03017;A03989;A04816;A06013;A07904;A07910;A07917;A07918;A07924;A08265;A09076;A09774;A10290;A11372;A11841
GO:0008270	zinc ion binding	48	940	0.997051	1	A00037;A00043;A00047;A00212;A00454;A01207;A01275;A02087;A02155;A02206;A03017;A03199;A03374;A03930;A03989;A04213;A04218;A04816;A06013;A06414;A06691;A06702;A06711;A06720;A06833;A06873;A07186;A07904;A07908;A07910;A07916;A07917;A07918;A07924;A07996;A08265;A08534;A09076;A09272;A09643;A09774;A10290;A11206;A11267;A11372;A11598;A11841;A11874
GO:0046914	transition metal ion binding	65	1231	0.998243	1	A00037;A00043;A00047;A00212;A00442;A00448;A00454;A01207;A01234;A01275;A01568;A02087;A02155;A02206;A03017;A03199;A03374;A03930;A03989;A04213;A04218;A04816;A06013;A06089;A06385;A06413;A06414;A06666;A06690;A06691;A06700;A06702;A06709;A06711;A06720;A06784;A06819;A06833;A06873;A07186;A07904;A07908;A07910;A07916;A07917;A07918;A07924;A07996;A08265;A08534;A09033;A09076;A09272;A09643;A09774;A10216;A10290;…
GO:0046872	metal ion binding	72	1510	0.999988	1	A00037;A00043;A00047;A00212;A00442;A00448;A00454;A01207;A01234;A01275;A01568;A01878;A02087;A02155;A02206;A02785;A03017;A03199;A03374;A03930;A03989;A04213;A04218;A04816;A06013;A06089;A06385;A06413;A06414;A06666;A06690;A06691;A06700;A06702;A06709;A06711;A06720;A06784;A06795;A06819;A06833;A06873;A07186;A07904;A07908;A07910;A07916;A07917;A07918;A07924;A07996;A08265;A08534;A08634;A09033;A09076;A09272;…
GO:0043169	cation binding	73	1535	0.999991	1	A00037;A00043;A00047;A00212;A00442;A00448;A00454;A01207;A01234;A01275;A01568;A01878;A02087;A02155;A02206;A02785;A03017;A03199;A03374;A03930;A03989;A04213;A04218;A04816;A06013;A06089;A06385;A06413;A06414;A06666;A06690;A06691;A06700;A06702;A06709;A06711;A06720;A06784;A06795;A06819;A06833;A06873;A07186;A07904;A07908;A07910;A07916;A07917;A07918;A07924;A07996;A08265;A08534;A08634;A09033;A09076;A09272;…
GO:0003674	molecular_function	540	7567	1	1	A00003;A00004;A00005;A00013;A00035;A00037;A00041;A00042;A00043;A00044;A00047;A00057;A00061;A00072;A00076;A00077;A00079;A00080;A00081;A00118;A00128;A00138;A00212;A00221;A00367;A00433;A00440;A00442;A00443;A00444;A00446;A00448;A00450;A00454;A00455;A00457;A00458;A00461;A00495;A00534;A00544;A00610;A00707;A00804;A00806;A00859;A00952;A00964;A00970;A01057;A01207;A01230;A01234;A01275;A01345;A01381;A01389;…

## Sheet: cellular components
GO ID	Description	out (195)	All (3501)	pvalue	p.adjust	Genes
GO:0031514	motile cilium	7	21	8.9042e-05	0.0114537	A02155;A03352;A06614;A06676;A12194;A12326;A12386
GO:0005929	cilium	7	22	0.000124497	0.0114537	A02155;A03352;A06614;A06676;A12194;A12326;A12386
GO:0005635	nuclear envelope	9	39	0.00021115	0.0129505	A02155;A02577;A03318;A03336;A07193;A08640;A12194;A12386;A12468
GO:0005643	nuclear pore	8	35	0.000513145	0.0236047	A02155;A02577;A03318;A03336;A07193;A08640;A12194;A12386
GO:0031967	organelle envelope	14	96	0.000718655	0.024512	A02155;A02577;A03318;A03336;A05594;A07193;A07731;A08371;A08640;A11483;A12194;A12386;A12468;A12471
GO:0031975	envelope	14	97	0.000799305	0.024512	A02155;A02577;A03318;A03336;A05594;A07193;A07731;A08371;A08640;A11483;A12194;A12386;A12468;A12471
GO:0042995	cell projection	7	32	0.00152588	0.0401087	A02155;A03352;A06614;A06676;A12194;A12326;A12386
GO:0005882	intermediate filament	5	21	0.00498214	0.0944717	A02155;A03318;A08640;A12194;A12386
GO:0045111	intermediate filament cytoskeleton	5	21	0.00498214	0.0944717	A02155;A03318;A08640;A12194;A12386
GO:0005940	septin ring	4	14	0.00600634	0.0944717	A02155;A12184;A12194;A12386
GO:0032156	septin cytoskeleton	4	14	0.00600634	0.0944717	A02155;A12184;A12194;A12386
GO:0005577	fibrinogen complex	5	22	0.0061612	0.0944717	A02155;A06614;A09652;A12194;A12386
GO:0044428	nuclear part	22	242	0.0138459	0.195973	A00014;A00221;A00452;A00454;A02155;A02577;A03318;A03336;A04429;A04479;A04933;A06537;A07193;A07588;A08640;A11342;A11711;A12192;A12194;A12340;A12386;A12468
GO:0005576	extracellular region	12	115	0.024764	0.316645	A01593;A01704;A02155;A03517;A05320;A06614;A09652;A11342;A11483;A12194;A12386;A12471
GO:0005615	extracellular space	5	31	0.0264937	0.316645	A02155;A06614;A09652;A12194;A12386
GO:0099512	supramolecular fiber	5	32	0.0300261	0.316645	A02155;A03318;A08640;A12194;A12386
GO:0099513	polymeric cytoskeletal fiber	5	32	0.0300261	0.316645	A02155;A03318;A08640;A12194;A12386
GO:0044448	cell cortex part	4	22	0.0309762	0.316645	A02155;A12184;A12194;A12386
GO:0044421	extracellular region part	6	47	0.0441326	0.40994	A01593;A02155;A06614;A09652;A12194;A12386
GO:0005938	cell cortex	4	25	0.0470756	0.40994	A02155;A12184;A12194;A12386
GO:0099568	cytoplasmic region	4	25	0.0470756	0.40994	A02155;A12184;A12194;A12386
GO:0012505	endomembrane system	13	143	0.0528963	0.40994	A00859;A02131;A02155;A02577;A03318;A03336;A03354;A03546;A07193;A08640;A12194;A12386;A12468
GO:0005751	mitochondrial respiratory chain complex IV	1	1	0.0556984	0.40994	A08371
GO:0042720	mitochondrial inner membrane peptidase complex	1	1	0.0556984	0.40994	A07731
GO:0045277	respiratory chain complex IV	1	1	0.0556984	0.40994	A08371
GO:0044430	cytoskeletal part	8	77	0.06244	0.441883	A00452;A02155;A03318;A08640;A11342;A12184;A12194;A12386
GO:0031966	mitochondrial membrane	6	55	0.0829579	0.474133	A05594;A07193;A07731;A08371;A11483;A12471
GO:0043234	protein complex	36	517	0.0845657	0.474133	A00014;A00076;A00221;A00452;A00454;A00461;A00952;A01436;A01711;A01778;A01878;A02155;A03546;A04479;A04538;A04920;A05594;A06188;A06537;A06614;A06917;A07588;A07731;A08371;A09033;A09523;A09652;A11153;A11342;A11711;A11867;A12194;A12270;A12326;A12340;A12386
GO:0005856	cytoskeleton	8	85	0.0984507	0.474133	A00452;A02155;A03318;A08640;A11342;A12184;A12194;A12386
GO:0044423	virion part	9	100	0.102418	0.474133	A00077;A02226;A03320;A04547;A04761;A06715;A06720;A08640;A11501
GO:0005740	mitochondrial envelope	6	59	0.107757	0.474133	A05594;A07193;A07731;A08371;A11483;A12471
GO:0005681	spliceosomal complex	3	21	0.108241	0.474133	A04429;A04933;A12192
GO:0098800	inner mitochondrial membrane protein complex	3	21	0.108241	0.474133	A05594;A07731;A08371
GO:0000015	phosphopyruvate hydratase complex	1	2	0.108309	0.474133	A01878
GO:0009538	photosystem I reaction center	1	2	0.108309	0.474133	A06188
GO:0017053	transcriptional repressor complex	1	2	0.108309	0.474133	A04538
GO:0033588	Elongator holoenzyme complex	1	2	0.108309	0.474133	A00952
GO:0044599	AP-5 adaptor complex	1	2	0.108309	0.474133	A11867
GO:0005783	endoplasmic reticulum	7	74	0.115458	0.474133	A00859;A02131;A02155;A03354;A03546;A12194;A12386
GO:0005741	mitochondrial outer membrane	3	22	0.120441	0.474133	A07193;A11483;A12471
GO:0031968	organelle outer membrane	3	22	0.120441	0.474133	A07193;A11483;A12471
GO:0000123	histone acetyltransferase complex	2	11	0.121976	0.474133	A04479;A11711
GO:0030119	AP-type membrane coat adaptor complex	2	11	0.121976	0.474133	A00461;A11867
GO:0031248	protein acetyltransferase complex	2	11	0.121976	0.474133	A04479;A11711
GO:1902493	acetyltransferase complex	2	11	0.121976	0.474133	A04479;A11711
GO:0019866	organelle inner membrane	4	35	0.127484	0.474133	A05594;A07731;A08371;A12468
GO:0098798	mitochondrial protein complex	3	23	0.13312	0.474133	A05594;A07731;A08371
GO:0044446	intracellular organelle part	32	474	0.13682	0.474133	A00014;A00221;A00452;A00454;A01593;A01778;A02155;A02577;A03318;A03336;A03546;A04429;A04479;A04933;A05594;A06537;A07193;A07588;A07731;A08371;A08640;A11342;A11483;A11711;A12184;A12192;A12194;A12326;A12340;A12386;A12468;A12471
GO:0019012	virion	9	107	0.139282	0.474133	A00077;A02226;A03320;A04547;A04761;A06715;A06720;A08640;A11501
GO:0019773	proteasome core complex, alpha-subunit complex	2	12	0.141217	0.474133	A04920;A06917
GO:0044422	organelle part	32	477	0.145102	0.474133	A00014;A00221;A00452;A00454;A01593;A01778;A02155;A02577;A03318;A03336;A03546;A04429;A04479;A04933;A05594;A06537;A07193;A07588;A07731;A08371;A08640;A11342;A11483;A11711;A12184;A12192;A12194;A12326;A12340;A12386;A12468;A12471
GO:0016020	membrane	112	1880	0.157911	0.474133	A00005;A00076;A00309;A00367;A00444;A00445;A00461;A00534;A00761;A00859;A01057;A01394;A01396;A01420;A01593;A01603;A01711;A01734;A01850;A01855;A02067;A02078;A02086;A02093;A02131;A02155;A02159;A02318;A02601;A02607;A02609;A02884;A03131;A03318;A03352;A03354;A03546;A03722;A03800;A03930;A04216;A04429;A04761;A04804;A04868;A05010;A05280;A05468;A05477;A05594;A05744;A05783;A06038;A06188;A06189;A06208;A06424;…
GO:0005637	nuclear inner membrane	1	3	0.158004	0.474133	A12468
GO:0005639	integral component of nuclear inner membrane	1	3	0.158004	0.474133	A12468
GO:0005829	cytosol	1	3	0.158004	0.474133	A01878
GO:0005853	eukaryotic translation elongation factor 1 complex	1	3	0.158004	0.474133	A09033
GO:0015627	type II protein secretion system complex	1	3	0.158004	0.474133	A12270
GO:0031229	intrinsic component of nuclear inner membrane	1	3	0.158004	0.474133	A12468
GO:0044445	cytosolic part	1	3	0.158004	0.474133	A01878
GO:0044453	nuclear membrane part	1	3	0.158004	0.474133	A12468
GO:0045261	proton-transporting ATP synthase complex, catalytic core F(1)	1	3	0.158004	0.474133	A01711
GO:0044455	mitochondrial membrane part	3	25	0.159762	0.474133	A05594;A07731;A08371
GO:0044429	mitochondrial part	6	67	0.167257	0.488496	A05594;A07193;A07731;A08371;A11483;A12471
GO:0030312	external encapsulating structure	2	14	0.181339	0.509585	A05022;A11342
GO:0019031	viral envelope	5	56	0.199276	0.509585	A00077;A02226;A03320;A06715;A11501
GO:0036338	viral membrane	5	56	0.199276	0.509585	A00077;A02226;A03320;A06715;A11501
GO:0005739	mitochondrion	7	86	0.200632	0.509585	A05594;A07193;A07731;A08371;A11483;A11758;A12471
GO:0071944	cell periphery	6	71	0.2013	0.509585	A02155;A05022;A11342;A12184;A12194;A12386
GO:0000808	origin recognition complex	2	15	0.201984	0.509585	A01778;A12340
GO:0009379	Holliday junction helicase complex	1	4	0.204942	0.509585	A11153
GO:0009522	photosystem I	1	4	0.204942	0.509585	A06188
GO:0031965	nuclear membrane	1	4	0.204942	0.509585	A12468
GO:0042600	chorion	1	4	0.204942	0.509585	A11342
GO:0048476	Holliday junction resolvase complex	1	4	0.204942	0.509585	A11153
GO:0045259	proton-transporting ATP synthase complex	2	17	0.243931	0.580592	A01711;A05594
GO:0072686	mitotic spindle	2	17	0.243931	0.580592	A00452;A11342
GO:0032991	macromolecular complex	42	680	0.246867	0.580592	A00014;A00076;A00221;A00452;A00454;A00461;A00495;A00952;A01436;A01711;A01737;A01765;A01778;A01878;A02155;A03546;A04429;A04479;A04538;A04920;A04933;A05594;A06188;A06537;A06614;A06917;A07588;A07731;A08371;A09033;A09523;A09652;A11153;A11342;A11711;A11867;A12192;A12194;A12270;A12326;A12340;A12386
GO:0033202	DNA helicase complex	1	5	0.249276	0.580592	A11153
GO:0070069	cytochrome complex	1	5	0.249276	0.580592	A08371
GO:0005743	mitochondrial inner membrane	3	32	0.262537	0.603835	A05594;A07731;A08371
GO:0044425	membrane part	78	1326	0.288682	0.639768	A00076;A00309;A00444;A00445;A00461;A00534;A00859;A01057;A01394;A01396;A01420;A01603;A01711;A01734;A01850;A01855;A02067;A02078;A02086;A02093;A02131;A02155;A02159;A02607;A02884;A03318;A03352;A03546;A03800;A03930;A04216;A04804;A05010;A05280;A05477;A05594;A05783;A06038;A06188;A06653;A06675;A06703;A06704;A06727;A07588;A07731;A07823;A07902;A07907;A07911;A07921;A07922;A07942;A08284;A08371;A08640;A08672;…
GO:0009277	fungal-type cell wall	1	6	0.29115	0.639768	A05022
GO:0098803	respiratory chain complex	1	6	0.29115	0.639768	A08371
GO:0098796	membrane protein complex	10	148	0.308823	0.639768	A00076;A00461;A01711;A03546;A05594;A06188;A07731;A08371;A11867;A12386
GO:0005839	proteasome core complex	2	21	0.328215	0.639768	A04920;A06917
GO:0033179	proton-transporting V-type ATPase, V0 domain	2	21	0.328215	0.639768	A00076;A12386
GO:0009521	photosystem	1	7	0.330699	0.639768	A06188
GO:0042597	periplasmic space	1	7	0.330699	0.639768	A07926
GO:0016469	proton-transporting two-sector ATPase complex	4	53	0.341457	0.639768	A00076;A01711;A05594;A12386
GO:0000778	condensed nuclear chromosome kinetochore	2	22	0.348992	0.639768	A00452;A11342
GO:0000780	condensed nuclear chromosome, centromeric region	2	22	0.348992	0.639768	A00452;A11342
GO:0000940	condensed chromosome outer kinetochore	2	22	0.348992	0.639768	A00452;A11342
GO:0000942	condensed nuclear chromosome outer kinetochore	2	22	0.348992	0.639768	A00452;A11342
GO:0042729	DASH complex	2	22	0.348992	0.639768	A00452;A11342
GO:0005737	cytoplasm	39	656	0.349953	0.639768	A00076;A00212;A00444;A00461;A00495;A00859;A01501;A01737;A01878;A02131;A02155;A03354;A03486;A03546;A04611;A05479;A05594;A06703;A07193;A07372;A07588;A07731;A07934;A08371;A08640;A09033;A09652;A10260;A10753;A11416;A11483;A11758;A11867;A12184;A12194;A12326;A12386;A12451;A12471
GO:0044427	chromosomal part	6	87	0.355675	0.639768	A00452;A01593;A01778;A11342;A12326;A12340
GO:0031461	cullin-RING ubiquitin ligase complex	3	38	0.355767	0.639768	A00014;A00454;A01436
GO:0033177	proton-transporting two-sector ATPase complex, proton-transporting domain	3	38	0.355767	0.639768	A00076;A05594;A12386
GO:0016021	integral component of membrane	69	1190	0.362569	0.639768	A00309;A00444;A00445;A00534;A00859;A01057;A01394;A01396;A01420;A01603;A01734;A01850;A01855;A02067;A02078;A02086;A02093;A02131;A02155;A02159;A02607;A02884;A03318;A03352;A03800;A03930;A04216;A04804;A05010;A05280;A05477;A05783;A06038;A06653;A06675;A06703;A06704;A06727;A07588;A07823;A07902;A07907;A07911;A07921;A07922;A07942;A08284;A08640;A08672;A08696;A09010;A09425;A09696;A10234;A10370;A10753;A11204;…
GO:0031224	intrinsic component of membrane	69	1190	0.362569	0.639768	A00309;A00444;A00445;A00534;A00859;A01057;A01394;A01396;A01420;A01603;A01734;A01850;A01855;A02067;A02078;A02086;A02093;A02131;A02155;A02159;A02607;A02884;A03318;A03352;A03800;A03930;A04216;A04804;A05010;A05280;A05477;A05783;A06038;A06653;A06675;A06703;A06704;A06727;A07588;A07823;A07902;A07907;A07911;A07921;A07922;A07942;A08284;A08640;A08672;A08696;A09010;A09425;A09696;A10234;A10370;A10753;A11204;…
GO:0005746	mitochondrial respiratory chain	1	8	0.368053	0.639768	A08371
GO:0031515	tRNA (m1A) methyltransferase complex	1	8	0.368053	0.639768	A07588
GO:0034708	methyltransferase complex	1	8	0.368053	0.639768	A07588
GO:0043527	tRNA methyltransferase complex	1	8	0.368053	0.639768	A07588
GO:0000502	proteasome complex	2	23	0.369552	0.639768	A04920;A06917
GO:0016592	mediator complex	3	39	0.371289	0.639768	A00221;A06537;A07588
GO:0000775	chromosome, centromeric region	4	56	0.380262	0.639768	A00452;A01593;A11342;A12326
GO:0000777	condensed chromosome kinetochore	2	24	0.389853	0.639768	A00452;A11342
GO:0000779	condensed chromosome, centromeric region	2	24	0.389853	0.639768	A00452;A11342
GO:0005618	cell wall	1	9	0.403332	0.639768	A05022
GO:0009579	thylakoid	1	9	0.403332	0.639768	A06188
GO:0030131	clathrin adaptor complex	1	9	0.403332	0.639768	A00461
GO:0034357	photosynthetic membrane	1	9	0.403332	0.639768	A06188
GO:0044436	thylakoid part	1	9	0.403332	0.639768	A06188
GO:0070461	SAGA-type complex	1	9	0.403332	0.639768	A11711
GO:0070469	respiratory chain	1	9	0.403332	0.639768	A08371
GO:0000151	ubiquitin ligase complex	3	42	0.417365	0.647618	A00014;A00454;A01436
GO:0044454	nuclear chromosome part	3	42	0.417365	0.647618	A00452;A11342;A12340
GO:0098687	chromosomal region	4	59	0.41884	0.647618	A00452;A01593;A11342;A12326
GO:0000794	condensed nuclear chromosome	2	26	0.429545	0.64775	A00452;A11342
GO:0000776	kinetochore	3	43	0.432495	0.64775	A00452;A11342;A12326
GO:0005785	signal recognition particle receptor complex	1	10	0.436651	0.64775	A03546
GO:0005791	rough endoplasmic reticulum	1	10	0.436651	0.64775	A03546
GO:0030867	rough endoplasmic reticulum membrane	1	10	0.436651	0.64775	A03546
GO:0044424	intracellular part	100	1768	0.440047	0.64775	A00014;A00043;A00076;A00212;A00221;A00444;A00452;A00454;A00461;A00495;A00859;A00952;A01436;A01501;A01593;A01711;A01737;A01765;A01778;A01878;A01997;A02064;A02087;A02131;A02155;A02577;A03017;A03318;A03336;A03354;A03486;A03546;A03930;A03989;A04218;A04429;A04479;A04611;A04816;A04920;A04933;A05479;A05594;A06013;A06188;A06537;A06676;A06691;A06702;A06703;A06715;A06788;A06917;A07193;A07372;A07588;A07731;…
GO:0005819	spindle	2	27	0.44888	0.655507	A00452;A11342
GO:0000228	nuclear chromosome	3	45	0.462311	0.667704	A00452;A11342;A12340
GO:0005694	chromosome	6	98	0.467203	0.667704	A00452;A01593;A01778;A11342;A12326;A12340
GO:0030118	clathrin coat	1	11	0.468119	0.667704	A00461
GO:0000276	mitochondrial proton-transporting ATP synthase complex, coupling factor F(o)	1	12	0.497837	0.699252	A05594
GO:0005664	nuclear origin of replication recognition complex	1	12	0.497837	0.699252	A12340
GO:0031090	organelle membrane	8	138	0.507202	0.707008	A03546;A05594;A07193;A07731;A08371;A11483;A12468;A12471
GO:0000793	condensed chromosome	2	31	0.522329	0.711515	A00452;A11342
GO:0033176	proton-transporting V-type ATPase complex	2	31	0.522329	0.711515	A00076;A12386
GO:0005634	nucleus	60	1076	0.523835	0.711515	A00014;A00043;A00221;A00452;A00454;A00859;A01778;A01997;A02064;A02087;A02155;A02577;A03017;A03318;A03336;A03930;A03989;A04218;A04429;A04479;A04816;A04933;A06013;A06537;A06676;A06691;A06702;A06715;A06788;A07193;A07588;A07904;A07910;A07916;A07917;A07918;A07924;A08265;A08534;A08640;A08870;A09076;A09774;A10290;A11206;A11267;A11342;A11372;A11416;A11598;A11661;A11711;A11841;A12192;A12194;A12219;A12340;…
GO:0005753	mitochondrial proton-transporting ATP synthase complex	1	13	0.525903	0.711515	A05594
GO:0005623	cell	106	1906	0.539716	0.719621	A00014;A00043;A00076;A00212;A00221;A00444;A00452;A00454;A00461;A00495;A00859;A00952;A01436;A01501;A01593;A01711;A01737;A01765;A01778;A01878;A01997;A02064;A02087;A02131;A02155;A02577;A03017;A03318;A03336;A03352;A03354;A03486;A03546;A03930;A03989;A04218;A04429;A04479;A04611;A04816;A04920;A04933;A05022;A05479;A05594;A06013;A06188;A06537;A06614;A06676;A06691;A06702;A06703;A06715;A06788;A06917;A07193;…
GO:0044464	cell part	106	1906	0.539716	0.719621	A00014;A00043;A00076;A00212;A00221;A00444;A00452;A00454;A00461;A00495;A00859;A00952;A01436;A01501;A01593;A01711;A01737;A01765;A01778;A01878;A01997;A02064;A02087;A02131;A02155;A02577;A03017;A03318;A03336;A03352;A03354;A03486;A03546;A03930;A03989;A04218;A04429;A04479;A04611;A04816;A04920;A04933;A05022;A05479;A05594;A06013;A06188;A06537;A06614;A06676;A06691;A06702;A06703;A06715;A06788;A06917;A07193;…
GO:0019867	outer membrane	3	51	0.547253	0.722238	A07193;A11483;A12471
GO:0045263	proton-transporting ATP synthase complex, coupling factor F(o)	1	14	0.552408	0.722238	A05594
GO:0019028	viral capsid	4	70	0.553454	0.722238	A04547;A04761;A06720;A08640
GO:0031981	nuclear lumen	8	145	0.564992	0.722779	A00221;A00452;A04479;A06537;A07588;A11342;A11711;A12340
GO:0000152	nuclear ubiquitin ligase complex	2	34	0.572974	0.722779	A00014;A00454
GO:0005680	anaphase-promoting complex	2	34	0.572974	0.722779	A00014;A00454
GO:0005604	basement membrane	1	15	0.577438	0.722779	A01593
GO:0017119	Golgi transport complex	1	15	0.577438	0.722779	A02155
GO:0044420	extracellular matrix component	1	15	0.577438	0.722779	A01593
GO:0098805	whole membrane	3	55	0.599357	0.742267	A07193;A11483;A12471
GO:0033178	proton-transporting two-sector ATPase complex, catalytic domain	1	16	0.601075	0.742267	A01711
GO:0015630	microtubule cytoskeleton	2	37	0.619627	0.749248	A00452;A11342
GO:0005654	nucleoplasm	5	96	0.62743	0.749248	A00221;A04479;A06537;A07588;A11711
GO:0044451	nucleoplasm part	5	96	0.62743	0.749248	A00221;A04479;A06537;A07588;A11711
GO:0043233	organelle lumen	8	154	0.634662	0.749248	A00221;A00452;A04479;A06537;A07588;A11342;A11711;A12340
GO:0070013	intracellular organelle lumen	8	154	0.634662	0.749248	A00221;A00452;A04479;A06537;A07588;A11342;A11711;A12340
GO:0043227	membrane-bounded organelle	69	1271	0.635232	0.749248	A00014;A00043;A00221;A00452;A00454;A00859;A01778;A01997;A02064;A02087;A02131;A02155;A02577;A03017;A03318;A03336;A03354;A03546;A03930;A03989;A04218;A04429;A04479;A04816;A04933;A05594;A06013;A06537;A06676;A06691;A06702;A06715;A06788;A07193;A07588;A07731;A07904;A07910;A07916;A07917;A07918;A07924;A08265;A08371;A08534;A08640;A08870;A09076;A09774;A10290;A11206;A11267;A11342;A11372;A11416;A11483;A11598;…
GO:0043231	intracellular membrane-bounded organelle	69	1271	0.635232	0.749248	A00014;A00043;A00221;A00452;A00454;A00859;A01778;A01997;A02064;A02087;A02131;A02155;A02577;A03017;A03318;A03336;A03354;A03546;A03930;A03989;A04218;A04429;A04479;A04816;A04933;A05594;A06013;A06537;A06676;A06691;A06702;A06715;A06788;A07193;A07588;A07731;A07904;A07910;A07916;A07917;A07918;A07924;A08265;A08371;A08534;A08640;A08870;A09076;A09774;A10290;A11206;A11267;A11342;A11372;A11416;A11483;A11598;…
GO:0031974	membrane-enclosed lumen	8	155	0.642021	0.752432	A00221;A00452;A04479;A06537;A07588;A11342;A11711;A12340
GO:0005622	intracellular	101	1852	0.652722	0.760132	A00014;A00043;A00076;A00212;A00221;A00444;A00452;A00454;A00461;A00495;A00859;A00952;A01436;A01501;A01593;A01711;A01737;A01765;A01778;A01878;A01997;A02064;A02087;A02131;A02155;A02577;A03017;A03318;A03336;A03354;A03486;A03546;A03930;A03989;A04218;A04429;A04479;A04611;A04816;A04920;A04933;A05479;A05594;A06013;A06188;A06537;A06676;A06691;A06702;A06703;A06715;A06788;A06917;A07193;A07372;A07588;A07731;…
GO:0031300	intrinsic component of organelle membrane	1	19	0.66438	0.764037	A12468
GO:0031301	integral component of organelle membrane	1	19	0.66438	0.764037	A12468
GO:0044444	cytoplasmic part	22	424	0.676498	0.771684	A00461;A00495;A00859;A01737;A01878;A02131;A02155;A03354;A03546;A05594;A07193;A07588;A07731;A08371;A09033;A11483;A11758;A11867;A12184;A12194;A12386;A12471
GO:0005578	proteinaceous extracellular matrix	1	20	0.683175	0.771684	A01593
GO:1990234	transferase complex	6	122	0.683611	0.771684	A00014;A00454;A01436;A04479;A07588;A11711
GO:0043232	intracellular non-membrane-bounded organelle	14	279	0.702256	0.787897	A00452;A00495;A01593;A01737;A01778;A02155;A03318;A08640;A11342;A12184;A12194;A12326;A12340;A12386
GO:1902494	catalytic complex	8	165	0.710865	0.792722	A00014;A00454;A01436;A01878;A04479;A07588;A11153;A11711
GO:0016272	prefoldin complex	1	22	0.717682	0.795503	A09523
GO:0043228	non-membrane-bounded organelle	14	285	0.732203	0.803364	A00452;A00495;A01593;A01737;A01778;A02155;A03318;A08640;A11342;A12184;A12194;A12326;A12340;A12386
GO:0031012	extracellular matrix	1	23	0.733506	0.803364	A01593
GO:0030529	intracellular ribonucleoprotein complex	8	179	0.7918	0.857007	A00495;A01737;A01765;A02155;A04429;A04933;A12192;A12194
GO:1990904	ribonucleoprotein complex	8	179	0.7918	0.857007	A00495;A01737;A01765;A02155;A04429;A04933;A12192;A12194
GO:0043226	organelle	76	1457	0.800641	0.861508	A00014;A00043;A00221;A00452;A00454;A00495;A00859;A01593;A01737;A01778;A01997;A02064;A02087;A02131;A02155;A02577;A03017;A03318;A03336;A03352;A03354;A03546;A03930;A03989;A04218;A04429;A04479;A04816;A04933;A05594;A06013;A06537;A06614;A06676;A06691;A06702;A06715;A06788;A07193;A07588;A07731;A07904;A07910;A07916;A07917;A07918;A07924;A08265;A08371;A08534;A08640;A08870;A09076;A09774;A10290;A11206;A11267;…
GO:0030117	membrane coat	2	55	0.820786	0.861605	A00461;A11867
GO:0048475	coated membrane	2	55	0.820786	0.861605	A00461;A11867
GO:0005794	Golgi apparatus	1	30	0.822123	0.861605	A02155
GO:0044431	Golgi apparatus part	1	30	0.822123	0.861605	A02155
GO:0098588	bounding membrane of organelle	4	101	0.824144	0.861605	A03546;A07193;A11483;A12471
GO:0032040	small-subunit processome	1	32	0.84155	0.874832	A01765
GO:0043229	intracellular organelle	74	1445	0.85218	0.880905	A00014;A00043;A00221;A00452;A00454;A00495;A00859;A01593;A01737;A01778;A01997;A02064;A02087;A02131;A02155;A02577;A03017;A03318;A03336;A03354;A03546;A03930;A03989;A04218;A04429;A04479;A04816;A04933;A05594;A06013;A06537;A06676;A06691;A06702;A06715;A06788;A07193;A07588;A07731;A07904;A07910;A07916;A07917;A07918;A07924;A08265;A08371;A08534;A08640;A08870;A09076;A09774;A10290;A11206;A11267;A11342;A11372;…
GO:0030684	preribosome	1	35	0.866804	0.891016	A01765
GO:0005840	ribosome	4	114	0.888421	0.908164	A00495;A01737;A02155;A12194
GO:0005789	endoplasmic reticulum membrane	1	41	0.905921	0.915876	A03546
GO:0042175	nuclear outer membrane-endoplasmic reticulum membrane network	1	41	0.905921	0.915876	A03546
GO:0044432	endoplasmic reticulum part	1	42	0.911223	0.916203	A03546
GO:0005575	cellular_component	195	3501	1	1	A00005;A00014;A00043;A00076;A00077;A00212;A00221;A00309;A00367;A00444;A00445;A00452;A00454;A00461;A00495;A00534;A00761;A00859;A00952;A01057;A01394;A01396;A01420;A01436;A01501;A01593;A01603;A01704;A01711;A01734;A01737;A01765;A01778;A01850;A01855;A01878;A01997;A02064;A02067;A02078;A02086;A02087;A02093;A02131;A02155;A02159;A02226;A02318;A02577;A02601;A02607;A02609;A02884;A03017;A03131;A03318;A03320;…
