# Supplementary material for: Genomic insights into Aspergillus sydowii 29R-4-F02: unraveling adaptive mechanisms in subseafloor coal-bearing sediment environments
Source: Front Microbiol. 2023 Jun 29;14:1216714. doi: 10.3389/fmicb.2023.1216714 (PMC10339353; doi:10.3389/fmicb.2023.1216714)
Supplement: Supplementary file 1 [file Data_Sheet_1.zip › Table S7.XLS]

## Sheet: Sheet1
Comparison of gene copy numbers between strain 29R-4-F02 and strain CBS593.65
family	29R-4-F02	CBS593.65	gene function
OG0000000	20	2	ATP binding；helicase activity
OG0000005	10	5	Vegetative incompatibility protein
OG0000018	7	3	Ankyrin repeat
OG0000022	8	2	Reverse transcriptase
OG0000024	6	3	NADP-dependent alcohol dehydrogenase
OG0000029	8	0	ZEB2-regulated ABC transporter
OG0000037	6	2	Septum formation initiator
OG0000038	6	2	Putative transporter C543.05c
OG0000041	6	2	NA
OG0000042	7	1	Ankyrin repeat
OG0000044	5	3	uncertain
OG0000054	6	2	alcohol dehydrogenase
OG0000071	5	2	DNA integration
OG0000072	5	2	Tetratricopeptide repeat
OG0000074	5	2	alcohol dehydrogenase
OG0000084	4	2	NA
OG0000096	5	1	hypothetical protein
OG0000097	5	1	Leukotriene A4 hydrolase, C-terminal
OG0000000	20	2	ATP binding；helicase activity
OG0000005	10	5	Vegetative incompatibility protein
OG0000018	7	3	Ankyrin repeat
OG0000022	8	2	Reverse transcriptase
OG0000024	6	3	NADP-dependent alcohol dehydrogenase
OG0000029	8	0	ZEB2-regulated ABC transporter
OG0000037	6	2	Septum formation initiator
OG0000038	6	2	Putative transporter C543.05c
OG0000041	6	2	NA
OG0000042	7	1	Ankyrin repeat
OG0000044	5	3	uncertain
OG0000054	6	2	alcohol dehydrogenase
OG0000071	5	2	DNA integration
OG0000072	5	2	Tetratricopeptide repeat
OG0000074	5	2	alcohol dehydrogenase
OG0000084	4	2	NA
OG0000096	5	1	hypothetical protein
OG0000097	5	1	Leukotriene A4 hydrolase, C-terminal
